# Supplementary material for: Transcriptome analysis of nitrogen-starvation-responsive genes in rice
Source: BMC Plant Biol. 2015 Feb 3;15:31. doi: 10.1186/s12870-015-0425-5 (PMC4333837; doi:10.1186/s12870-015-0425-5)
Supplement: Additional file 1: Table S1. — The 500 most highly expressed transcripts in leaf sheaths under N-starvation. [file 12870_2015_425_MOESM1_ESM.xlsx]

## Sheet: Additional file 1 Table S1
Additional file1: Table S1: 500 most highly expressed transcripts in leaf sheaths under N starvation condition
GeneID	RPKM	MapMan	Swissprot
Os12t0559250	36490.6	not assigned.	Lipoxygenase 2.1, chloroplastic
Os11t0167800	11660	not assigned.	Abscisic stress-ripening protein 2
Os03t0670700	11031.8	RNA.regulation of transcription.GRP	Glycine-rich RNA-binding protein GRP1A
Os04t0644433	10617.7	protein.degradation.ubiquitin	36.4 kDa proline-rich protein
Os10t0505700	10417.1	misc.protease inhibitor/seed storage/lipid transfer protein (LTP) family protein	Non-specific lipid-transfer protein 2
Os11t0645400	8821.45	stress.biotic.PR-proteins	Dirigent protein 21
Os12t0115150	8047.28	not assigned.	Non-specific lipid-transfer protein 1
Os01t0256500	7183.13	not assigned.	Leucine-rich repeat extensin-like protein 5
Os01t0819466	6748.58	not assigned.	Ubiquitin-conjugating enzyme E2-17 kDa
Os04t0465600	6391.45	stress.abiotic.unspecified	MLP-like protein 423
Os01t0773700	5478.18	not assigned.	Photosystem II reaction center W protein, chloroplastic
Os12t0291100	5086.78	PS.calvin cycle.rubisco small subunit	Ribulose bisphosphate carboxylase small chain A, chloroplastic
Os08t0200300	4601.42	PS.lightreaction.photosystem II.PSII polypeptide subunits	Photosystem II 10 kDa polypeptide, chloroplastic
Os11t0644700	4518.76	stress.biotic.PR-proteins	Dirigent protein 21
Os09t0344650	4098.84	not assigned.
Os01t0330001	4080.69	not assigned.	GDSL esterase/lipase At1g09390
Os07t0500300	4057.64	RNA.regulation of transcription.C2H2 zinc finger family	Probable ADP-ribosylation factor GTPase-activating protein AGD11
Os01t0720550	3760.82	not assigned.	Chlorophyll a-b binding protein 91R, chloroplastic
Os06t0728000	3681.35	RNA.regulation of transcription.Nucleosome/chromatin assembly factor group	DNA-binding protein MNB1B
Os12t0632000	3654.04	RNA.regulation of transcription.GRP	Glycine-rich RNA-binding protein 2
Os11t0115475	3539.44	not assigned.	Non-specific lipid-transfer protein 2
Os07t0503600	3442.85	not assigned.
Os08t0129800	3374.84	not assigned.
Os11t0116200	3369.9	protein.degradation.ubiquitin.E3.RING	Probable non-specific lipid-transfer protein 3
Os11t0247300	3340.99	cell.organisation.cytoskeleton.mikrotubuli	Tubulin alpha-2 chain
Os02t0121300	3257.58	cell.cycle.peptidylprolyl isomerase	Peptidyl-prolyl cis-trans isomerase
Os11t0671000	3120.59	hormone metabolism.auxin.induced-regulated-responsive-activated	Auxin-repressed 12.5 kDa protein
Os08t0498100	2985.01	secondary metabolism.phenylpropanoids.lignin biosynthesis.CCoAOMT	Tricin synthase 1
Os02t0793700	2863.01	redox.ascorbate and glutathione	Probable steroid-binding protein 3
Os12t0115000	2823.25	lipid metabolism.lipid transfer proteins etc	Non-specific lipid-transfer protein 2B
Os02t0517450	2804.66	not assigned.
Os02t0626100	2758.09	secondary metabolism.phenylpropanoids.lignin biosynthesis.PAL	Phenylalanine ammonia-lyase
Os11t0171300	2603.09	PS.calvin cycle.aldolase	Fructose-bisphosphate aldolase, chloroplastic
Os12t0115500	2560.89	lipid metabolism.lipid transfer proteins etc	Probable non-specific lipid-transfer protein 3
Os12t0114850	2543.56	not assigned.	Non-specific lipid-transfer protein 3
Os12t0563600	2505.75	not assigned.	Uncharacterized protein LOC284861
Os02t0718950	2483.23	not assigned.	ADP,ATP carrier protein, mitochondrial
Os12t0277650	2344.07	not assigned.	RuBisCO large subunit-binding protein subunit alpha, chloroplastic (Fragment)
Os11t0115400	2297.51	lipid metabolism.lipid transfer proteins etc	Non-specific lipid-transfer protein 1
Os11t0115225	2296.53	not assigned.	Non-specific lipid-transfer protein 3
Os12t0291733	2168.87	not assigned.	Ribulose bisphosphate carboxylase small chain A, chloroplastic
Os06t0101600	2103.73	PS.lightreaction.other electron carrier (ox/red).plastocyanin	Plastocyanin, chloroplastic
Os03t0399800	2048.39	not assigned.	Horcolin
Os08t0157500	2038.56	secondary metabolism.phenylpropanoids.lignin biosynthesis.COMT	Flavone 3&apos;-O-methyltransferase 1
Os01t0135900	2034.57	stress.abiotic.heat	17.9 kDa heat shock protein 2
Os01t0849000	2003.68	misc.protease inhibitor/seed storage/lipid transfer protein (LTP) family protein
Os03t0206400	1980.98	not assigned.
Os12t0115100	1971.27	lipid metabolism.lipid transfer proteins etc	Non-specific lipid-transfer protein 1
Os03t0819600	1952.14	not assigned.	Chalcone--flavonone isomerase
Os06t0131001	1935.39	not assigned.	Histone H3.3
Os10t0450900	1884.09	not assigned.	Glycine-rich cell wall structural protein 2
Os03t0765900	1868.11	PS.lightreaction.cytochrome b6/f	Cytochrome b6-f complex subunit 7 (Fragment)
Os05t0192700	1783.74	not assigned.
Os03t0749300	1779.62	cell wall.degradation.cellulases and beta -1,4-glucanases	Lysosomal beta glucosidase
Os05t0111300	1676.74	not assigned.	Metallothionein-like protein 2C
Os02t0564200	1676.43	mitochondrial electron transport / ATP synthesis.NADH-DH.complex I	NADH dehydrogenase [ubiquinone] 1 beta subcomplex subunit 3-B
Os05t0477900	1665.89	lipid metabolism.lipid transfer proteins etc	Non-specific lipid-transfer protein
Os07t0529800	1636.79	protein.synthesis.initiation	Protein translation factor SUI1 homolog
Os03t0278000	1618.8	cell wall.precursor synthesis.UXS	UDP-glucuronic acid decarboxylase 6
Os05t0489600	1601.89	protein.targeting.secretory pathway.unspecified	ADP-ribosylation factor 2
Os03t0726100	1599.33	cell.organisation.cytoskeleton.mikrotubuli	Tubulin alpha-2 chain
Os03t0306800	1587.08	PS.calvin cycle	Calvin cycle protein CP12-1, chloroplastic
Os11t0703900	1580.53	stress.abiotic.heat	Heat shock cognate 70 kDa protein 2
Os06t0152600	1579.95	not assigned.
Os04t0493600	1559.31	stress.biotic	Chitinase 4
Os08t0104600	1515.88	PS.lightreaction.other electron carrier (ox/red).ferredoxin	Ferredoxin-1, chloroplastic
Os11t0707000	1498.22	PS.calvin cycle.rubisco interacting	Ribulose bisphosphate carboxylase/oxygenase activase, chloroplastic
Os06t0246000	1490.12	development.unspecified
Os08t0237050	1489.69	not assigned.	Xyloglucan endotransglycosylase/hydrolase protein 8
Os01t0679700	1462.45	protein.synthesis.ribosomal protein.eukaryotic.60S subunit.L37A	60S ribosomal protein L37a
Os07t0448800	1450.74	transport.Major Intrinsic Proteins.PIP	Probable aquaporin PIP2-1
Os12t0555500	1449.63	not assigned.	Major pollen allergen Bet v 1-D/H
Os11t0211800	1448.78	not assigned.
Os04t0559700	1434.37	transport.Major Intrinsic Proteins.PIP	Probable aquaporin PIP1-2
Os12t0559200	1425.8	hormone metabolism.jasmonate.synthesis-degradation.lipoxygenase	Lipoxygenase 2.1, chloroplastic
Os10t0516100	1425.43	PS.photorespiration.glycine cleavage.H protein	Glycine cleavage system H protein, mitochondrial
Os12t0189300	1407.57	RNA.regulation of transcription.unclassified	Carboxyvinyl-carboxyphosphonate phosphorylmutase, chloroplastic
Os04t0691600	1405.07	protein.targeting.nucleus	30S ribosomal protein S17, chloroplastic
Os01t0501800	1402.39	PS.lightreaction.photosystem II.PSII polypeptide subunits	Oxygen-evolving enhancer protein 1, chloroplastic
Os01t0132000	1365.67	not assigned.	Bowman-Birk type wound-induced proteinase inhibitor WIP1
Os07t0141400	1360.47	PS.lightreaction.photosystem II.PSII polypeptide subunits	Oxygen-evolving enhancer protein 2, chloroplastic
Os06t0580100	1356.72	not assigned.
Os07t0565800	1345.65	not assigned.	Putative cell wall protein
Os11t0425600	1342.36	not assigned.
Os11t0660500	1324.8	development.unspecified	Translationally-controlled tumor protein homolog
Os01t0974200	1301.22	not assigned.	Metallothionein-like protein 2B
Os10t0150800	1287.44	cell wall.cell wall proteins.proline rich proteins	Proline-rich protein 4
Os03t0234350	1282.09	not assigned.	Ubiquitin-60S ribosomal protein L40-2
Os01t0633000	1281.61	protein.synthesis.ribosomal protein.prokaryotic.chloroplast.50S subunit.L31	50S ribosomal protein L31, chloroplastic
Os12t0274750	1280.76	not assigned.	Ribulose bisphosphate carboxylase small chain A, chloroplastic
Os12t0292400	1277.5	PS.calvin cycle.rubisco small subunit	Ribulose bisphosphate carboxylase small chain, chloroplastic
Os04t0416700	1260.39	stress.biotic	Uncharacterized protein DDB_G0271670
Os08t0126300	1256.38	glycolysis.cytosolic branch.glyceraldehyde 3-phosphate dehydrogenase (GAP-DH)	Glyceraldehyde-3-phosphate dehydrogenase, cytosolic
Os12t0420400	1243.27	PS.lightreaction.photosystem I.PSI polypeptide subunits	Photosystem I reaction center subunit XI, chloroplastic
Os11t0116000	1236.87	lipid metabolism.lipid transfer proteins etc	Probable non-specific lipid-transfer protein 3
Os05t0459900	1233.57	protein.synthesis.ribosomal protein.eukaryotic.60S subunit.L36	60S ribosomal protein L36-2
Os04t0650700	1227.02	amino acid metabolism.degradation.aspartate family.asparagine.L-asparaginase	Probable isoaspartyl peptidase/L-asparaginase 2
Os02t0666200	1216	transport.Major Intrinsic Proteins.PIP	Aquaporin PIP1-1
Os11t0592200	1215.32	stress.biotic	Wheatwin-1
Os03t0756800	1215.12	not assigned.	Protein Asterix
Os12t0274700	1198.45	PS.calvin cycle.rubisco small subunit	Ribulose bisphosphate carboxylase small chain, chloroplastic
Os01t0348900	1198.02	not assigned.	Salt stress-induced protein
Os02t0729700	1192.01	RNA.regulation of transcription.HB,Homeobox transcription factor family	Homeobox-leucine zipper protein HOX16
Os05t0178300	1179.71	not assigned.
Os10t0150600	1173.31	cell wall.cell wall proteins.proline rich proteins	Proline-rich protein 4
Os11t0141800	1169.04	not assigned.	Formin-like protein 3
Os02t0137200	1152.04	protein.synthesis.ribosomal protein.prokaryotic.chloroplast.50S subunit.L3	50S ribosomal protein L3, chloroplastic (Fragment)
Os12t0548401	1143.53	not assigned.	Subtilisin-chymotrypsin inhibitor-2A
Os05t0560000	1126.27	not assigned.	Photosystem I reaction center subunit VI, chloroplastic
Os08t0532800	1124.61	lipid metabolism.lipid transfer proteins etc	Uncharacterized GPI-anchored protein At1g27950
Os07t0544800	1115.24	PS.lightreaction.photosystem II.PSII polypeptide subunits	Oxygen-evolving enhancer protein 3, chloroplastic
Os06t0130800	1115.05	DNA.synthesis/chromatin structure.histone.H1	Histone H1
Os02t0503400	1111.5	protein.synthesis.ribosomal protein.eukaryotic.60S subunit.L35	60S ribosomal protein L35
Os03t0390600	1104.97	DNA.synthesis/chromatin structure.histone.core.H3	Histone H3.3
Os11t0115350	1094.62	not assigned.	Non-specific lipid-transfer protein 2
Os06t0538900	1089.53	not assigned.	Putative protein TPRXL
Os04t0233400	1073.95	transport.Major Intrinsic Proteins.PIP	Probable aquaporin PIP2-6
Os09t0537700	1069.49	RNA.processing.ribonucleases	Ribonuclease 3
Os01t0878900	1067.9	not assigned.	4,5-DOPA dioxygenase extradiol-like protein
Os08t0556600	1063.3	mitochondrial electron transport / ATP synthesis.NADH-DH.localisation not clear	NADH dehydrogenase [ubiquinone] iron-sulfur protein 5-A
Os02t0175800	1040.08	not assigned.
Os03t0743400	1025.51	DNA.synthesis/chromatin structure.histone.core.H2A	Probable histone H2A variant 3
Os06t0553200	1008.83	development.unspecified	Protodermal factor 1
Os05t0135700	991.271	amino acid metabolism.synthesis.aspartate family.methionine	S-adenosylmethionine synthase 1
Os07t0631900	987.543	RNA.RNA binding	29 kDa ribonucleoprotein A, chloroplastic
Os10t0150400	983.892	cell wall.cell wall proteins.proline rich proteins	Proline-rich protein 4
Os10t0503300	982.732	stress.biotic
Os03t0692700	957.521	not assigned.	Putative protein TPRXL
Os08t0460000	955.679	stress.abiotic.unspecified	Germin-like protein 8-14
Os06t0612800	947.101	RNA.regulation of transcription.unclassified	Zinc finger A20 and AN1 domain-containing stress-associated protein 8
Os01t0102900	937.745	signalling.light	Light-regulated protein
Os03t0244466	930.811	not assigned.
Os01t0508500	930.164	not assigned.	Regulatory protein E2
Os06t0614400	927.394	not assigned.
Os04t0408600	918.318	not assigned.	Vegetative cell wall protein gp1
Os04t0460900	917.935	not assigned.
Os01t0382400	915.863	stress.biotic	Pathogenesis-related protein PRMS
Os10t0150700	914.583	cell wall.cell wall proteins.proline rich proteins	Proline-rich protein 4
Os04t0456700	901.746	not assigned.	Salivary glue protein Sgs-3
Os06t0708500	897.091	cell.cycle.peptidylprolyl isomerase	Peptidyl-prolyl cis-trans isomerase CYP20-1
Os03t0817500	896.112	not assigned.	Serine/arginine repetitive matrix protein 2
Os03t0685900	893.426	not assigned.	Epstein-Barr nuclear antigen 1
Os11t0147800	891.041	metal handling	Stem-specific protein TSJT1
Os08t0558900	884.453	not assigned.
Os01t0323600	880.774	amino acid metabolism.synthesis.aspartate family.methionine	S-adenosylmethionine synthase 2
Os03t0581800	872.592	not assigned.
Os05t0438750	866.442	not assigned.	Histone H3.2
Os02t0760300	864.21	protein.folding	Peptidyl-prolyl cis-trans isomerase FKBP12
Os01t0357900	861.434	signalling.misc	Rapid alkalinization factor 23
Os07t0558400	853.933	PS.lightreaction.photosystem II.LHC-II	Chlorophyll a-b binding protein CP29.1, chloroplastic
Os04t0533300	849.971	RNA.regulation of transcription.putative transcription regulator	Remorin
Os01t0764050	847.226	not assigned.	Probable glutathione S-transferase GSTF2
Os09t0551600	846.165	RNA.regulation of transcription.Nucleosome/chromatin assembly factor group	HMG1/2-like protein
Os06t0165800	844.335	secondary metabolism.phenylpropanoids.lignin biosynthesis.CCoAOMT	Caffeoyl-CoA O-methyltransferase 1
Os10t0466700	844.221	protein.synthesis.ribosomal protein.eukaryotic.60S subunit.L23	60S ribosomal protein L23
Os03t0401300	843.36	major CHO metabolism.degradation.sucrose.Susy	Sucrose synthase 1
Os04t0598000	837.002	not assigned.
Os05t0461400	836.502	DNA.synthesis/chromatin structure.histone.core.H2A	Probable histone H2A.4
Os02t0766600	833.858	not assigned.	Serine/arginine repetitive matrix protein 1
Os09t0481200	823.75	PS.lightreaction.photosystem I.PSI polypeptide subunits	Photosystem I reaction center subunit V, chloroplastic
Os09t0485900	823.324	protein.synthesis.ribosomal protein.eukaryotic.60S subunit.L9	60S ribosomal protein L9
Os11t0247350	817.466	not assigned.	Tubulin alpha-2 chain
Os01t0918300	813.211	protein.degradation.ubiquitin.ubiquitin	Small ubiquitin-related modifier 1
Os08t0366100	810.537	hormone metabolism.ethylene.induced-regulated-responsive-activated	Multiprotein-bridging factor 1a
Os09t0553100	809.095	DNA.synthesis/chromatin structure.histone.core.H4	Histone H4
Os07t0223100	806.061	protein.targeting.secretory pathway.unspecified	ADP-ribosylation factor 1
Os07t0585500	803.18	not assigned.	CYSTM1 family protein A
Os03t0811900	801.105	protein.targeting.secretory pathway.unspecified	ADP-ribosylation factor 1
Os03t0129300	793.649	PS.calvin cycle.GAP	Glyceraldehyde-3-phosphate dehydrogenase B, chloroplastic
Os01t0805950	791.139	not assigned.	Tubulin beta-4 chain
Os03t0655400	789.894	not assigned.	DNA topoisomerase 1
Os04t0384100	788.788	not assigned.
Os03t0103200	785.43	not assigned.	Cortical cell-delineating protein
Os08t0162800	782.374	lipid metabolism.FA synthesis and FA elongation.acyl-CoA binding protein	Acyl-CoA-binding protein
Os06t0686700	782.109	not assigned.
Os07t0590700	780.567	not assigned.	Sulfated surface glycoprotein 185
Os12t0189400	764.618	PS.lightreaction.photosystem I.PSI polypeptide subunits	Photosystem I reaction center subunit N, chloroplastic
Os04t0408900	757.644	not assigned.	DNA-binding protein S1FA1
Os12t0548700	757.039	stress.biotic	Subtilisin-chymotrypsin inhibitor CI-1B
Os12t0575000	756.593	not assigned.	Uncharacterized protein LOC284861
Os08t0502700	754.089	amino acid metabolism.synthesis.central amino acid metabolism.alanine.alanine-glyoxylate aminotransferase	Serine--glyoxylate aminotransferase
Os02t0465900	753.62	transport.unspecified cations	Cation transport regulator-like protein 2
Os09t0484200	750.891	not assigned.	Basic proline-rich protein
Os08t0116500	750.698	protein.synthesis.ribosomal protein.eukaryotic.60S subunit.P1	60S acidic ribosomal protein P1
Os02t0684500	749.877	DNA.synthesis/chromatin structure.histone.core.H4	Histone H4
Os04t0486600	747.995	glycolysis.cytosolic branch.glyceraldehyde 3-phosphate dehydrogenase (GAP-DH)	Glyceraldehyde-3-phosphate dehydrogenase 2, cytosolic
Os12t0188700	746.89	redox.thioredoxin	Thioredoxin M5, chloroplastic
Os07t0635900	740.426	stress.abiotic.drought/salt	Hydrophobic protein LTI6A
Os05t0302750	739.02	not assigned.	ADP,ATP carrier protein
Os03t0808300	733.699	RNA.regulation of transcription.putative transcription regulator	Uncharacterized protein At3g61260
Os07t0556200	732.652	PS.lightreaction.cytochrome b6/f	Cytochrome b6-f complex iron-sulfur subunit, chloroplastic
Os06t0156600	730.337	misc.GDSL-motif lipase	GDSL esterase/lipase At5g45910
Os02t0617800	729.901	not assigned.
Os05t0110100	718.728	not assigned.	Serine/arginine repetitive matrix protein 1
Os04t0429450	717.92	not assigned.	Vegetative cell wall protein gp1
Os04t0432600	717.176	not assigned.
Os02t0722450	716.053	RNA.regulation of transcription.C2H2 zinc finger family	Probable amino acid permease 7
Os01t0675100	714.487	redox.peroxiredoxin	Peroxiredoxin-2C
Os03t0343900	704	not assigned.	Serine/arginine repetitive matrix protein 1
Os10t0529300	703.919	misc.glutathione S transferases	Probable glutathione S-transferase GSTU6
Os01t0936600	703.357	not assigned.
Os01t0257100	702.822	signalling.misc	Rapid alkalinization factor
Os01t0149200	701.672	not assigned.
Os01t0815800	701.519	protein.synthesis.ribosomal protein.eukaryotic.60S subunit.L24	60S ribosomal protein L24
Os10t0450800	700.517	not assigned.	Glycine-rich cell wall structural protein 2
Os03t0146200	694.947	not assigned.	Probable aquaporin TIP1-1
Os01t0585300	693.845	not assigned.	Sulfated surface glycoprotein 185
Os04t0349500	693.209	protein.synthesis.ribosomal protein.eukaryotic.40S subunit.S8	40S ribosomal protein S8
Os07t0198300	689.69	lipid metabolism.lipid transfer proteins etc	Uncharacterized GPI-anchored protein At1g27950
Os05t0169100	686.576	protein.synthesis.ribosomal protein.eukaryotic.60S subunit.L10	60S ribosomal protein L10-2
Os02t0815000	685.894	protein.synthesis.ribosomal protein.eukaryotic.60S subunit.L37	60S ribosomal protein L37-3
Os01t0784833	683.441	not assigned.	NAD(P)H dehydrogenase (quinone)
Os05t0382600	681.352	cell.organisation	Annexin D4
Os10t0330000	680.369	development.unspecified	Uncharacterized protein LOC284861
Os04t0281900	673.333	not assigned.	CASP-like protein Os04g0281900
Os12t0466200	671.918	not assigned.
Os09t0519200	669.307	not assigned.	Zinc finger homeobox protein 4
Os02t0198500	666.831	not assigned.	Protamine
Os02t0284600	665.689	protein.synthesis.ribosomal protein.eukaryotic.60S subunit.L27	60S ribosomal protein L27-3
Os08t0560900	659.254	PS.lightreaction.photosystem I.PSI polypeptide subunits	Photosystem I reaction center subunit II, chloroplastic
Os11t0455500	655.351	amino acid metabolism.degradation.aspartate family.methionine	Adenosylhomocysteinase
Os03t0345901	654.648	not assigned.	Serine/arginine repetitive matrix protein 2
Os05t0230700	651.688	RNA.regulation of transcription.Aux/IAA family	Auxin-responsive protein IAA17
Os12t0623900	649.34	amino acid metabolism.synthesis.aspartate family.methionine	5-methyltetrahydropteroyltriglutamate--homocysteine methyltransferase
Os11t0474566	648.94	not assigned.	Acanthoscurrin-2 (Fragment)
Os04t0297800	648.74	not assigned.	Branchpoint-bridging protein
Os04t0459500	646.914	PS.calvin cycle.GAP	Glyceraldehyde-3-phosphate dehydrogenase A, chloroplastic
Os04t0689500	643.252	not assigned.	Serine/arginine repetitive matrix protein 2
Os06t0336301	641.436	not assigned.	Probable aquaporin TIP2-2
Os01t0124700	638.597	not assigned.	Bowman-Birk type bran trypsin inhibitor
Os06t0567950	637.728	DNA.unspecified	L-ascorbate oxidase
Os03t0227800	637.611	not assigned.
Os06t0289900	633.567	hormone metabolism.abscisic acid.synthesis-degradation	Anthocyanidin 3-O-glucosyltransferase 5
Os06t0133800	631.832	PS.calvin cycle.transketolase	Transketolase, chloroplastic
Os07t0694700	627.403	redox.ascorbate and glutathione.ascorbate	L-ascorbate peroxidase 2, cytosolic
Os04t0459200	625.543	not assigned.	Neural Wiskott-Aldrich syndrome protein
Os05t0542100	625.254	not assigned.
Os01t0200700	625.201	not assigned.	Metallothionein-like protein 3A
Os08t0478200	624.511	mitochondrial electron transport / ATP synthesis.F1-ATPase	ATP synthase subunit d, mitochondrial
Os01t0925733	623.617	not assigned.	Probable serine/threonine-protein kinase At1g54610
Os06t0601100	619.35	not assigned.	Uncharacterized protein At1g15400
Os03t0351500	618.388	redox.dismutases and catalases	Superoxide dismutase [Cu-Zn] 1
Os04t0494100	617.147	stress.biotic	Chitinase 5
Os02t0189000	616.032	protein.synthesis.ribosomal protein.prokaryotic.unknown organellar.30S subunit.S21	30S ribosomal protein S21
Os12t0168900	615.866	transport.p- and v-ATPases.H+-transporting two-sector ATPase	V-type proton ATPase 16 kDa proteolipid subunit
Os06t0708600	612.409	RNA.regulation of transcription.C2H2 zinc finger family	Sulfated surface glycoprotein 185
Os01t0822900	612.238	lipid metabolism.lipid transfer proteins etc	Non-specific lipid-transfer protein 2B
Os03t0385400	610.12	not assigned.	Non-specific lipid transfer protein-like 1
Os03t0278900	608.144	PS.lightreaction.ATP synthase.subunit B_ (ATPX)	ATP synthase subunit b&apos;, chloroplastic
Os07t0114300	606.799	not assigned.	Uncharacterized protein At2g23090
Os04t0445200	605.387	not assigned.	Vegetative cell wall protein gp1
Os03t0843400	603.921	protein.synthesis.ribosomal protein.prokaryotic.chloroplast.30S subunit.S6	30S ribosomal protein S6 alpha, chloroplastic
Os03t0139100	602.236	protein.synthesis.ribosomal protein.eukaryotic.60S subunit.L23	60S ribosomal protein L23
Os10t0539500	598.025	DNA.synthesis/chromatin structure.histone.core.H4	Histone H4
Os02t0167432	594.362	not assigned.	Tubulin beta-5 chain
Os06t0152100	593.696	cell.organisation	Profilin LP04
Os08t0191700	592.739	Biodegradation of Xenobiotics.lactoylglutathione lyase	Lactoylglutathione lyase
Os02t0753300	592.618	not assigned.	Serine/arginine repetitive matrix protein 2
Os05t0190500	590.387	misc.acid and other phosphatases	Acid phosphatase 1
Os03t0722200	587.958	not assigned.
Os04t0678700	585.55	tetrapyrrole synthesis.protochlorophyllide reductase	Protochlorophyllide reductase A, chloroplastic
Os02t0161900	583.224	protein.degradation.ubiquitin.ubiquitin	Polyubiquitin 10
Os02t0175600	579.356	protein.synthesis.ribosomal protein.eukaryotic.60S subunit.L27A	60S ribosomal protein L27a-3
Os01t0866166	578.539	not assigned.	Histone H3.2
Os04t0636800	578.094	not assigned.	Putative protein TPRXL
Os06t0342200	577.537	protein.synthesis.initiation	Eukaryotic translation initiation factor 1A
Os10t0371000	575.18	stress.abiotic.unspecified	Pollen-specific protein C13
Os05t0481600	574.867	not assigned.	NADH dehydrogenase [ubiquinone] 1 alpha subcomplex subunit 1
Os05t0103300	574.507	not assigned.
Os03t0431100	573.873	not assigned.	CYSTM1 family protein A
Os07t0615200	573.515	hormone metabolism.jasmonate.signal transduction	Protein TIFY 10A
Os03t0204300	572.85	not assigned.
Os01t0678600	572.758	protein.synthesis.ribosomal protein.prokaryotic.chloroplast.30S subunit.S20	30S ribosomal protein S20, chloroplastic
Os06t0714100	571.243	mitochondrial electron transport / ATP synthesis	NADH dehydrogenase [ubiquinone] 1 beta subcomplex subunit 9
Os10t0411700	570.244	protein.synthesis.ribosomal protein.eukaryotic.40S subunit.S28	40S ribosomal protein S28
Os06t0181566	569.659	not assigned.	60S ribosomal protein L39-3
Os05t0231700	568.278	transport.Major Intrinsic Proteins.TIP	Probable aquaporin TIP4-1
Os01t0191200	564.283	misc.acid and other phosphatases	Stem 28 kDa glycoprotein
Os01t0668100	561.138	cell wall.cell wall proteins.AGPs.AGP	Fasciclin-like arabinogalactan protein 11
Os05t0134400	560.549	misc.peroxidases	Peroxidase 2
Os05t0496200	559.666	PS.calvin cycle.phosphoglycerate kinase	Phosphoglycerate kinase, chloroplastic
Os05t0445500	559.492	protein.synthesis.ribosomal protein.eukaryotic.60S subunit.P2	60S acidic ribosomal protein P2B
Os01t0750800	557.801	not assigned.
Os04t0387600	556.362	not assigned.
Os01t0869800	556.314	PS.lightreaction.photosystem II.PSII polypeptide subunits	Photosystem II 22 kDa protein, chloroplastic
Os03t0285700	555.092	redox.ascorbate and glutathione.ascorbate	L-ascorbate peroxidase 1, cytosolic
Os01t0303000	554.308	PS.calvin cycle	Calvin cycle protein CP12-1, chloroplastic
Os02t0538700	552.519	stress.biotic	Putative protein TPRXL
Os05t0160300	551.385	misc.protease inhibitor/seed storage/lipid transfer protein (LTP) family protein	Chitin-binding lectin 1
Os10t0411800	549.663	protein.synthesis.ribosomal protein.eukaryotic.40S subunit.S17	40S ribosomal protein S17-3
Os04t0449900	547.849	RNA.regulation of transcription.unclassified	Polyadenylate-binding protein RBP47
Os02t0629200	547.482	transport.Major Intrinsic Proteins.PIP	Probable aquaporin PIP2-2
Os07t0545400	547.421	DNA.synthesis/chromatin structure.histone.core.H2A	Probable histone H2A.2
Os05t0227600	545.546	not assigned.	Procyclic form-specific polypeptide
Os05t0550300	544.053	misc.protease inhibitor/seed storage/lipid transfer protein (LTP) family protein	Probable non-specific lipid-transfer protein
Os01t0878800	543.994	not assigned.	4,5-DOPA dioxygenase extradiol-like protein
Os03t0648400	543.785	stress.abiotic.heat	DnaJ protein homolog 2
Os04t0234600	543.682	PS.calvin cycle.seduheptulose bisphosphatase	Sedoheptulose-1,7-bisphosphatase, chloroplastic
Os07t0246200	543.264	signalling.calcium	Calreticulin
Os03t0337850	542.812	not assigned.	60S ribosomal protein L19-1
Os05t0247100	541.796	stress.biotic.PR-proteins	Xylanase inhibitor protein 2
Os03t0794700	541.793	protein.synthesis.ribosomal protein.eukaryotic.40S subunit.S18	40S ribosomal protein S18
Os08t0119900	538.85	not assigned.	Photosystem II core complex proteins psbY, chloroplastic
Os03t0333400	537.926	PS.lightreaction.photosystem II.PSII polypeptide subunits	Photosystem II repair protein PSB27-H1, chloroplastic
Os12t0508300	536.568	protein.synthesis.ribosomal protein.eukaryotic.40S subunit.S29	40S ribosomal protein S29
Os03t0452300	536.161	protein.synthesis.ribosomal protein.prokaryotic.chloroplast.30S subunit.S5	30S ribosomal protein S5, chloroplastic
Os08t0113100	535.043	major CHO metabolism.degradation.sucrose.fructokinase	Fructokinase-2
Os02t0625500	534.853	nucleotide metabolism.salvage.nucleoside kinases.adenosine kinase	Adenosine kinase 2
Os04t0601700	534.513	transport.p- and v-ATPases	V-type proton ATPase subunit G1
Os05t0344200	527.128	not assigned.	Serine/arginine repetitive matrix protein 1
Os07t0148900	525.991	PS.lightreaction.photosystem I.PSI polypeptide subunits	Photosystem I reaction center subunit psaK, chloroplastic
Os04t0659100	524.848	N-metabolism.ammonia metabolism.glutamine synthetase	Glutamine synthetase, chloroplastic
Os11t0150400	524.668	not assigned.	Uncharacterized protein At5g22580
Os05t0563600	524.127	cell wall.cell wall proteins.AGPs.AGP	Fasciclin-like arabinogalactan protein 12
Os07t0134101	523.364	not assigned.	Amino acid permease 8
Os03t0279200	521.868	DNA.synthesis/chromatin structure.histone.core.H2A	Probable histone H2A.5
Os08t0556200	519.995	C1-metabolism.dihydroneopterin aldolase	Dihydroneopterin aldolase
Os03t0791800	518.993	protein.degradation.ubiquitin.E2	Ubiquitin-conjugating enzyme E2 2
Os02t0744900	518.468	secondary metabolism.isoprenoids.non-mevalonate pathway	Geranylgeranyl diphosphate reductase, chloroplastic
Os07t0185900	517.308	not assigned.
Os02t0103850	516.727	not assigned.	Ferredoxin--NADP reductase, leaf isozyme, chloroplastic
Os03t0345200	516.312	not assigned.	40S ribosomal protein S21
Os05t0477300	515.58	protein.synthesis.ribosomal protein.eukaryotic.40S subunit.S26	40S ribosomal protein S26
Os01t0966200	515.343	PS.lightreaction.cytochrome b6/f	Uncharacterized proline-rich protein (Fragment)
Os06t0317200	514.547	not assigned.	Glycine-rich cell wall structural protein
Os11t0496500	511.542	not assigned.
Os01t0733550	511.092	not assigned.	BURP domain-containing protein 3
Os05t0508500	509.795	not assigned.	Thioredoxin H-type
Os02t0308800	508.655	cell wall.cell wall proteins.AGPs.AGP	Fasciclin-like arabinogalactan protein 13
Os03t0820600	505.453	cell.organisation.cytoskeleton.actin.actin depolymerizing factors	Actin-depolymerizing factor 4
Os07t0608700	504.715	RNA.processing	Probable small nuclear ribonucleoprotein G
Os08t0440850	502.974	not assigned.	NADP-dependent glyceraldehyde-3-phosphate dehydrogenase
Os03t0575500	502.588	not assigned.	Formin-like protein 14
Os01t0316800	501.43	not assigned.	Probable 26S proteasome complex subunit sem1-1
Os05t0103200	501.261	cell.cycle.peptidylprolyl isomerase	Peptidyl-prolyl cis-trans isomerase CYP20-2, chloroplastic
Os10t0413101	499.692	not assigned.
Os02t0833900	499.034	misc.peroxidases	Peroxidase 64
Os07t0469100	497.489	PS.lightreaction.photosystem I.PSI polypeptide subunits	Thylakoid membrane phosphoprotein 14 kDa, chloroplastic
Os04t0493400	496.907	stress.biotic	Chitinase 4
Os04t0574151	495.027	not assigned.
Os01t0328450	494.457	not assigned.	Ubiquitin-40S ribosomal protein S27a-1
Os07t0492000	494.002	nucleotide metabolism.phosphotransfer and pyrophosphatases.nucleoside diphosphate kinase	Nucleoside diphosphate kinase 1
Os01t0814100	489.744	misc.protease inhibitor/seed storage/lipid transfer protein (LTP) family protein	Xylogen-like protein 11
Os01t0282866	488.387	not assigned.	Tubulin beta-8 chain
Os12t0571700	486.486	not assigned.
Os06t0163300	485.838	not assigned.	Serine/arginine repetitive matrix protein 2
Os01t0550300	485.734	stress.abiotic.touch/wounding	B2 protein
Os03t0343500	483.621	protein.synthesis.ribosomal protein.eukaryotic.60S subunit.L22	60S ribosomal protein L22-2
Os02t0628800	483.082	protein.degradation.ubiquitin.ubiquitin	Ubiquitin-like protein 5
Os05t0320750	482.428	not assigned.	Trans-cinnamate 4-monooxygenase
Os06t0320500	481.629	PS.lightreaction.photosystem I.LHC-I	Chlorophyll a-b binding protein 1B-21, chloroplastic
Os03t0710800	480.969	signalling.14-3-3 proteins	14-3-3-like protein GF14-F
Os09t0538000	478.051	RNA.processing.ribonucleases	Ribonuclease 1
Os03t0815200	477.781	C1-metabolism.methylenetetrahydrofolate reductase	Probable methylenetetrahydrofolate reductase
Os08t0129200	477.51	RNA.regulation of transcription.GRP	Glycine-rich protein 2
Os01t0127600	477.422	not assigned.	Bowman-Birk type bran trypsin inhibitor
Os03t0703000	475.76	misc.gluco-, galacto- and mannosidases	Beta-glucosidase 7
Os08t0498400	475.671	secondary metabolism.phenylpropanoids.lignin biosynthesis.CCoAOMT	Tricin synthase 2
Os07t0435300	475.648	PS.lightreaction.photosystem I.PSI polypeptide subunits	Photosystem I reaction center subunit IV, chloroplastic
Os07t0424501	475.101	not assigned.	Probable cellulose synthase A catalytic subunit 3 [UDP-forming]
Os03t0851700	474.436	RNA.regulation of transcription.AtSR Transcription Factor family	Ankyrin repeat domain-containing protein 2
Os03t0804200	474.176	lipid metabolism.lipid transfer proteins etc	Sulfated surface glycoprotein 185
Os06t0317600	470.337	not assigned.	Glycine-rich cell wall structural protein
Os01t0104400	469.713	hydroxyproline rich proteins	Mucin-5AC (Fragments)
Os06t0114000	466.133	PS.calvin cycle.rubisco interacting	Chaperonin 60 subunit beta 1, chloroplastic
Os03t0417833	465.923	not assigned.	Protein SPIRAL1-like 1
Os01t0839500	465.871	DNA.synthesis/chromatin structure.histone.core.H2A	Histone H2B.11
Os04t0564600	464.84	RNA.regulation of transcription.Nucleosome/chromatin assembly factor group	DNA-binding protein MNB1B
Os01t0185300	464.072	not assigned.	3&apos;-N-debenzoyl-2&apos;-deoxytaxol N-benzoyltransferase
Os01t0658400	462.597	protein.degradation.ubiquitin.E2	Ubiquitin-conjugating enzyme E2 5A
Os06t0683200	462.356	protein.synthesis.ribosomal protein.prokaryotic.chloroplast.50S subunit.L24	50S ribosomal protein L24, chloroplastic
Os07t0605400	461.975	not assigned.	Protein EGG APPARATUS-1
Os08t0234000	461.488	protein.synthesis.ribosomal protein.eukaryotic.60S subunit.L7	60S ribosomal protein L7-3
Os02t0785800	460.502	protein.synthesis.ribosomal protein.eukaryotic.60S subunit.L35A	60S ribosomal protein L35a-3
Os02t0717300	460.287	protein.targeting.mitochondria	Outer envelope pore protein 16-3, chloroplastic/mitochondrial
Os02t0177500	459.746	RNA.processing	Probable small nuclear ribonucleoprotein F
Os01t0221400	458.718	not assigned.
Os03t0781501	458.307	not assigned.	60S ribosomal protein L41
Os06t0503400	454.639	stress.biotic	Reticulon-like protein B2
Os12t0420200	454.566	not assigned.	Chloroplast stem-loop binding protein of 41 kDa b, chloroplastic
Os03t0828100	452.36	protein.synthesis.ribosomal protein.prokaryotic.chloroplast.50S subunit.L18	50S ribosomal protein L18, chloroplastic
Os06t0264800	452.255	not assigned.	Uncharacterized protein At4g01150, chloroplastic
Os11t0550800	450.606	protein.synthesis.ribosomal protein.prokaryotic.chloroplast.50S subunit.PSRP6	50S ribosomal protein 6, chloroplastic
Os02t0754300	449.814	protein.synthesis.ribosomal protein.prokaryotic.chloroplast.50S subunit.L29	50S ribosomal protein L29, chloroplastic
Os04t0401000	449.771	not assigned.	Anther-specific proline-rich protein APG (Fragment)
Os01t0835900	449.087	DNA.synthesis/chromatin structure.histone.core.H4	Histone H4
Os06t0335500	449.041	RNA.regulation of transcription.Aux/IAA family	Auxin-responsive protein IAA21
Os06t0196300	449.041	redox.peroxiredoxin	Peroxiredoxin Q, chloroplastic
Os04t0244800	446.535	metal handling.binding, chelation and storage	Heavy metal-associated isoprenylated plant protein 26
Os02t0161950	446.163	not assigned.	Polyubiquitin (Fragment)
Os03t0267300	445.489	PS.calvin cycle.FBPase	Fructose-1,6-bisphosphatase, chloroplastic
Os10t0170200	444.687	protein.synthesis.ribosomal protein.eukaryotic.40S subunit.S20	40S ribosomal protein S20
Os06t0148200	442.707	misc.GDSL-motif lipase	GDSL esterase/lipase APG
Os07t0108350	442.17	not assigned.	Glutamate--glyoxylate aminotransferase 1
Os02t0815500	441.823	misc.alcohol dehydrogenases	Alcohol dehydrogenase class-3
Os01t0147900	440.652	glycolysis.cytosolic branch.triosephosphate isomerase (TPI)	Triosephosphate isomerase, cytosolic
Os05t0160150	439.471	not assigned.	Ubiquitin-40S ribosomal protein S27a-2
Os07t0597000	439.384	protein.synthesis.initiation	Eukaryotic translation initiation factor 5A
Os01t0292200	438.99	protein.postranslational modification	CBL-interacting protein kinase 1
Os04t0583600	438.915	DNA.synthesis/chromatin structure.histone.core.H4	Histone H4
Os01t0924000	438.744	protein.synthesis.ribosomal protein.prokaryotic.chloroplast.50S subunit.L27	50S ribosomal protein L27, chloroplastic
Os05t0190300	438.294	misc.acid and other phosphatases	Acid phosphatase 1
Os02t0105900	436.09	protein.synthesis.ribosomal protein.eukaryotic.40S subunit.S4	40S ribosomal protein S4
Os01t0834900	436.017	not assigned.
Os07t0665200	436.01	redox.dismutases and catalases	Superoxide dismutase [Cu-Zn] 2
Os02t0177600	435.293	secondary metabolism.phenylpropanoids.lignin biosynthesis.4CL	Probable 4-coumarate--CoA ligase 3
Os01t0639900	431.363	TCA / org transformation.carbonic anhydrases	Carbonic anhydrase, chloroplastic
Os03t0452801	428.096	not assigned.	30S ribosomal protein S5, chloroplastic
Os05t0491100	427.239	signalling.calcium	Calmodulin-2
Os11t0485500	427.026	not assigned.
Os03t0778100	426.591	PS.lightreaction.photosystem I.PSI polypeptide subunits	Photosystem I reaction center subunit III, chloroplastic
Os11t0448700	426.584	not assigned.
Os10t0109300	423.815	misc.peroxidases	Peroxidase 15
Os09t0433600	423.792	DNA.synthesis/chromatin structure.histone.core.H4	Histone H4
Os02t0264800	423.489	cell wall.cell wall proteins.AGPs.AGP	Arabinogalactan peptide 20
Os12t0547100	419.722	not assigned.
Os02t0537700	418.995	redox.peroxiredoxin.BAS1	2-Cys peroxiredoxin BAS1, chloroplastic
Os03t0119900	418.245	DNA.synthesis/chromatin structure.histone.core.H4	Histone H4
Os05t0591925	417.195	not assigned.	Hypersensitive-induced response protein 1
Os03t0234900	416.569	misc.peroxidases	Peroxidase 15
Os01t0278900	415.973	not assigned.	50S ribosomal protein 5, chloroplastic
Os03t0121700	415.034	protein.synthesis	Nascent polypeptide-associated complex subunit alpha-like protein 2
Os04t0117100	411.459	not assigned.
Os03t0408300	410.571	protein.synthesis.ribosomal protein.eukaryotic.60S subunit.L27A	60S ribosomal protein L27a-3
Os03t0220100	410.421	secondary metabolism.wax	3-ketoacyl-CoA synthase 6
Os10t0576000	410.216	mitochondrial electron transport / ATP synthesis.NADH-DH.localisation not clear	NADH dehydrogenase [ubiquinone] 1 beta subcomplex subunit 10-A
Os11t0521500	409.64	lipid metabolism.FA synthesis and FA elongation.ACP protein	Acyl carrier protein 1, chloroplastic
Os04t0653000	407.441	not assigned.	Protein TIFY 3B
Os07t0645050	406.147	not assigned.	Uncharacterized GPI-anchored protein At3g06035
Os07t0150200	405.874	protein.synthesis.ribosomal protein.eukaryotic.40S subunit.S12	40S ribosomal protein S12
Os04t0660600	405.518	transport.p- and v-ATPases
Os03t0181500	405.508	secondary metabolism.isoprenoids	3-ketoacyl-CoA synthase 10
Os09t0253000	404.969	signalling.in sugar and nutrient physiology	RPM1-interacting protein 4
Os03t0183300	404.728	RNA.regulation of transcription.AP2/EREBP, APETALA2/Ethylene-responsive element binding protein family	Ethylene-responsive transcription factor 1
Os03t0757900	403.109	cell wall.precursor synthesis.UDP-Glc dehydrogenase (UGD)	UDP-glucose 6-dehydrogenase 3
Os05t0456300	403.03	minor CHO metabolism.others	Aldo-keto reductase family 4 member C10
Os05t0547850	402.894	not assigned.	Programmed cell death protein 5
Os03t0737000	401.873	not assigned.	CBS domain-containing protein CBSX3, mitochondrial
Os01t0720500	397.519	PS.lightreaction.photosystem II.LHC-II	Chlorophyll a-b binding protein 2, chloroplastic
Os07t0224000	396.154	protein.synthesis.ribosomal protein.eukaryotic.60S subunit.L24	60S ribosomal protein L24
Os05t0400400	395.506	mitochondrial electron transport / ATP synthesis.cytochrome c reductase	Cytochrome b-c1 complex subunit 9
Os11t0629400	394.469	development.unspecified	Protein SPIRAL1-like 2
Os02t0814200	394.464	secondary metabolism.wax	Protein ECERIFERUM 1 OS=Arabidopsis thaliana GN=CER1 PE=1 SV=1
Os07t0139600	391.789	not assigned.	60S ribosomal protein L41
Os03t0128000	391.16	cell wall.cell wall proteins.AGPs.AGP	Fasciclin-like arabinogalactan protein 10 OS=Arabidopsis thaliana GN=FLA10 PE=1 SV=1
Os04t0402700	390.572
Os10t0536500	390.343	PS.lightreaction.photosystem I.PSI polypeptide subunits	Thylakoid membrane phosphoprotein 14 kDa, chloroplastic OS=Arabidopsis thaliana GN=TMP14 PE=1 SV=2
Os04t0419650	389.958	not assigned.	Histone H3.2
Os03t0599800	389.933	cell wall.cell wall proteins.RGP	UDP-arabinopyranose mutase 1
Os12t0548501	389.273	not assigned.	Subtilisin-chymotrypsin inhibitor-2A
Os07t0674200	388.742	protein.synthesis.ribosomal protein.eukaryotic.60S subunit.L22	60S ribosomal protein L22-2
Os03t0767800	388.595	stress.abiotic.cold	Cold-regulated 413 plasma membrane protein 2 OS=Arabidopsis thaliana GN=COR413PM2 PE=2 SV=1
Os11t0289700	387.762	misc.cytochrome P450	Cytochrome P450 87A3 OS=Oryza sativa subsp. japonica GN=CYP87A3 PE=2 SV=3
Os01t0753800	387.308	not assigned.unknown	Serine/arginine repetitive matrix protein 2 OS=Mus musculus GN=Srrm2 PE=1 SV=3
Os03t0793800	387.283	misc.protease inhibitor/seed storage/lipid transfer protein (LTP) family protein	Non-specific lipid-transfer protein-like protein At2g13820
Os12t0150100	384.468	protein.synthesis.ribosomal protein.eukaryotic.60S subunit.L26	60S ribosomal protein L26-1
Os06t0573600	383.842	cell wall.degradation.mannan-xylose-arabinose-fucose	Beta-galactosidase 9 OS=Oryza sativa subsp. japonica GN=Os06g0573600 PE=2 SV=1
Os12t0124200	383.201	protein.synthesis.ribosomal protein.eukaryotic.40S subunit.S16	40S ribosomal protein S16
Os10t0555900	382.355	cell wall.modification	Expansin-B3 OS=Oryza sativa subsp. japonica GN=EXPB3 PE=2 SV=2
Os01t0662600	381.206	Co-factor and vitamine metabolism.iron-sulphur clusters	Iron-sulfur cluster assembly protein 1 OS=Arabidopsis thaliana GN=ISU1 PE=2 SV=1
Os07t0176900	380.504	PS.calvin cycle.Rib5P Isomerase	Probable ribose-5-phosphate isomerase OS=Arabidopsis thaliana GN=At2g01290 PE=2 SV=1
Os02t0187800	380.325	secondary metabolism.phenylpropanoids.lignin biosynthesis.CAD	Cinnamyl alcohol dehydrogenase 2
Os03t0249700	379.918	not assigned.unknown	Putative protein TPRXL OS=Homo sapiens GN=TPRXL PE=5 SV=2
Os03t0178033	379.895	not assigned.	Elongation factor 1-alpha
Os07t0186000	379.88	redox.thioredoxin	Thioredoxin H-type
Os10t0556100	379.855	cell wall.modification	Expansin-B4 OS=Oryza sativa subsp. japonica GN=EXPB4 PE=2 SV=1
Os01t0942300	379.666	misc.beta 1,3 glucan hydrolases.glucan endo-1,3-beta-glucosidase	Lichenase-2 (Fragment) OS=Hordeum vulgare PE=1 SV=1
Os08t0112800	379.511	not assigned.	A-agglutinin anchorage subunit
Os09t0258600	379.333	protein.synthesis.ribosomal protein.eukaryotic.60S subunit.L17	60S ribosomal protein L17
Os04t0569900	379.073	signalling.calcium	Serine/arginine repetitive matrix protein 2 OS=Mus musculus GN=Srrm2 PE=1 SV=3
Os06t0681400	377.751	protein.degradation.ubiquitin.ubiquitin	Polyubiquitin-A
Os08t0532350	376.423	not assigned.	Nuclear transport factor 2
Os01t0805200	376.271	not assigned.unknown
Os08t0250200	375.087	mitochondrial electron transport / ATP synthesis.F1-ATPase	ATP synthase subunit epsilon, mitochondrial
Os11t0169900	374.956	transport.p- and v-ATPases.H+-transporting two-sector ATPase	V-type proton ATPase 16 kDa proteolipid subunit
Os07t0243150	374.261	not assigned.unknown
Os07t0498300	373.896	not assigned.
Os04t0101400	373.514	misc.cytochrome P450	Cytochrome P450 93A3 OS=Glycine max GN=CYP93A3 PE=2 SV=1
Os02t0611800	373.464	secondary metabolism.phenylpropanoids.lignin biosynthesis.HCT	Shikimate O-hydroxycinnamoyltransferase
Os02t0232900	372.982	transport.Major Intrinsic Proteins.NIP	Aquaporin NIP1-1 OS=Oryza sativa subsp. japonica GN=NIP1-1 PE=2 SV=1
Os04t0118500	371.664	not assigned.	Peptidyl-prolyl cis-trans isomerase Pin1
Os07t0574050	371.519	not assigned.
Os04t0656100	371.163	transport.p- and v-ATPases	Plasma membrane ATPase
Os01t0239200	370.558	major CHO metabolism.degradation.starch.transporter	Triose phosphate/phosphate translocator TPT, chloroplastic OS=Oryza sativa subsp. japonica GN=TPT PE=2 SV=1
Os11t0178800	370.371	stress.biotic.PR-proteins	Dirigent protein 21 OS=Arabidopsis thaliana GN=DIR21 PE=1 SV=1
Os09t0453000	370.186	not assigned.	Transmembrane protein 50 homolog
Os01t0279300	369.991	signalling.calcium	Calmodulin-3
Os07t0600700	368.935	misc.beta 1,3 glucan hydrolases	Glucan endo-1,3-beta-glucosidase-like protein 3 OS=Arabidopsis thaliana GN=At5g08000 PE=1 SV=1
Os03t0786100	368.415	PS.photorespiration.glycolate oxydase	Peroxisomal (S)-2-hydroxy-acid oxidase GLO1 OS=Oryza sativa subsp. japonica GN=GLO1 PE=1 SV=1
Os01t0600000	367.127	mitochondrial electron transport / ATP synthesis.F1-ATPase
Os05t0122900	366.606	not assigned.	NADH dehydrogenase [ubiquinone] 1 beta subcomplex subunit 2
Os03t0737900	365.334	not assigned.unknown	Serine/arginine repetitive matrix protein 1 OS=Mus musculus GN=Srrm1 PE=1 SV=2
Os07t0582800	363.978		Formin-like protein 5 OS=Oryza sativa subsp. japonica GN=FH5 PE=2 SV=2
Os01t0131300	363.534	not assigned.unknown	Putative protein TPRXL OS=Homo sapiens GN=TPRXL PE=5 SV=2
Os12t0180400	362.301	RNA.transcription	DNA-directed RNA polymerases I, II, and III subunit RPABC5
Os05t0409300	361.403	protein.degradation.cysteine protease	Cysteine proteinase inhibitor 3
Os09t0434500	360.635	RNA.regulation of transcription.AP2/EREBP, APETALA2/Ethylene-responsive element binding protein family	Ethylene-responsive transcription factor 1
Os07t0564200	359.745	not assigned.unknown
Os02t0727500	358.423	not assigned.	Protein FAM32A-like
Os01t0249200	358.403	metal handling.binding, chelation and storage	Germin-like protein 5-1 OS=Oryza sativa subsp. japonica GN=Os05g0277500 PE=2 SV=1
