# Supplementary material for: Transcriptome analysis of nitrogen-starvation-responsive genes in rice
Source: BMC Plant Biol. 2015 Feb 3;15:31. doi: 10.1186/s12870-015-0425-5 (PMC4333837; doi:10.1186/s12870-015-0425-5)
Supplement: Additional file 2: Table S2. — The 500 most highly expressed transcripts in roots under N-starvation. [file 12870_2015_425_MOESM2_ESM.xlsx]

## Sheet: Additional file 2 Table S2
Additional file 2: Table S2: 500 most highly expressed transcripts in roots under N starvation condition
GeneID	RPKM	MapMan	Swissprot
Os12t0568166	51896.6	not assigned.
Os12t0571000	14341	not assigned.	Metallothionein-like protein 4B
Os12t0568500	13896	not assigned.	Metallothionein-like protein 4B
Os02t0583700	13628.4	not assigned.
Os01t0256500	13560.6	not assigned.	Leucine-rich repeat extensin-like protein 5
Os10t0191300	8328.88	stress.biotic	Pathogenesis-related protein PRB1-2
Os03t0670700	7286.84	RNA.regulation of transcription.GRP	Glycine-rich RNA-binding protein GRP1A
Os11t0704525	7010.27	not assigned.	Metallothionein-like protein 1A
Os03t0288000	6242.82	not assigned.	Metallothionein-like protein 1B
Os02t0582900	5998.74	not assigned.
Os12t0632000	5969.83	RNA.regulation of transcription.GRP	Glycine-rich RNA-binding protein 2
Os12t0568200	5035.05	not assigned.	Metallothionein-like protein 4B
Os07t0185900	4578.32	not assigned.
Os02t0517450	4125.2	not assigned.
Os12t0567800	4008.41	not assigned.	Metallothionein-like protein 4C
Os11t0167800	3937.64	not assigned.	Abscisic stress-ripening protein 2
Os05t0550300	3925.03	not assigned.	Probable non-specific lipid-transfer protein
Os06t0580100	3880.37	not assigned.
Os01t0348900	3818.55	not assigned.	Salt stress-induced protein
Os09t0484200	3803.94	not assigned.	Basic proline-rich protein
Os11t0671000	3742.55	hormone metabolism.auxin.induced-regulated-responsive-activated	Auxin-repressed 12.5 kDa protein
Os10t0569400	3571.11	not assigned.
Os07t0129200	3549.72	stress.biotic	Pathogenesis-related protein PRB1-3
Os05t0591925	3479.32	not assigned.	Hypersensitive-induced response protein 1
Os07t0429700	3395.46	not assigned.
Os08t0129800	3115.03	not assigned.
Os12t0437800	2985.23	not assigned.	Subtilisin-chymotrypsin inhibitor-2A
Os06t0246000	2977.05	development.unspecified
Os02t0626100	2833.56	secondary metabolism.phenylpropanoids.lignin biosynthesis.PAL	Phenylalanine ammonia-lyase
Os03t0723250	2826.3	not assigned.
Os01t0975300	2788.37	RNA.regulation of transcription.MYB domain transcription factor family	Transcription factor MYB59
Os01t0819466	2708.78	not assigned.	Ubiquitin-conjugating enzyme E2-17 kDa
Os05t0399300	2688.77	stress.biotic	Chitinase 2
Os02t0745100	2661.45	transport.Major Intrinsic Proteins.NIP	Aquaporin NIP2-1
Os02t0519700	2636.68	not assigned.
Os12t0555000	2353.51	not assigned.	Pathogenesis-related protein 1
Os11t0247300	2299.78	cell.organisation.cytoskeleton.mikrotubuli	Tubulin alpha-2 chain
Os06t0728000	2294.06	not assigned.	DNA-binding protein MNB1B
Os02t0121300	2291.74	cell.cycle.peptidylprolyl isomerase	Peptidyl-prolyl cis-trans isomerase
Os03t0300400	2186.18	not assigned.	Pathogenesis-related protein 1
Os08t0498100	2182.85	secondary metabolism.phenylpropanoids.lignin biosynthesis.CCoAOMT	Tricin synthase 1
Os11t0428800	2059.47	misc.plastocyanin-like	Blue copper protein
Os02t0628800	2006.26	protein.degradation.ubiquitin.ubiquitin	Ubiquitin-like protein 5
Os03t0103200	1991.81	misc.protease inhibitor/seed storage/lipid transfer protein (LTP) family protein	Cortical cell-delineating protein
Os04t0468600	1984.12	not assigned.	Salivary glue protein Sgs-3
Os01t0764050	1946.8	not assigned.	Probable glutathione S-transferase GSTF2
Os02t0543000	1873.69	not assigned.	Abscisic stress-ripening protein 1
Os08t0157500	1832.52	secondary metabolism.phenylpropanoids.lignin biosynthesis.COMT	Flavone 3&apos;-O-methyltransferase 1
Os11t0704500	1749.15	not assigned.	Metallothionein-like protein 1A
Os05t0489600	1737.36	protein.targeting.secretory pathway.unspecified	ADP-ribosylation factor 2
Os08t0556300	1733.97	not assigned.	Putative protein TPRXL
Os05t0320750	1731.26	not assigned.	Trans-cinnamate 4-monooxygenase
Os02t0766600	1707.86	not assigned.	Serine/arginine repetitive matrix protein 1
Os06t0643401	1654.31	not assigned.
Os03t0273800	1623.62	not assigned.	Uncharacterized protein C24B11.05
Os01t0803200	1584.14	protein.degradation.cysteine protease	Cysteine proteinase inhibitor 1
Os02t0793700	1559.6	redox.ascorbate and glutathione	Probable steroid-binding protein 3
Os06t0686700	1557.4	not assigned.
Os01t0949800	1541.72	misc.glutathione S transferases	Probable glutathione S-transferase
Os11t0703900	1512.33	stress.abiotic.heat	Heat shock cognate 70 kDa protein 2
Os03t0107300	1508.49	not assigned.	Putative transporter arsB
Os12t0466200	1499.36	not assigned.
Os01t0284500	1492.26	metal handling.binding, chelation and storage	Germin-like protein 1-1
Os02t0161900	1484.44	protein.degradation.ubiquitin.ubiquitin	Polyubiquitin 10
Os11t0425600	1482.81	not assigned.
Os07t0645300	1471.54	not assigned.	Serine/arginine repetitive matrix protein 2
Os11t0592100	1452.28	stress.biotic	Wheatwin-2
Os07t0175600	1438.93	misc.protease inhibitor/seed storage/lipid transfer protein (LTP) family protein	Non-specific lipid-transfer protein-like protein At2g13820
Os12t0548700	1402.89	not assigned.	Subtilisin-chymotrypsin inhibitor CI-1B
Os05t0135700	1363.89	amino acid metabolism.synthesis.aspartate family.methionine	S-adenosylmethionine synthase 1
Os03t0206400	1350.78	not assigned.
Os03t0103100	1326.67	misc.protease inhibitor/seed storage/lipid transfer protein (LTP) family protein	Cortical cell-delineating protein
Os01t0291500	1319.03	not assigned.	3&apos;-N-debenzoyl-2&apos;-deoxytaxol N-benzoyltransferase
Os06t0612800	1300.4	RNA.regulation of transcription.unclassified	Zinc finger A20 and AN1 domain-containing stress-associated protein 8
Os11t0660500	1288.84	development.unspecified	Translationally-controlled tumor protein homolog
Os01t0918300	1262.62	protein.degradation.ubiquitin.ubiquitin	Small ubiquitin-related modifier 1
Os07t0529800	1254.86	protein.synthesis.initiation	Protein translation factor SUI1 homolog
Os06t0131001	1251.19	not assigned.	Histone H3.3
Os06t0152600	1246.99	not assigned.
Os03t0756800	1245.4	not assigned.	Protein Asterix
Os03t0734100	1236.08	not assigned.
Os05t0459900	1191.42	protein.synthesis.ribosomal protein.eukaryotic.60S subunit.L36	60S ribosomal protein L36-2
Os08t0189200	1190.87	stress.abiotic.unspecified	Germin-like protein 8-3
Os05t0514800	1180.71	not assigned.
Os08t0366100	1174.11	hormone metabolism.ethylene.induced-regulated-responsive-activated	Multiprotein-bridging factor 1a
Os07t0585500	1152.79	not assigned.	CYSTM1 family protein A
Os02t0662000	1121.53	misc.protease inhibitor/seed storage/lipid transfer protein (LTP) family protein	14 kDa proline-rich protein DC2.15
Os06t0169001	1118.4	not assigned.	Protein GOS9
Os01t0916100	1093.7	not assigned.	Glycine-rich cell wall structural protein 2
Os10t0411700	1091.61	not assigned.	40S ribosomal protein S28
Os04t0679400	1062.34	hormone metabolism.auxin.induced-regulated-responsive-activated	Stem-specific protein TSJT1
Os02t0564200	1058.09	mitochondrial electron transport / ATP synthesis.NADH-DH.complex I	NADH dehydrogenase [ubiquinone] 1 beta subcomplex subunit 3-B
Os04t0559700	1043.02	transport.Major Intrinsic Proteins.PIP	Probable aquaporin PIP1-2
Os01t0679700	1038.92	protein.synthesis.ribosomal protein.eukaryotic.60S subunit.L37A	60S ribosomal protein L37a
Os02t0161950	1034.3	not assigned.	Polyubiquitin (Fragment)
Os05t0192700	1025.83	not assigned.
Os05t0160300	1021.68	misc.protease inhibitor/seed storage/lipid transfer protein (LTP) family protein	Chitin-binding lectin 1
Os01t0194600	1017.04	redox.glutaredoxins	Monothiol glutaredoxin-S2
Os02t0823100	1016.76	transport.Major Intrinsic Proteins.PIP	Aquaporin PIP 1-3
Os02t0629200	1009.69	transport.Major Intrinsic Proteins.PIP	Probable aquaporin PIP2-2
Os09t0409100	1006.43	not assigned.	Anther-specific proline-rich protein APG (Fragment)
Os05t0169100	1002.21	protein.synthesis.ribosomal protein.eukaryotic.60S subunit.L10	60S ribosomal protein L10-2
Os05t0567100	994.036	protein.degradation.aspartate protease	Aspartic proteinase oryzasin-1
Os03t0390600	961.596	DNA.synthesis/chromatin structure.histone.core.H3	Histone H3.3
Os04t0432600	960.837	not assigned.
Os01t0658400	955.644	protein.degradation.ubiquitin.E2	Ubiquitin-conjugating enzyme E2 5A
Os10t0109600	945.648	misc.peroxidases	Peroxidase N
Os08t0116500	913.439	protein.synthesis.ribosomal protein.eukaryotic.60S subunit.P1	60S acidic ribosomal protein P1
Os12t0291100	911.336	PS.calvin cycle.rubisco small subunit	Ribulose bisphosphate carboxylase small chain A, chloroplastic
Os08t0231400	911.334	stress.abiotic.unspecified	Germin-like protein 8-12
Os07t0114300	908.86	not assigned.	Uncharacterized protein At2g23090
Os03t0234350	899.923	not assigned.	Ubiquitin-60S ribosomal protein L40-2
Os02t0666200	889.447	transport.Major Intrinsic Proteins.PIP	Aquaporin PIP1-1
Os03t0648400	880.212	stress.abiotic.heat	DnaJ protein homolog 2
Os07t0186000	880.118	redox.thioredoxin	Thioredoxin H-type
Os10t0454200	877.7	not assigned.	Glycine-rich cell wall structural protein 2
Os02t0760300	875.835	protein.folding	Peptidyl-prolyl cis-trans isomerase FKBP12
Os06t0152100	870.075	cell.organisation	Profilin LP04
Os01t0936600	859.186	not assigned.
Os10t0330000	854.523	not assigned.	Uncharacterized protein LOC284861
Os03t0734300	847.083	not assigned.	Proteinase inhibitor PSI-1.2
Os04t0656100	845.683	transport.p- and v-ATPases	Plasma membrane ATPase
Os08t0558900	837.597	not assigned.
Os03t0285700	828.214	redox.ascorbate and glutathione.ascorbate	L-ascorbate peroxidase 1, cytosolic
Os04t0556300	820.875	redox.ascorbate and glutathione.glutathione	Probable phospholipid hydroperoxide glutathione peroxidase
Os06t0708500	819.127	cell.cycle.peptidylprolyl isomerase	Peptidyl-prolyl cis-trans isomerase CYP20-1
Os01t0357900	811.418	signalling.misc	Rapid alkalinization factor 23
Os10t0401000	804.411	not assigned.	Sulfated surface glycoprotein 185
Os05t0247100	798.157	stress.biotic.PR-proteins	Xylanase inhibitor protein 2
Os08t0205400	794.564	metal handling.binding, chelation and storage	Copper transport protein ATX1
Os01t0124200	793.929	not assigned.	Bowman-Birk type bran trypsin inhibitor
Os07t0174400	786.282	misc.protease inhibitor/seed storage/lipid transfer protein (LTP) family protein	Non-specific lipid-transfer protein-like protein At2g13820
Os12t0203200	786.236	not assigned.
Os03t0811900	772.02	protein.targeting.secretory pathway.unspecified	ADP-ribosylation factor 1
Os02t0175800	771.063	not assigned.
Os02t0187800	768.661	secondary metabolism.phenylpropanoids.lignin biosynthesis.CAD	Cinnamyl alcohol dehydrogenase 2
Os07t0223100	767.512	protein.targeting.secretory pathway.unspecified	ADP-ribosylation factor 1
Os12t0508300	765.533	protein.synthesis.ribosomal protein.eukaryotic.40S subunit.S29	40S ribosomal protein S29
Os08t0126300	764.613	glycolysis.cytosolic branch.glyceraldehyde 3-phosphate dehydrogenase (GAP-DH)	Glyceraldehyde-3-phosphate dehydrogenase, cytosolic
Os02t0718950	751.849	not assigned.	ADP,ATP carrier protein, mitochondrial
Os09t0564200	747.613	protein.degradation.cysteine protease	Thiol protease SEN102
Os10t0466700	743.068	protein.synthesis.ribosomal protein.eukaryotic.60S subunit.L23	60S ribosomal protein L23
Os03t0791800	738.542	protein.degradation.ubiquitin.E2	Ubiquitin-conjugating enzyme E2 2
Os05t0111300	737.933	not assigned.	Metallothionein-like protein 2C
Os07t0448800	736.111	transport.Major Intrinsic Proteins.PIP	Probable aquaporin PIP2-1
Os02t0503400	727.889	protein.synthesis.ribosomal protein.eukaryotic.60S subunit.L35	60S ribosomal protein L35
Os09t0274900	727.464	not assigned.
Os02t0284600	724.17	protein.synthesis.ribosomal protein.eukaryotic.60S subunit.L27	60S ribosomal protein L27-3
Os03t0808300	723.261	RNA.regulation of transcription.putative transcription regulator	Uncharacterized protein At3g61260
Os01t0330200	722.617	protein.degradation.cysteine protease	Fruit bromelain
Os03t0793800	721.312	misc.protease inhibitor/seed storage/lipid transfer protein (LTP) family protein	Non-specific lipid-transfer protein-like protein At2g13820
Os04t0688100	721.081	misc.peroxidases	Peroxidase 12
Os07t0694700	720.437	redox.ascorbate and glutathione.ascorbate	L-ascorbate peroxidase 2, cytosolic
Os01t0327400	719.861	stress.abiotic.cold	Peroxidase 1
Os06t0342200	715.314	protein.synthesis.initiation	Eukaryotic translation initiation factor 1A
Os01t0916000	711.544	not assigned.	Glycoprotein gp2
Os08t0482700	707.092	misc.oxidases - copper, flavone etc	Blue copper protein
Os03t0726100	701.357	cell.organisation.cytoskeleton.mikrotubuli	Tubulin alpha-2 chain
Os08t0189300	699.245	stress.abiotic.unspecified	Germin-like protein 8-4
Os03t0139100	697.773	protein.synthesis.ribosomal protein.eukaryotic.60S subunit.L23	60S ribosomal protein L23
Os08t0556600	696.895	mitochondrial electron transport / ATP synthesis.NADH-DH.localisation not clear	NADH dehydrogenase [ubiquinone] iron-sulfur protein 5-A
Os08t0416250	694.412	not assigned.
Os03t0749300	692.269	cell wall.degradation.cellulases and beta -1,4-glucanases	Lysosomal beta glucosidase
Os03t0581800	690.314	not assigned.
Os02t0796900	688.618	not assigned.	60S ribosomal protein L39
Os01t0149200	686.891	not assigned.
Os10t0524300	682.241	cell wall.degradation	Sulfated surface glycoprotein 185
Os01t0323600	674.894	amino acid metabolism.synthesis.aspartate family.methionine	S-adenosylmethionine synthase 2
Os03t0781501	668.402	not assigned.	60S ribosomal protein L41
Os03t0337850	668.054	not assigned.	60S ribosomal protein L19-1
Os06t0708600	667.354	RNA.regulation of transcription.C2H2 zinc finger family	Sulfated surface glycoprotein 185
Os03t0685900	665.255	not assigned.	Epstein-Barr nuclear antigen 1
Os03t0227800	658.582	not assigned.
Os01t0220400	657.625	not assigned.
Os12t0555200	656.95	not assigned.	Pathogenesis-related protein B
Os05t0119300	656.218	not assigned.	Glycine-rich protein A3
Os03t0278000	652.954	cell wall.precursor synthesis.UXS	UDP-glucuronic acid decarboxylase 6
Os12t0168900	651.617	transport.p- and v-ATPases.H+-transporting two-sector ATPase	V-type proton ATPase 16 kDa proteolipid subunit
Os10t0493600	648.914	minor CHO metabolism.galactose.alpha-galactosidases	Alpha-galactosidase
Os12t0623900	645.428	amino acid metabolism.synthesis.aspartate family.methionine	5-methyltetrahydropteroyltriglutamate--homocysteine methyltransferase
Os01t0815800	642.773	protein.synthesis.ribosomal protein.eukaryotic.60S subunit.L24	60S ribosomal protein L24
Os09t0485900	641.506	protein.synthesis.ribosomal protein.eukaryotic.60S subunit.L9	60S ribosomal protein L9
Os05t0494200	640.983	protein.degradation.cysteine protease	Cysteine proteinase inhibitor 2
Os08t0237050	640.263	not assigned.	Xyloglucan endotransglycosylase/hydrolase protein 8
Os11t0171300	640.044	PS.calvin cycle.aldolase	Fructose-bisphosphate aldolase, chloroplastic
Os07t0665200	631.467	redox.dismutases and catalases	Superoxide dismutase [Cu-Zn] 2
Os04t0601700	629.003	not assigned.	V-type proton ATPase subunit G1
Os03t0820600	628.213	cell.organisation.cytoskeleton.actin.actin depolymerizing factors	Actin-depolymerizing factor 4
Os10t0552600	628.044	not assigned.	14 kDa proline-rich protein DC2.15
Os09t0253000	624.543	signalling.in sugar and nutrient physiology	RPM1-interacting protein 4
Os04t0653000	623.848	not assigned.	Protein TIFY 3B
Os01t0974200	620.652	not assigned.	Metallothionein-like protein 2B
Os02t0216300	617.106	not assigned.
Os11t0247350	614.145	not assigned.	Tubulin alpha-2 chain
Os06t0181566	613.332	not assigned.	60S ribosomal protein L39-3
Os07t0492000	611.14	nucleotide metabolism.phosphotransfer and pyrophosphatases.nucleoside diphosphate kinase	Nucleoside diphosphate kinase 1
Os02t0815000	610.243	protein.synthesis.ribosomal protein.eukaryotic.60S subunit.L37	60S ribosomal protein L37-3
Os03t0743400	603.971	DNA.synthesis/chromatin structure.histone.core.H2A	Probable histone H2A variant 3
Os07t0687200	599.42	signalling.calcium	Calmodulin
Os01t0550300	599.218	stress.abiotic.touch/wounding	B2 protein
Os05t0445500	598.47	not assigned.	60S acidic ribosomal protein P2B
Os01t0809300	598.131	not assigned.	Somatic embryogenesis receptor kinase 1
Os04t0349500	597.352	protein.synthesis.ribosomal protein.eukaryotic.40S subunit.S8	40S ribosomal protein S8
Os10t0450900	595.317	not assigned.	Glycine-rich cell wall structural protein 2
Os04t0188500	580.698	not assigned.
Os08t0416000	572.659	RNA.regulation of transcription.HB,Homeobox transcription factor family	Homeobox-leucine zipper protein HOX5
Os02t0814700	571.953	protein.synthesis.ribosomal protein.eukaryotic.60S subunit.L23	60S ribosomal protein L23
Os05t0142400	570.979	not assigned.
Os11t0141400	567.974	signalling.calcium	Probable calcium-binding protein CML36
Os07t0246200	565.752	signalling.calcium	Calreticulin
Os09t0467200	564.708	misc.glutathione S transferases	Glutathione transferase GST 23
Os12t0180400	563.226	RNA.transcription	DNA-directed RNA polymerases I, II, and III subunit RPABC5
Os04t0486600	562.601	glycolysis.cytosolic branch.glyceraldehyde 3-phosphate dehydrogenase (GAP-DH)	Glyceraldehyde-3-phosphate dehydrogenase 2, cytosolic
Os05t0477300	560.695	protein.synthesis.ribosomal protein.eukaryotic.40S subunit.S26	40S ribosomal protein S26
Os06t0130800	558.144	DNA.synthesis/chromatin structure.histone.H1	Histone H1
Os11t0210500	555.564	fermentation.ADH	Alcohol dehydrogenase 2
Os07t0159800	552.361	not assigned.	Putative phosphatidylglycerol/phosphatidylinositol transfer protein DDB_G0278295
Os08t0200300	551.438	PS.lightreaction.photosystem II.PSII polypeptide subunits	Photosystem II 10 kDa polypeptide, chloroplastic
Os07t0647550	550.42	not assigned.
Os03t0648450	548.808	not assigned.	DnaJ protein homolog
Os07t0608700	547.25	RNA.processing	Probable small nuclear ribonucleoprotein G
Os02t0611800	546.719	secondary metabolism.phenylpropanoids.lignin biosynthesis.HCT	Shikimate O-hydroxycinnamoyltransferase
Os06t0591200	545.732	not assigned.
Os03t0367101	544.598	secondary metabolism.flavonoids.dihydroflavonols.flavonoid 3-monooxygenase	Flavonoid 3&apos;,5&apos;-hydroxylase
Os02t0469600	544.436	protein.degradation.cysteine protease	Cysteine proteinase 1
Os06t0681400	540.923	protein.degradation.ubiquitin.ubiquitin	Polyubiquitin-A
Os01t0357100	538.836	N-metabolism.nitrate metabolism.nitrite reductase	Ferredoxin--nitrite reductase, chloroplastic
Os08t0504700	537.035	RNA.regulation of transcription.unclassified	Zinc finger A20 and AN1 domain-containing stress-associated protein 11
Os05t0547850	536.293	not assigned.	Programmed cell death protein 5
Os01t0257100	536.041	not assigned.	Rapid alkalinization factor
Os01t0316800	533.321	not assigned.	Probable 26S proteasome complex subunit sem1-1
Os04t0533300	529.425	RNA.regulation of transcription.putative transcription regulator	Remorin
Os01t0896700	527.456	protein.synthesis.ribosomal protein.eukaryotic.60S subunit.L5
Os04t0652700	526.935	DNA.synthesis/chromatin structure	Endonuclease 2
Os08t0112800	524.314	not assigned.	A-agglutinin anchorage subunit
Os04t0660600	523.861	not assigned.
Os03t0351500	523.012	redox.dismutases and catalases	Superoxide dismutase [Cu-Zn] 1
Os11t0456300	522.553	protein.degradation.ubiquitin.E3.SCF.SKP	SKP1-like protein 1B
Os05t0114700	521.408	not assigned.	Myb-related protein MYBAS1
Os07t0442900	519.575	not assigned.	CASP-like protein Os07g0442900
Os01t0773700	517.908	not assigned.	Photosystem II reaction center W protein, chloroplastic
Os05t0129300	517.721	RNA.regulation of transcription.bZIP transcription factor family	Ocs element-binding factor 1
Os02t0572600	517.698	not assigned.	Serine/arginine repetitive matrix protein 1
Os01t0279300	517.547	signalling.calcium	Calmodulin-3
Os04t0521100	516.543	transport.Major Intrinsic Proteins.PIP	Probable aquaporin PIP2-3
Os02t0175600	515.639	protein.synthesis.ribosomal protein.eukaryotic.60S subunit.L27A	60S ribosomal protein L27a-3
Os01t0143900	515.414	not assigned.
Os04t0636800	514.842	not assigned.	Putative protein TPRXL
Os02t0617800	513.508	not assigned.
Os03t0835150	509.678	not assigned.
Os10t0527800	507.262	misc.glutathione S transferases	Probable glutathione S-transferase GSTU6
Os07t0615200	507.108	hormone metabolism.jasmonate.signal transduction	Protein TIFY 10A
Os05t0400400	506.991	mitochondrial electron transport / ATP synthesis.cytochrome c reductase	Cytochrome b-c1 complex subunit 9
Os03t0203200	502.897	not assigned.	Probable strigolactone esterase D14
Os03t0345200	502.322	not assigned.	40S ribosomal protein S21
Os07t0512200	501.827	protein.degradation.autophagy	Autophagy-related protein 8A
Os06t0115100	499.825	stress
Os07t0287400	498.881	not assigned.	Putative lipid-transfer protein DIR1
Os03t0223400	497.541	N-metabolism.ammonia metabolism.glutamine synthetase	Glutamine synthetase cytosolic isozyme 1-2
Os09t0437500	497.236	not assigned.	Serine/arginine repetitive matrix protein 1
Os06t0239200	493.216	not assigned.
Os10t0464050	490.859	not assigned.	Hypersensitive-induced response protein 3
Os05t0542100	490.305	not assigned.
Os02t0586900	489.328	not assigned.	Glycine-rich cell wall structural protein
Os11t0557800	488.686	not assigned.
Os06t0603000	488.488	tetrapyrrole synthesis.heme oxygenase	Heme oxygenase 1, chloroplastic
Os10t0542900	487.562	stress.biotic	Chitinase 8
Os01t0750800	486.236	not assigned.
Os02t0465900	485.046	transport.unspecified cations	Cation transport regulator-like protein 2
Os05t0409300	484.53	protein.degradation.cysteine protease	Cysteine proteinase inhibitor 3
Os09t0458900	484.047	not assigned.
Os11t0455500	483.662	amino acid metabolism.degradation.aspartate family.methionine	Adenosylhomocysteinase
Os01t0558600	482.765	signalling.G-proteins	Ras-related protein RIC1
Os09t0453000	481.358	not assigned.	Transmembrane protein 50 homolog
Os05t0160150	480.928	not assigned.	Ubiquitin-40S ribosomal protein S27a-2
Os07t0631100	480.819	not assigned.	Transcription elongation factor 1 homolog
Os01t0328450	479.74	not assigned.	Ubiquitin-40S ribosomal protein S27a-1
Os11t0255500	477.583	misc.oxidases - copper, flavone etc	NADP-dependent alkenal double bond reductase P1
Os02t0785800	476.549	protein.synthesis.ribosomal protein.eukaryotic.60S subunit.L35A	60S ribosomal protein L35a-3
Os04t0460350	476.342	not assigned.
Os08t0191600	476.167	protein.degradation.autophagy	Autophagy-related protein 8C
Os03t0710800	475.833	signalling.14-3-3 proteins	14-3-3-like protein GF14-F
Os06t0143100	473.743	not assigned.
Os01t0292200	471.686	protein.postranslational modification	CBL-interacting protein kinase 1
Os01t0905800	469.197	PS.calvin cycle.aldolase	Fructose-bisphosphate aldolase cytoplasmic isozyme
Os11t0649600	467.715	not assigned.	CASP-like protein Os11g0649600
Os04t0117100	467.644	not assigned.
Os04t0408900	467.54	not assigned.	DNA-binding protein S1FA1
Os08t0532350	466.976	not assigned.	Nuclear transport factor 2
Os07t0546700	465.712	protein.synthesis.ribosomal protein.eukaryotic.60S subunit.L38	60S ribosomal protein L38
Os05t0481600	460.977	not assigned.	NADH dehydrogenase [ubiquinone] 1 alpha subcomplex subunit 1
Os05t0461400	460.482	DNA.synthesis/chromatin structure.histone.core.H2A	Probable histone H2A.4
Os04t0462500	457.871	signalling.14-3-3 proteins	14-3-3-like protein GF14-B
Os11t0629400	457.849	not assigned.	Protein SPIRAL1-like 2
Os10t0170200	457.33	protein.synthesis.ribosomal protein.eukaryotic.40S subunit.S20	40S ribosomal protein S20
Os07t0663700	456.861	misc.short chain dehydrogenase/reductase (SDR)	Momilactone A synthase
Os08t0478200	456.776	mitochondrial electron transport / ATP synthesis.F1-ATPase	ATP synthase subunit d, mitochondrial
Os11t0147800	453.649	metal handling	Stem-specific protein TSJT1
Os02t0752800	451.39	RNA.regulation of transcription.AP2/EREBP, APETALA2/Ethylene-responsive element binding protein family	Ethylene-responsive transcription factor RAP2-4
Os01t0750100	450.62	stress.biotic.regulation of transcription	Probable WRKY transcription factor 65
Os03t0401300	449.774	major CHO metabolism.degradation.sucrose.Susy	Sucrose synthase 1
Os03t0709000	449.548	misc.glutathione S transferases	Microsomal glutathione S-transferase 3
Os07t0674200	449.341	protein.synthesis.ribosomal protein.eukaryotic.60S subunit.L22	60S ribosomal protein L22-2
Os04t0460900	449.197	not assigned.
Os01t0949700	448.277	misc.glutathione S transferases	Glutathione S-transferase U8
Os05t0138300	445.475	not assigned.	Hydrophobic protein LTI6B
Os03t0345901	444.493	not assigned.	Serine/arginine repetitive matrix protein 2
Os01t0850900	444.007	not assigned.	Heme-binding-like protein At3g10130, chloroplastic
Os10t0530900	443.884	misc.glutathione S transferases	Probable glutathione S-transferase GSTU6
Os11t0169900	442.382	transport.p- and v-ATPases.H+-transporting two-sector ATPase	V-type proton ATPase 16 kDa proteolipid subunit
Os01t0878800	442.374	not assigned.	4,5-DOPA dioxygenase extradiol-like protein
Os10t0411800	442.135	protein.synthesis.ribosomal protein.eukaryotic.40S subunit.S17	40S ribosomal protein S17-3
Os01t0784833	441.98	not assigned.	NAD(P)H dehydrogenase (quinone)
Os09t0434500	441.061	RNA.regulation of transcription.AP2/EREBP, APETALA2/Ethylene-responsive element binding protein family	Ethylene-responsive transcription factor 1
Os10t0447100	440.126	protein.degradation.ubiquitin.E2	Ubiquitin-conjugating enzyme E2 5
Os04t0650000	438.664	protein.degradation.cysteine protease	Oryzain alpha chain
Os03t0819600	438.324	not assigned.	Chalcone--flavonone isomerase
Os04t0402100	435.322	signalling.calcium	Calnexin homolog
Os03t0178033	434.639	not assigned.	Elongation factor 1-alpha
Os01t0624500	433.988	protein.postranslational modification	Protein SGT1 homolog
Os07t0106200	433.244	transport.sugars	Sugar carrier protein C
Os05t0157200	432.688	stress.abiotic.cold	Universal stress protein A-like protein
Os02t0177600	431.696	secondary metabolism.phenylpropanoids.lignin biosynthesis.4CL	Probable 4-coumarate--CoA ligase 3
Os11t0507200	431.42	not assigned.	Omega-hydroxypalmitate O-feruloyl transferase
Os01t0124700	429.13	not assigned.	Bowman-Birk type bran trypsin inhibitor
Os03t0343500	428.685	protein.synthesis.ribosomal protein.eukaryotic.60S subunit.L22	60S ribosomal protein L22-2
Os07t0498300	427.293	not assigned.
Os08t0189900	426.963	stress.abiotic.unspecified	Germin-like protein 8-10
Os03t0743900	426.784	S-assimilation.ATPS	ATP-sulfurylase 3, chloroplastic
Os04t0125700	425.916	protein.postranslational modification	L-type lectin-domain containing receptor kinase IX.1
Os01t0282866	425.762	not assigned.	Tubulin beta-8 chain
Os05t0176700	422.502	not assigned.	Vegetative cell wall protein gp1
Os10t0576000	422.277	mitochondrial electron transport / ATP synthesis.NADH-DH.localisation not clear	NADH dehydrogenase [ubiquinone] 1 beta subcomplex subunit 10-A
Os01t0355250	421.65	not assigned.	Salt stress-induced protein
Os08t0549000	420.522	not assigned.	Myb-related protein Zm38
Os06t0716750	419.192	not assigned.	Endoplasmin homolog
Os04t0515300	417.207	protein.synthesis.ribosomal protein.eukaryotic.60S subunit.L14	60S ribosomal protein L14-1
Os03t0183050	416.879	not assigned.	Ethylene-responsive transcription factor 1
Os02t0178400	416.726	protein.targeting.secretory pathway.unspecified	Protein transport protein Sec61 subunit gamma
Os03t0826800	416.313	not assigned.
Os07t0150200	413.804	protein.synthesis.ribosomal protein.eukaryotic.40S subunit.S12	40S ribosomal protein S12
Os03t0794700	412.179	protein.synthesis.ribosomal protein.eukaryotic.40S subunit.S18	40S ribosomal protein S18
Os05t0162000	411.442	stress.abiotic.cold	Peroxidase 1
Os01t0787600	410.766	misc.nitrilases, *nitrile lyases, berberine bridge enzymes, reticuline oxidases, troponine reductases	Salicylic acid-binding protein 2
Os05t0231700	410.089	transport.Major Intrinsic Proteins.TIP	Probable aquaporin TIP4-1
Os08t0234000	409.793	protein.synthesis.ribosomal protein.eukaryotic.60S subunit.L7	60S ribosomal protein L7-3
Os01t0214800	409.079	misc.GDSL-motif lipase	GDSL esterase/lipase At5g45910
Os01t0191100	408	not assigned.	60S acidic ribosomal protein P2A
Os07t0139600	407.608	not assigned.	60S ribosomal protein L41
Os01t0314800	407.185	not assigned.	Vegetative cell wall protein gp1
Os03t0183300	406.268	not assigned.	Ethylene-responsive transcription factor 1
Os01t0550800	405.265	protein.degradation
Os02t0198500	405.135	not assigned.	Protamine
Os03t0408300	404.702	protein.synthesis.ribosomal protein.eukaryotic.60S subunit.L27A	60S ribosomal protein L27a-3
Os06t0319366	402.457	not assigned.	Arabinogalactan peptide 23
Os08t0113100	401.469	major CHO metabolism.degradation.sucrose.fructokinase	Fructokinase-2
Os03t0815200	400.31	C1-metabolism.methylenetetrahydrofolate reductase	Probable methylenetetrahydrofolate reductase
Os02t0533800	399.442	not assigned.	Vegetative cell wall protein gp1
Os08t0250200	398.581	mitochondrial electron transport / ATP synthesis.F1-ATPase	ATP synthase subunit epsilon, mitochondrial
Os04t0459200	398.366	not assigned.	Neural Wiskott-Aldrich syndrome protein
Os08t0502700	398.165	amino acid metabolism.synthesis.central amino acid metabolism.alanine.alanine-glyoxylate aminotransferase	Serine--glyoxylate aminotransferase
Os01t0795700	397.161	not assigned.
Os05t0508500	396.617	not assigned.	Thioredoxin H-type
Os07t0630400	396.395	RNA.processing.ribonucleases	Ribonuclease 1
Os04t0530200	396.014	not assigned.
Os03t0233900	395.986	redox.heme	Non-symbiotic hemoglobin 1
Os03t0692700	395.933	not assigned.	Putative protein TPRXL
Os01t0707300	392.855	cell.vesicle transport	Vesicle transport v-SNARE 13
Os05t0135400	391.6	stress.abiotic.cold	Peroxidase 5
Os09t0258600	391.125	protein.synthesis.ribosomal protein.eukaryotic.60S subunit.L17	60S ribosomal protein L17
Os07t0674400	388.904	not assigned.	Phylloplanin
Os03t0655400	388.803	not assigned.	DNA topoisomerase 1
Os02t0669100	388.039	not assigned.	Dehydrin COR410
Os07t0104500	387.83	stress.abiotic.cold	Peroxidase 1
Os01t0330300	387.575	not assigned.	Fruit bromelain
Os12t0124200	386.246	protein.synthesis.ribosomal protein.eukaryotic.40S subunit.S16	40S ribosomal protein S16
Os01t0667900	385.965	redox.glutaredoxins	Monothiol glutaredoxin-S5
Os07t0635900	384.622	not assigned.	Hydrophobic protein LTI6A
Os07t0605400	382.663	not assigned.	Protein EGG APPARATUS-1
Os03t0263700	381.653	glycine rich proteins	Selenoprotein K homolog
Os08t0130500	381.586	protein.synthesis.ribosomal protein.eukaryotic.60S subunit.P0	60S acidic ribosomal protein P0
Os07t0176400	381.312	not assigned.	Leucine-rich repeat extensin-like protein 7
Os06t0643300	380.018	RNA.regulation of transcription.SNF7	Charged multivesicular body protein 1
Os01t0915900	379.317	not assigned.	Glycoprotein gp2
Os04t0482000	379.174	protein.postranslational modification	Peptide methionine sulfoxide reductase A2-1
Os12t0507200	379.086	protein.synthesis.initiation	Eukaryotic translation initiation factor 5A-2
Os03t0255500	378.032	gluconeogenesis / glyoxylate cycle.PEPCK	Phosphoenolpyruvate carboxykinase [ATP]
Os01t0591300	377.513	fermentation.aldehyde dehydrogenase	Aldehyde dehydrogenase family 2 member C4
Os03t0234200	376.765	protein.synthesis.ribosomal protein.eukaryotic.60S subunit.L40	Ubiquitin-60S ribosomal protein L40-2
Os03t0130300	376.05	not assigned.	Defensin-like protein
Os10t0442600	375.844	cell.division	Cell division control protein 48 homolog E
Os03t0793900	374.807	not assigned.
Os12t0548501	370.467	not assigned.	Subtilisin-chymotrypsin inhibitor-2A
Os02t0717300	369.581	protein.targeting.mitochondria	Outer envelope pore protein 16-3, chloroplastic/mitochondrial
Os02t0727500	369.188	not assigned.	Protein FAM32A-like
Os02t0177500	369.009	RNA.processing	Probable small nuclear ribonucleoprotein F
Os01t0654500	368.943	TCA / org transformation.TCA.IDH	Cytosolic isocitrate dehydrogenase [NADP]
Os01t0615100	366.941	not assigned.	Subtilisin-chymotrypsin inhibitor-2A
Os11t0455800	366.763	C1-metabolism.glycine hydroxymethyltransferase	Serine hydroxymethyltransferase 4
Os10t0364900	364.197	not assigned.
Os05t0122900	363.385	not assigned.	NADH dehydrogenase [ubiquinone] 1 beta subcomplex subunit 2
Os08t0453200	363.025	not assigned.
Os07t0583000	362.655	transport.sugars	Stress-associated endoplasmic reticulum protein 2
Os01t0884300	361.865	development.unspecified	NAC domain-containing protein 48
Os06t0194900	361.515	major CHO metabolism.degradation.sucrose.Susy	Sucrose synthase 2
Os04t0297800	360.693	not assigned.	Branchpoint-bridging protein
Os08t0129200	358.701	RNA.regulation of transcription.GRP	Glycine-rich protein 2
Os03t0737000	358.016	not assigned.	CBS domain-containing protein CBSX3, mitochondrial
Os03t0219350	357.829	not assigned.	Tubulin alpha-2 chain
Os05t0188100	357.718	not assigned.	Uncharacterized protein LOC284861
Os03t0319300	357.422	signalling.calcium	Calmodulin
Os05t0344200	356.444	not assigned.	Serine/arginine repetitive matrix protein 1
Os12t0225100	356.439	not assigned.
Os08t0480901	356.041	not assigned.	14-3-3-like protein GF14-A
Os10t0137300	355.962	not assigned.
Os12t0589100	355.899	nucleotide metabolism.salvage.phosphoribosyltransferases.aprt	Adenine phosphoribosyltransferase 1
Os01t0765600	353.873	not assigned.	Probable calcium-binding protein CML41
Os12t0575300	353.506	not assigned.
Os05t0498400	353.136	protein.synthesis.initiation	Protein translation factor SUI1 homolog OS=Oryza sativa subsp. japonica GN=GOS2 PE=2 SV=1
Os06t0601100	352.478	not assigned.	Uncharacterized protein At1g15400
Os10t0169200	352.45	not assigned.
Os05t0491100	352.189	signalling.calcium	Calmodulin-2
Os07t0661400	351.971	not assigned.	Protein EARLY RESPONSIVE TO DEHYDRATION 15
Os02t0601300	350.793	glycolysis.cytosolic branch.glyceraldehyde 3-phosphate dehydrogenase (GAP-DH)	Glyceraldehyde-3-phosphate dehydrogenase 3, cytosolic
Os09t0411700	349.57	cell.cycle.peptidylprolyl isomerase	Peptidyl-prolyl cis-trans isomerase NIMA-interacting 4 OS=Taeniopygia guttata GN=PIN4 PE=2 SV=1
Os04t0416700	349.567	stress.biotic	Uncharacterized protein DDB_G0271670
Os04t0682100	347.465	C2 domain-containing protein	C2 domain-containing protein At1g63220
Os06t0133800	346.376	PS.calvin cycle.transketolase	Transketolase, chloroplastic
Os04t0549600	346.272	stress.abiotic.heat	DnaJ protein homolog 2 OS=Allium porrum GN=LDJ2 PE=2 SV=1
Os03t0431100	346.173	not assigned.	CYSTM1 family protein A
Os01t0147900	346.073	glycolysis.cytosolic branch.triosephosphate isomerase (TPI)	Triosephosphate isomerase, cytosolic
Os01t0675100	344.72	redox.peroxiredoxin	Peroxiredoxin-2C
Os03t0772800	341.718	mitochondrial electron transport / ATP synthesis.cytochrome c oxidase	Cytochrome c oxidase subunit 6a, mitochondrial OS=Arabidopsis thaliana GN=COX6A PE=2 SV=1
Os07t0545400	340.928	DNA.synthesis/chromatin structure.histone.core.H2A	Probable histone H2A.2
Os02t0734300	340.579	nucleotide metabolism.salvage.NUDIX hydrolases	Nudix hydrolase 21, chloroplastic
Os02t0525600	340.032	not assigned.unknown	Atherin OS=Oryctolagus cuniculus GN=SAMD1 PE=2 SV=1
Os04t0615200	338.71	not assigned.unknown	CYSTM1 family protein A OS=Arabidopsis thaliana GN=At2g41420 PE=3 SV=1
Os03t0342900	338.608	not assigned.
Os01t0662600	337.063	Co-factor and vitamine metabolism.iron-sulphur clusters	Iron-sulfur cluster assembly protein 1 OS=Arabidopsis thaliana GN=ISU1 PE=2 SV=1
Os06t0503400	336.485	stress.biotic	Reticulon-like protein B2
Os07t0229900	336.205	protein.synthesis.ribosomal protein.eukaryotic.40S subunit.S12	40S ribosomal protein S12
Os04t0462550	335.97		14-3-3-like protein GF14-B OS=Oryza sativa subsp. japonica GN=GF14B PE=1 SV=2
Os04t0508300	333.822	redox.glutaredoxins	Glutaredoxin-C6 OS=Oryza sativa subsp. japonica GN=GRXC6 PE=1 SV=2
Os05t0310500	333.764	protein.degradation.cysteine protease	Cathepsin B OS=Pongo abelii GN=CTSB PE=2 SV=1
Os08t0260600	332.792	development.unspecified	Tetraspanin-8 OS=Arabidopsis thaliana GN=TET8 PE=2 SV=1
Os03t0836200	332.581	RNA.RNA binding	Glycine-rich RNA-binding protein
Os01t0659200	332.213	transport.p- and v-ATPases.H+-transporting two-sector ATPase	V-type proton ATPase subunit E OS=Citrus limon GN=VATE PE=2 SV=1
Os02t0625500	331.269	nucleotide metabolism.salvage.nucleoside kinases.adenosine kinase	Adenosine kinase 2
Os02t0212400	329.778	not assigned.unknown
Os03t0417833	328.642	not assigned.	Protein SPIRAL1-like 1
Os10t0518200	327.752	redox.ascorbate and glutathione	Cytochrome b5 OS=Brassica oleracea var. botrytis GN=CYB5 PE=1 SV=1
Os04t0402700	326.688
Os12t0552500	326.332	stress.abiotic.unspecified	Universal stress protein MJ0531
Os05t0454500	326.012	not assigned.unknown
Os04t0450800	325.547		Histone H3.3 (Fragment) OS=Hordeum vulgare PE=3 SV=1
Os03t0758800	325.398	protein.synthesis.initiation	Eukaryotic translation initiation factor 5A
Os07t0641700	325.25	protein.folding	10 kDa chaperonin OS=Arabidopsis thaliana GN=CPN10 PE=3 SV=1
Os04t0469000	324.677	not assigned.	Major viral transcription factor ICP4 homolog
Os10t0564300	324.325	protein.synthesis.ribosomal protein.eukaryotic.60S subunit.L27	60S ribosomal protein L27-3
Os07t0617100	324.13	not assigned.	Dirigent protein 1
Os05t0455400	323.232	RNA.regulation of transcription.bHLH,Basic Helix-Loop-Helix family
Os02t0729700	323.087	RNA.regulation of transcription.HB,Homeobox transcription factor family	Homeobox-leucine zipper protein HOX16
Os06t0124900	322.651	not assigned.unknown
Os04t0498600	322.148	polyamine metabolism.synthesis.SAM decarboxylase	S-adenosylmethionine decarboxylase proenzyme OS=Oryza sativa subsp. japonica GN=SAMDC PE=2 SV=1
Os08t0359500	319.88	glycine rich proteins	Uncharacterized protein Os08g0359500
Os01t0678800	317.117	not assigned.	Chitin-binding lectin 1
Os06t0172600	316.209	not assigned.	40S ribosomal protein S30
Os07t0597000	314.786	protein.synthesis.initiation	Eukaryotic translation initiation factor 5A
Os08t0156800	314.244	protein.synthesis.ribosomal protein.eukaryotic.60S subunit.L34	60S ribosomal protein L34
Os11t0649400	313.54	not assigned.	CASP-like protein Os11g0649400
Os02t0105900	312.697	protein.synthesis.ribosomal protein.eukaryotic.40S subunit.S4	40S ribosomal protein S4
Os12t0150100	311.209	protein.synthesis.ribosomal protein.eukaryotic.60S subunit.L26	60S ribosomal protein L26-1
Os06t0336301	311.171	not assigned.	Probable aquaporin TIP2-2
Os11t0199200	310.242	redox.thioredoxin.PDIL	Protein disulfide isomerase-like 1-1 OS=Oryza sativa subsp. japonica GN=PDIL1-1 PE=2 SV=1
Os04t0650101	309.917	transport.p- and v-ATPases.H+-exporting ATPase	Oryzain alpha chain OS=Oryza sativa subsp. japonica GN=Os04g0650000 PE=1 SV=2
Os09t0468900	309.806	not assigned.unknown
Os10t0452200	309.275		Glycine-rich cell wall structural protein 2 OS=Oryza sativa subsp. japonica GN=GRP0.9 PE=2 SV=1
Os02t0510100	309.13	RNA.processing	U6 snRNA-associated Sm-like protein LSm6 OS=Mus musculus GN=Lsm6 PE=2 SV=1
Os01t0866600	308.372	RNA.regulation of transcription	BolA-like protein 3
Os10t0463600	308.068
Os02t0706900	307.327	not assigned.	2-hydroxy-6-oxononadienedioate/2-hydroxy-6-oxononatrienedioate hydrolase
Os05t0563600	306.546	cell wall.cell wall proteins.AGPs.AGP	Fasciclin-like arabinogalactan protein 12
Os03t0824500	306.38	not assigned.unknown
Os01t0938900	305.472	protein.synthesis.elongation	Nascent polypeptide-associated complex subunit alpha-like protein 1 OS=Arabidopsis thaliana GN=At3g12390 PE=1 SV=1
Os03t0277650	304.97		Cysteine-rich repeat secretory protein 55 OS=Arabidopsis thaliana GN=CRRSP55 PE=2 SV=1
Os12t0567700	304.847	protein.synthesis.ribosomal protein.eukaryotic.60S subunit.L8	60S ribosomal protein L8
Os11t0637501	304.764	not assigned.	Stress-associated endoplasmic reticulum protein 2
Os07t0691800	304.185	protein.degradation.ubiquitin.proteasom	26S protease regulatory subunit 4 homolog OS=Oryza sativa subsp. japonica GN=TBP2 PE=2 SV=2
Os06t0646500	303.334	mitochondrial electron transport / ATP synthesis.F1-ATPase	ATP synthase subunit O, mitochondrial OS=Ipomoea batatas PE=1 SV=1
Os02t0115900	301.953	stress.abiotic.heat	Luminal-binding protein 3
Os07t0614500	300.888	protein.synthesis.elongation	Elongation factor 1-delta 1 OS=Oryza sativa subsp. japonica GN=Os07g0614500 PE=2 SV=3
Os07t0123900	300.712	not assigned.	Uncharacterized proline-rich protein (Fragment)
Os04t0667800	300.67	protein.degradation.ubiquitin.E2	Ubiquitin-conjugating enzyme E2 28 OS=Arabidopsis thaliana GN=UBC28 PE=2 SV=1
Os08t0436800	300.534	protein.synthesis.ribosomal protein.eukaryotic.60S subunit.L34	60S ribosomal protein L34 OS=Nicotiana tabacum GN=RPL34 PE=2 SV=1
Os06t0661600	299.424	RNA.regulation of transcription.unclassified	Diphthamide biosynthesis protein 3 OS=Schizosaccharomyces pombe (strain 972 / ATCC 24843) GN=dph3 PE=3 SV=1
Os03t0577000	299.418	protein.synthesis.ribosomal protein.eukaryotic.40S subunit.S3	40S ribosomal protein S3-2 OS=Arabidopsis thaliana GN=RPS3B PE=1 SV=1
Os03t0109600	298.925	RNA.regulation of transcription.General Transcription	Transcription factor BTF3 homolog 4 OS=Danio rerio GN=btf3l4 PE=2 SV=1
Os11t0414000	297.534	protein.synthesis.initiation	Protein extra bases OS=Drosophila melanogaster GN=exba PE=1 SV=1
Os05t0533100	295.495	RNA.RNA binding	Plasminogen activator inhibitor 1 RNA-binding protein OS=Rattus norvegicus GN=Serbp1 PE=1 SV=2
Os01t0705500	293.602	not assigned.unknown
