# Supplementary material for: Transcriptome analysis of nitrogen-starvation-responsive genes in rice
Source: BMC Plant Biol. 2015 Feb 3;15:31. doi: 10.1186/s12870-015-0425-5 (PMC4333837; doi:10.1186/s12870-015-0425-5)
Supplement: Additional file 3: Table S3. — Leaf sheath transcripts differentially expressed between N-deficient and -sufficient conditions. [file 12870_2015_425_MOESM3_ESM.xlsx]

## Sheet: Additional file 3 Table S3
Additional file 3: Table S3: Transcripts differentially expressed between N deficient and N sufficent leaf sheaths.
RAP ID	log2FC	GO_annotation	Swissprot_annotation
Os12t0446500	7.21265	Cellular Component: nuclear euchromatin (GO:0005719);; Cellular Component: nucleolus (GO:0005730);; Cellular Component: cytosol (GO:0005829);; Biological Process: transcription, DNA-dependent (GO:0006351);; Biological Process: organelle organization (GO:0006996);; Biological Process: regulation of mitotic cell cycle (GO:0007346);; Biological Process: positive regulation of cell proliferation (GO:…	FACT complex subunit SPT16
Os12t0541600	5.63799	--	--
PLANT_newGene_725	5.19274	Cellular Component: plastid (GO:0009536);;	--
PLANT_newGene_1988	4.81	--	--
Os04t0415800	4.66878	Molecular Function: tumor necrosis factor receptor binding (GO:0005164);; Cellular Component: caveola (GO:0005901);; Biological Process: transcription, DNA-dependent (GO:0006351);; Biological Process: inflammatory cell apoptotic process (GO:0006925);; Biological Process: positive regulation of cell proliferation (GO:0008284);; Biological Process: induction of apoptosis via death domain receptors …	Tumor necrosis factor ligand superfamily member 6
Os03t0157600	4.62322	Biological Process: response to stress (GO:0006950);;	--
Os03t0437200	4.34695	Molecular Function: DNA binding (GO:0003677);; Molecular Function: protein binding (GO:0005515);; Biological Process: regulation of transcription, DNA-dependent (GO:0006355);; Biological Process: signal transduction (GO:0007165);; Molecular Function: zinc ion binding (GO:0008270);; Biological Process: response to cold (GO:0009409);; Biological Process: response to light intensity (GO:0009642);; B…	Zinc finger protein 1
Os01t0597600	4.31914	Molecular Function: amine transmembrane transporter activity (GO:0005275);; Biological Process: amino acid transport (GO:0006865);; Molecular Function: cation transmembrane transporter activity (GO:0008324);; Molecular Function: neutral amino acid transmembrane transporter activity (GO:0015175);; Molecular Function: L-amino acid transmembrane transporter activity (GO:0015179);; Biological Process…	Vacuolar amino acid transporter 1
Os02t0193300	4.31141	Cellular Component: mitochondrion (GO:0005739);;	CASP-like protein Os02g0134500
Os06t0160600	3.86707	Molecular Function: binding (GO:0005488);; Biological Process: RNA processing (GO:0006396);; Cellular Component: nuclear lumen (GO:0031981);; Biological Process: cellular macromolecule biosynthetic process (GO:0034645);;	Serine/arginine repetitive matrix protein 2
Os01t0708400	3.8	--	--
Os01t0699600	3.68189	Biological Process: activation of MAPKK activity (GO:0000186);; Biological Process: toll-like receptor signaling pathway (GO:0002224);; Molecular Function: protein serine/threonine kinase activity (GO:0004674);; Molecular Function: MAP kinase kinase kinase activity (GO:0004709);; Molecular Function: ATP binding (GO:0005524);; Cellular Component: nucleus (GO:0005634);; Cellular Component: mitochon…	Mitogen-activated protein kinase kinase kinase 3
Os01t0795600	3.57756	Cellular Component: plastid (GO:0009536);; Cellular Component: cytoplasmic membrane-bounded vesicle (GO:0016023);;	--
Os12t0242100	3.57453	Molecular Function: structural molecule activity (GO:0005198);; Cellular Component: extracellular region (GO:0005576);; Cellular Component: cell wall (GO:0005618);; Cellular Component: cytoskeleton (GO:0005856);; Biological Process: xylem and phloem pattern formation (GO:0010051);; Cellular Component: cytoplasmic membrane-bounded vesicle (GO:0016023);; Biological Process: virus-host interaction (…	Glycine-rich cell wall structural protein 1
Os03t0820400	3.47965	Molecular Function: DNA binding (GO:0003677);; Cellular Component: mitochondrion (GO:0005739);; Biological Process: regulation of transcription, DNA-dependent (GO:0006355);; Biological Process: response to oxidative stress (GO:0006979);; Biological Process: signal transduction (GO:0007165);; Molecular Function: zinc ion binding (GO:0008270);; Biological Process: response to heat (GO:0009408);; Bi…	Zinc finger protein ZAT12
Os03t0298900	3.39782	Molecular Function: DNA binding (GO:0003677);; Cellular Component: mitochondrion (GO:0005739);; Biological Process: regulation of transcription, DNA-dependent (GO:0006355);; Cellular Component: plastid (GO:0009536);; Cellular Component: membrane (GO:0016020);;	--
Os06t0242700	3.29003	Molecular Function: magnesium ion binding (GO:0000287);; Biological Process: lipid metabolic process (GO:0006629);; Biological Process: defense response (GO:0006952);; Molecular Function: methyltransferase activity (GO:0008168);; Molecular Function: S-adenosylmethionine-dependent methyltransferase activity (GO:0008757);; Biological Process: response to wounding (GO:0009611);; Biological Process: …	Salicylate O-methyltransferase
Os03t0664800	3.28187	Molecular Function: binding (GO:0005488);; Cellular Component: nucleus (GO:0005634);; Molecular Function: N-acetyltransferase activity (GO:0008080);; Biological Process: gene expression (GO:0010467);; Biological Process: RNA metabolic process (GO:0016070);; Cellular Component: intracellular organelle part (GO:0044446);;	Uncharacterized N-acetyltransferase p20
Os08t0544400	3.2406	Molecular Function: nucleotide binding (GO:0000166);; Molecular Function: ATP binding (GO:0005524);; Cellular Component: mitochondrion (GO:0005739);; Cellular Component: vacuolar membrane (GO:0005774);; Cellular Component: cytosol (GO:0005829);; Cellular Component: plasma membrane (GO:0005886);; Biological Process: ATP catabolic process (GO:0006200);; Biological Process: protein targeting to memb…	Pleiotropic drug resistance protein 2
Os01t0241400	3.10604	Biological Process: MAPK cascade (GO:0000165);; Molecular Function: protein binding (GO:0005515);; Cellular Component: nucleus (GO:0005634);; Cellular Component: cytoplasm (GO:0005737);; Biological Process: regulation of transcription, DNA-dependent (GO:0006355);; Biological Process: protein targeting to membrane (GO:0006612);; Molecular Function: electron carrier activity (GO:0009055);; Biologic…	Monothiol glutaredoxin-S3
Os04t0108600	3.07853	Molecular Function: magnesium ion binding (GO:0000287);; Biological Process: metabolic process (GO:0008152);; Molecular Function: terpene synthase activity (GO:0010333);; Biological Process: farnesyl diphosphate metabolic process (GO:0045338);; Molecular Function: (+)-delta-cadinene synthase activity (GO:0047461);;	(E,E)-germacrene B synthase
Os08t0232700	3.06068	Cellular Component: exocyst (GO:0000145);; Biological Process: exocytosis (GO:0006887);;	Uncharacterized protein DDB_G0271670
PLANT_newGene_2139	2.98485	Cellular Component: cytoplasmic membrane-bounded vesicle (GO:0016023);;	--
Os06t0652300	2.93395	Cellular Component: extracellular region (GO:0005576);; Cellular Component: cytoplasm (GO:0005737);; Biological Process: L-fucose biosynthetic process (GO:0006005);; Biological Process: oligopeptide transport (GO:0006857);; Molecular Function: isomerase activity (GO:0016853);; Cellular Component: extracellular matrix (GO:0031012);; Biological Process: 'de novo' GDP-L-fucose biosynthetic process (…	Putative GDP-L-fucose synthase 2
PLANT_newGene_1600	2.91669	Cellular Component: cytoplasmic membrane-bounded vesicle (GO:0016023);;	--
Os01t0615100	2.90172	Molecular Function: serine-type endopeptidase inhibitor activity (GO:0004867);; Biological Process: proteolysis (GO:0006508);; Molecular Function: peptidase activity (GO:0008233);; Biological Process: response to wounding (GO:0009611);;	Subtilisin-chymotrypsin inhibitor-2A
Os04t0677300	2.85273	Molecular Function: magnesium ion binding (GO:0000287);; Molecular Function: pyruvate kinase activity (GO:0004743);; Molecular Function: protein binding (GO:0005515);; Cellular Component: plasma membrane (GO:0005886);; Biological Process: glycolysis (GO:0006096);; Biological Process: transcription, DNA-dependent (GO:0006351);; Biological Process: RNA processing (GO:0006396);; Biological Process: …	Serine/arginine repetitive matrix protein 2
Os01t0186900	2.80562	Molecular Function: protein binding (GO:0005515);; Cellular Component: extracellular region (GO:0005576);; Cellular Component: nucleus (GO:0005634);; Cellular Component: plasma membrane (GO:0005886);; Cellular Component: chloroplast (GO:0009507);; Biological Process: primary metabolic process (GO:0044238);; Biological Process: cellular macromolecule metabolic process (GO:0044260);; Cellular Compo…	Uncharacterized protein LOC284861
Os01t0864500	2.78076	Biological Process: immune system process (GO:0002376);; Cellular Component: mitochondrion (GO:0005739);; Biological Process: defense response (GO:0006952);; Biological Process: regulation of cellular process (GO:0050794);; Biological Process: response to other organism (GO:0051707);; Biological Process: cellular response to stimulus (GO:0051716);;	Spore coat protein SP96
Os09t0541000	2.78045	Molecular Function: transporter activity (GO:0005215);; Molecular Function: protein binding (GO:0005515);; Cellular Component: vacuole (GO:0005773);; Cellular Component: plasma membrane (GO:0005886);; Biological Process: transport (GO:0006810);; Biological Process: iron ion transport (GO:0006826);; Biological Process: water transport (GO:0006833);; Biological Process: response to osmotic stress (…	Probable aquaporin PIP2-7
Os09t0412350	2.73691	Molecular Function: calcium ion binding (GO:0005509);; Cellular Component: plastid (GO:0009536);;	Probable calcium-binding protein CML17
Os04t0684900	2.73487	Biological Process: MAPK cascade (GO:0000165);; Biological Process: nuclear-transcribed mRNA poly(A) tail shortening (GO:0000289);; Biological Process: deadenylation-dependent decapping of nuclear-transcribed mRNA (GO:0000290);; Cellular Component: cytoplasmic mRNA processing body (GO:0000932);; Biological Process: defense response to insect (GO:0002213);; Biological Process: respiratory burst in…	Probable CCR4-associated factor 1 homolog 11
Os03t0765100	2.69	Cellular Component: cytoplasmic membrane-bounded vesicle (GO:0016023);;	--
Os09t0403300	2.69332	Molecular Function: monooxygenase activity (GO:0004497);; Molecular Function: iron ion binding (GO:0005506);; Molecular Function: arachidonic acid monooxygenase activity (GO:0008391);; Molecular Function: steroid hydroxylase activity (GO:0008395);; Molecular Function: electron carrier activity (GO:0009055);; Biological Process: response to light stimulus (GO:0009416);; Cellular Component: plasmod…	Cytokinin hydroxylase
Os06t0185300	2.66899	Molecular Function: protein binding (GO:0005515);; Cellular Component: cytoplasm (GO:0005737);; Biological Process: flavonoid biosynthetic process (GO:0009813);; Molecular Function: N-acyltransferase activity (GO:0016410);; Molecular Function: transferase activity, transferring acyl groups other than amino-acyl groups (GO:0016747);; Biological Process: primary metabolic process (GO:0044238);; Bio…	Rosmarinate synthase
Os06t0694900	2.64247	--	--
Os05t0527000	2.64146	Cellular Component: mitochondrion (GO:0005739);; Cellular Component: cytosol (GO:0005829);; Biological Process: ion transport (GO:0006811);; Biological Process: metabolic process (GO:0008152);; Biological Process: response to toxin (GO:0009636);; Biological Process: response to salt stress (GO:0009651);; Biological Process: phenylpropanoid biosynthetic process (GO:0009699);; Biological Process: r…	Anthocyanidin 5,3-O-glucosyltransferase
Os01t0895000	2.63199	Cellular Component: cytoplasmic membrane-bounded vesicle (GO:0016023);;	--
Os03t0766600	2.62491	--	--
Os03t0432000	2.60345	Molecular Function: protein binding (GO:0005515);; Cellular Component: nuclear part (GO:0044428);; Biological Process: regulation of cellular process (GO:0050794);;	Serine/arginine repetitive matrix protein 2
Os03t0226200	2.5678	Biological Process: response to hypoxia (GO:0001666);; Molecular Function: oxygen transporter activity (GO:0005344);; Molecular Function: iron ion binding (GO:0005506);; Cellular Component: cell wall (GO:0005618);; Cellular Component: cytosol (GO:0005829);; Cellular Component: plasma membrane (GO:0005886);; Biological Process: fatty acid metabolic process (GO:0006631);; Biological Process: nitrog…	Non-symbiotic hemoglobin 2
Os02t0121700	2.56037	Molecular Function: magnesium ion binding (GO:0000287);; Biological Process: phospholipid metabolic process (GO:0006644);; Biological Process: terpenoid metabolic process (GO:0006721);; Biological Process: circadian rhythm (GO:0007623);; Biological Process: metabolic process (GO:0008152);; Cellular Component: chloroplast (GO:0009507);; Cellular Component: plastid (GO:0009536);; Molecular Function…	Probable terpene synthase 13
PLANT_newGene_1155	2.55723	Cellular Component: mitochondrion (GO:0005739);; Molecular Function: lyase activity (GO:0016829);;	--
Os07t0120100	2.49996	--	--
Os02t0713250	2.49162	Molecular Function: protein binding (GO:0005515);; Cellular Component: nucleolus (GO:0005730);; Cellular Component: cytoplasm (GO:0005737);; Cellular Component: plastid (GO:0009536);; Molecular Function: protein-arginine N-methyltransferase activity (GO:0016274);; Biological Process: peptidyl-arginine N-methylation (GO:0035246);;	F-box only protein 11
Os05t0583050	2.46212	Molecular Function: sequence-specific DNA binding transcription factor activity (GO:0003700);; Biological Process: regulation of transcription, DNA-dependent (GO:0006355);; Molecular Function: sequence-specific DNA binding (GO:0043565);;	--
Os12t0606900	2.45125	Biological Process: proteolysis (GO:0006508);; Molecular Function: cysteine-type peptidase activity (GO:0008234);;	--
Os10t0118000	2.44632	Cellular Component: cytoplasm (GO:0005737);; Molecular Function: O-methyltransferase activity (GO:0008171);; Cellular Component: plastid (GO:0009536);; Biological Process: isoflavonoid phytoalexin biosynthetic process (GO:0009701);; Biological Process: flavonoid metabolic process (GO:0009812);; Biological Process: alkaloid biosynthetic process (GO:0009821);; Molecular Function: isoflavone 4'-O-me…	O-methyltransferase ZRP4
Os04t0651000	2.44451	Biological Process: defense response to nematode (GO:0002215);; Molecular Function: peroxidase activity (GO:0004601);; Molecular Function: protein binding (GO:0005515);; Cellular Component: cell wall (GO:0005618);; Cellular Component: Golgi apparatus (GO:0005794);; Cellular Component: cytosol (GO:0005829);; Biological Process: response to oxidative stress (GO:0006979);; Biological Process: metabo…	Peroxidase 4
Os03t0723800	2.43983	Molecular Function: protein binding (GO:0005515);; Cellular Component: cytoplasm (GO:0005737);; Biological Process: cellular protein metabolic process (GO:0044267);; Cellular Component: nuclear part (GO:0044428);; Cellular Component: intracellular organelle lumen (GO:0070013);; Molecular Function: organic cyclic compound binding (GO:0097159);;	Atherin
Os01t0940050	2.43669	Cellular Component: extracellular space (GO:0005615);; Cellular Component: vacuole (GO:0005773);; Molecular Function: UDP-N-acetylmuramate dehydrogenase activity (GO:0008762);; Biological Process: cytokinin metabolic process (GO:0009690);; Biological Process: response to hormone stimulus (GO:0009725);; Biological Process: cytokinin catabolic process (GO:0009823);; Biological Process: xylem develo…	Cytokinin dehydrogenase 4
PLANT_newGene_1840	2.39785	--	--
Os02t0323600	2.39291	Biological Process: RNA splicing, via endonucleolytic cleavage and ligation (GO:0000394);; Molecular Function: monooxygenase activity (GO:0004497);; Molecular Function: binding (GO:0005488);; Molecular Function: iron ion binding (GO:0005506);; Cellular Component: endoplasmic reticulum (GO:0005783);; Cellular Component: Golgi apparatus (GO:0005794);; Cellular Component: plasma membrane (GO:0005886…	Obtusifoliol 14-alpha demethylase
Os07t0585900	2.39151	Biological Process: gene expression (GO:0010467);; Biological Process: RNA metabolic process (GO:0016070);; Cellular Component: nuclear lumen (GO:0031981);;	Pre-mRNA-splicing factor cwc22
Os02t0719600	2.38226	Molecular Function: binding (GO:0005488);; Biological Process: lipid metabolic process (GO:0006629);; Biological Process: defense response (GO:0006952);; Molecular Function: methyltransferase activity (GO:0008168);; Molecular Function: S-adenosylmethionine-dependent methyltransferase activity (GO:0008757);; Biological Process: response to wounding (GO:0009611);; Biological Process: methylation (G…	Salicylate O-methyltransferase
PLANT_newGene_1863	2.38018	Cellular Component: cytoplasmic membrane-bounded vesicle (GO:0016023);;	--
PLANT_newGene_224	2.35791	--	--
Os03t0650200	2.35506	Biological Process: response to molecule of fungal origin (GO:0002238);; Molecular Function: monooxygenase activity (GO:0004497);; Molecular Function: binding (GO:0005488);; Molecular Function: iron ion binding (GO:0005506);; Cellular Component: endoplasmic reticulum (GO:0005783);; Molecular Function: electron carrier activity (GO:0009055);; Biological Process: response to UV (GO:0009411);; Biolo…	Flavonoid 3&apos;-monooxygenase
Os04t0179100	2.35348	Molecular Function: nucleotide binding (GO:0000166);; Molecular Function: copper ion binding (GO:0005507);; Cellular Component: cytosol (GO:0005829);; Biological Process: proline biosynthetic process (GO:0006561);; Biological Process: fatty acid metabolic process (GO:0006631);; Biological Process: estrogen metabolic process (GO:0008210);; Biological Process: response to heat (GO:0009408);; Biolog…	Momilactone A synthase
PLANT_newGene_746	2.34878	--	Formin-like protein 14
Os04t0610400	2.32276	Biological Process: respiratory burst involved in defense response (GO:0002679);; Molecular Function: DNA binding (GO:0003677);; Molecular Function: sequence-specific DNA binding transcription factor activity (GO:0003700);; Cellular Component: nucleus (GO:0005634);; Cellular Component: nucleolus (GO:0005730);; Biological Process: regulation of transcription, DNA-dependent (GO:0006355);; Biologica…	Ethylene-responsive transcription factor 4
Os11t0117400	2.31739	Molecular Function: sequence-specific DNA binding transcription factor activity (GO:0003700);; Cellular Component: nucleus (GO:0005634);; Cellular Component: mitochondrion (GO:0005739);; Biological Process: regulation of transcription, DNA-dependent (GO:0006355);; Biological Process: response to salicylic acid stimulus (GO:0009751);; Biological Process: hormone-mediated signaling pathway (GO:0009…	Probable WRKY transcription factor 46
PLANT_newGene_2312	2.29685	Cellular Component: mitochondrion (GO:0005739);; Molecular Function: transferase activity, transferring acyl groups other than amino-acyl groups (GO:0016747);; Biological Process: cellular nitrogen compound metabolic process (GO:0034641);; Biological Process: cellular macromolecule biosynthetic process (GO:0034645);; Biological Process: primary metabolic process (GO:0044238);;	Benzyl alcohol O-benzoyltransferase
Os06t0683400	2.29314	Biological Process: G2/M transition of mitotic cell cycle (GO:0000086);; Cellular Component: spindle pole (GO:0000922);; Molecular Function: copper ion binding (GO:0005507);; Molecular Function: calcium ion binding (GO:0005509);; Cellular Component: extracellular region (GO:0005576);; Cellular Component: centriole (GO:0005814);; Cellular Component: cytosol (GO:0005829);; Cellular Component: micro…	Calcium-binding protein PBP1
Os06t0133400	2.28254	--	Serine/arginine repetitive matrix protein 3
Os05t0459600	2.28189	Molecular Function: binding (GO:0005488);; Molecular Function: hydrolase activity (GO:0016787);; Cellular Component: intracellular part (GO:0044424);;	Formin-like protein 4
Os12t0510750	2.24508	Cellular Component: plastid (GO:0009536);;	--
Os06t0594400	2.23473	Molecular Function: binding (GO:0005488);; Biological Process: gene expression (GO:0010467);; Biological Process: RNA metabolic process (GO:0016070);; Molecular Function: kinase activity (GO:0016301);; Biological Process: phosphorylation (GO:0016310);; Cellular Component: nuclear lumen (GO:0031981);;	F-box/kelch-repeat protein At1g80440
Os11t0129000	2.22253	Cellular Component: plasma membrane (GO:0005886);; Biological Process: cation transport (GO:0006812);; Biological Process: drug transmembrane transport (GO:0006855);; Biological Process: purine nucleobase transport (GO:0006863);; Cellular Component: plant-type vacuole membrane (GO:0009705);; Biological Process: proanthocyanidin biosynthetic process (GO:0010023);; Biological Process: maintenance o…	Protein TRANSPARENT TESTA 12
Os03t0299200	2.22187	Molecular Function: copper ion binding (GO:0005507);; Cellular Component: cytosol (GO:0005829);; Biological Process: proline biosynthetic process (GO:0006561);; Biological Process: multicellular organismal development (GO:0007275);; Biological Process: steroid metabolic process (GO:0008202);; Biological Process: response to heat (GO:0009408);; Biological Process: response to water deprivation (GO…	Sex determination protein tasselseed-2
Os02t0624300	2.22048	Molecular Function: DNA binding (GO:0003677);; Molecular Function: chromatin binding (GO:0003682);; Molecular Function: sequence-specific DNA binding transcription factor activity (GO:0003700);; Cellular Component: nucleus (GO:0005634);; Biological Process: polyamine catabolic process (GO:0006598);; Biological Process: oligopeptide transport (GO:0006857);; Biological Process: response to water de…	Myb-related protein Myb4
Os03t0830500	2.21501	Cellular Component: vacuole (GO:0005773);; Cellular Component: plasma membrane (GO:0005886);; Biological Process: response to oxidative stress (GO:0006979);; Biological Process: negative regulation of cell proliferation (GO:0008285);; Biological Process: pollen sperm cell differentiation (GO:0048235);;	Cell number regulator 10
Os05t0370700	2.19201	Molecular Function: protein binding (GO:0005515);; Cellular Component: plastid (GO:0009536);; Biological Process: jasmonic acid metabolic process (GO:0009694);; Biological Process: salicylic acid metabolic process (GO:0009696);; Biological Process: defense response to fungus, incompatible interaction (GO:0009817);; Biological Process: systemic acquired resistance, salicylic acid mediated signalin…	Probable esterase PIR7A
Os02t0181300	2.192	Molecular Function: sequence-specific DNA binding transcription factor activity (GO:0003700);; Cellular Component: nucleus (GO:0005634);; Biological Process: regulation of transcription, DNA-dependent (GO:0006355);; Biological Process: defense response (GO:0006952);; Biological Process: gibberellin metabolic process (GO:0009685);; Molecular Function: sequence-specific DNA binding (GO:0043565);;	--
Os04t0531400	2.19131	Biological Process: MAPK cascade (GO:0000165);; Molecular Function: transmembrane receptor protein serine/threonine kinase activity (GO:0004675);; Molecular Function: binding (GO:0005488);; Molecular Function: ATP binding (GO:0005524);; Cellular Component: mitochondrion (GO:0005739);; Cellular Component: plasma membrane (GO:0005886);; Biological Process: regulation of transcription, DNA-dependent…	L-type lectin-domain containing receptor kinase IV.1
Os12t0560100	2.17559	Molecular Function: binding (GO:0005488);; Molecular Function: iron ion binding (GO:0005506);; Cellular Component: mitochondrion (GO:0005739);; Biological Process: cellular amino acid metabolic process (GO:0006520);; Biological Process: fatty acid biosynthetic process (GO:0006633);; Biological Process: cellular aromatic compound metabolic process (GO:0006725);; Biological Process: coenzyme metabo…	Lipoxygenase 2.1, chloroplastic
Os04t0480200	2.17229	Molecular Function: nucleic acid binding (GO:0003676);; Molecular Function: protein binding (GO:0005515);; Cellular Component: nucleoplasm (GO:0005654);; Cellular Component: plasma membrane (GO:0005886);; Biological Process: protein targeting to membrane (GO:0006612);; Biological Process: nucleotide transport (GO:0006862);; Biological Process: ER to Golgi vesicle-mediated transport (GO:0006888);;…	High-affinity nitrate transporter 3.1
Os01t0905200	2.17167	Cellular Component: exocyst (GO:0000145);; Cellular Component: nucleus (GO:0005634);; Biological Process: exocytosis (GO:0006887);; Biological Process: cellular process (GO:0009987);; Cellular Component: intracellular organelle part (GO:0044446);;	Serine/arginine repetitive matrix protein 2
Os12t0521101	2.15382	Cellular Component: cytoplasm (GO:0005737);; Biological Process: L-phenylalanine catabolic process (GO:0006559);; Biological Process: response to oxidative stress (GO:0006979);; Biological Process: pollen development (GO:0009555);; Biological Process: cinnamic acid biosynthetic process (GO:0009800);; Biological Process: drought recovery (GO:0009819);; Biological Process: response to UV-B (GO:0010…	Phenylalanine ammonia-lyase
Os02t0729900	2.12201	Biological Process: amino acid transport (GO:0006865);; Molecular Function: zinc ion binding (GO:0008270);; Biological Process: response to endogenous stimulus (GO:0009719);; Biological Process: response to organic substance (GO:0010033);; Cellular Component: cytoplasmic membrane-bounded vesicle (GO:0016023);; Biological Process: protein ubiquitination (GO:0016567);; Molecular Function: ligase ac…	E3 ubiquitin-protein ligase ATL41
Os05t0583000	2.1209	Biological Process: respiratory burst involved in defense response (GO:0002679);; Molecular Function: sequence-specific DNA binding transcription factor activity (GO:0003700);; Cellular Component: nucleus (GO:0005634);; Biological Process: regulation of transcription, DNA-dependent (GO:0006355);; Biological Process: toxin catabolic process (GO:0009407);; Biological Process: response to wounding (…	Probable WRKY transcription factor 28
Os01t0955100	2.10919	Molecular Function: calcium ion binding (GO:0005509);; Cellular Component: nucleus (GO:0005634);; Cellular Component: peroxisome (GO:0005777);; Cellular Component: plasma membrane (GO:0005886);; Biological Process: response to cold (GO:0009409);; Biological Process: double fertilization forming a zygote and endosperm (GO:0009567);; Biological Process: response to wounding (GO:0009611);; Biologica…	Probable calcium-binding protein CML31
Os01t0951700	2.08746	Molecular Function: monooxygenase activity (GO:0004497);; Molecular Function: binding (GO:0005488);; Molecular Function: iron ion binding (GO:0005506);; Cellular Component: endoplasmic reticulum (GO:0005783);; Biological Process: fatty acid biosynthetic process (GO:0006633);; Molecular Function: electron carrier activity (GO:0009055);; Biological Process: macromolecule biosynthetic process (GO:00…	Cytochrome P450 94A2
Os01t0124000	2.07768	Molecular Function: serine-type endopeptidase inhibitor activity (GO:0004867);; Molecular Function: binding (GO:0005488);; Cellular Component: extracellular region (GO:0005576);; Biological Process: negative regulation of peptidase activity (GO:0010466);; Cellular Component: cytoplasmic membrane-bounded vesicle (GO:0016023);; Cellular Component: nuclear lumen (GO:0031981);;	Bowman-Birk type bran trypsin inhibitor
Os10t0552400	2.07624	Cellular Component: ubiquitin ligase complex (GO:0000151);; Biological Process: respiratory burst involved in defense response (GO:0002679);; Molecular Function: ubiquitin-protein ligase activity (GO:0004842);; Molecular Function: binding (GO:0005488);; Cellular Component: nucleus (GO:0005634);; Cellular Component: cytosol (GO:0005829);; Cellular Component: plasma membrane (GO:0005886);; Biologic…	U-box domain-containing protein 36
Os09t0376650	2.07453	Molecular Function: protein kinase activity (GO:0004672);; Molecular Function: ATP binding (GO:0005524);; Cellular Component: cell wall (GO:0005618);; Cellular Component: plasma membrane (GO:0005886);; Biological Process: polysaccharide metabolic process (GO:0005976);; Biological Process: protein phosphorylation (GO:0006468);; Biological Process: response to fungus (GO:0009620);; Biological Proce…	Probable inactive receptor kinase At2g26730
Os03t0750500	2.07377	Biological Process: defense response to insect (GO:0002213);; Molecular Function: chitinase activity (GO:0004568);; Cellular Component: extracellular region (GO:0005576);; Cellular Component: cell wall (GO:0005618);; Biological Process: chitin catabolic process (GO:0006032);; Biological Process: endocytosis (GO:0006897);; Biological Process: cellular component movement (GO:0006928);; Biological P…	Sulfated surface glycoprotein 185
Os02t0584800	2.06577	Biological Process: metal ion transport (GO:0030001);; Molecular Function: metal ion binding (GO:0046872);;	--
Os01t0976900	2.06363	Biological Process: transition metal ion transport (GO:0000041);; Molecular Function: protein kinase activity (GO:0004672);; Molecular Function: protein serine/threonine kinase activity (GO:0004674);; Molecular Function: ATP binding (GO:0005524);; Biological Process: protein phosphorylation (GO:0006468);; Biological Process: anion transport (GO:0006820);; Biological Process: cell-cell signaling (…	Probable LRR receptor-like serine/threonine-protein kinase At1g67720
Os10t0118200	2.05833	Cellular Component: cytoplasm (GO:0005737);; Molecular Function: O-methyltransferase activity (GO:0008171);; Cellular Component: plastid (GO:0009536);; Biological Process: isoflavonoid phytoalexin biosynthetic process (GO:0009701);; Biological Process: flavonoid metabolic process (GO:0009812);; Biological Process: alkaloid biosynthetic process (GO:0009821);; Molecular Function: isoflavone 4'-O-me…	O-methyltransferase ZRP4
Os06t0323100	2.05333	Molecular Function: magnesium ion binding (GO:0000287);; Biological Process: response to stress (GO:0006950);; Molecular Function: O-methyltransferase activity (GO:0008171);; Molecular Function: S-adenosylmethionine-dependent methyltransferase activity (GO:0008757);; Biological Process: polarity specification of adaxial/abaxial axis (GO:0009944);; Biological Process: auxin homeostasis (GO:0010252…	Indole-3-acetate O-methyltransferase 1
Os12t0169600	2.05154	Molecular Function: fructose-bisphosphate aldolase activity (GO:0004332);; Molecular Function: protein binding (GO:0005515);; Cellular Component: mitochondrion (GO:0005739);; Biological Process: gluconeogenesis (GO:0006094);; Biological Process: glycolysis (GO:0006096);; Biological Process: pentose-phosphate shunt (GO:0006098);; Biological Process: response to oxidative stress (GO:0006979);; Cell…	Fructose-bisphosphate aldolase, chloroplastic
Os01t0384800	2.04633	--	--
Os12t0153200	2.04206	--	--
Os05t0545400	2.03027	Biological Process: activation of MAPKK activity (GO:0000186);; Biological Process: toll-like receptor signaling pathway (GO:0002224);; Molecular Function: protein serine/threonine kinase activity (GO:0004674);; Molecular Function: MAP kinase kinase kinase activity (GO:0004709);; Molecular Function: ATP binding (GO:0005524);; Cellular Component: cytoplasm (GO:0005737);; Cellular Component: mitoch…	Mitogen-activated protein kinase kinase kinase 2
PLANT_newGene_2846	2.02973	Molecular Function: helicase activity (GO:0004386);; Molecular Function: ATP binding (GO:0005524);; Cellular Component: plastid (GO:0009536);;	Putative uncharacterized protein DDB_G0290521
Os08t0331000	2.02701	Cellular Component: cytoplasmic membrane-bounded vesicle (GO:0016023);;	--
Os08t0371200	2.02635	Cellular Component: plastid (GO:0009536);;	--
Os12t0520200	2.02043	Cellular Component: cytoplasm (GO:0005737);; Biological Process: L-phenylalanine catabolic process (GO:0006559);; Biological Process: response to oxidative stress (GO:0006979);; Biological Process: pollen development (GO:0009555);; Biological Process: cinnamic acid biosynthetic process (GO:0009800);; Biological Process: drought recovery (GO:0009819);; Biological Process: response to UV-B (GO:0010…	Phenylalanine ammonia-lyase
Os03t0718800	2.01435	Molecular Function: binding (GO:0005488);; Biological Process: proteolysis (GO:0006508);; Molecular Function: peptidase activity (GO:0008233);; Cellular Component: nuclear lumen (GO:0031981);;	Cortical cell-delineating protein
Os09t0344500	1.9957	Cellular Component: cytoplasm (GO:0005737);; Molecular Function: O-methyltransferase activity (GO:0008171);; Cellular Component: plastid (GO:0009536);; Biological Process: isoflavonoid phytoalexin biosynthetic process (GO:0009701);; Biological Process: flavonoid metabolic process (GO:0009812);; Biological Process: alkaloid biosynthetic process (GO:0009821);; Molecular Function: isoflavone 4'-O-me…	O-methyltransferase ZRP4
Os11t0214900	1.99359	Molecular Function: RNA binding (GO:0003723);; Molecular Function: RNA-directed DNA polymerase activity (GO:0003964);; Molecular Function: ribonuclease H activity (GO:0004523);; Biological Process: RNA-dependent DNA replication (GO:0006278);; Biological Process: cellular aromatic compound metabolic process (GO:0006725);; Biological Process: nitrogen compound metabolic process (GO:0006807);; Biolo…	Dirigent protein 1
Os03t0838450	1.98833	Molecular Function: structural molecule activity (GO:0005198);; Molecular Function: protein binding (GO:0005515);; Cellular Component: plasma membrane (GO:0005886);; Biological Process: cellular protein modification process (GO:0006464);; Molecular Function: ammonium transmembrane transporter activity (GO:0008519);; Cellular Component: integral to membrane (GO:0016021);; Cellular Component: fibri…	Ammonium transporter 3 member 2
Os03t0244950	1.98199	Molecular Function: binding (GO:0005488);; Cellular Component: mitochondrion (GO:0005739);; Biological Process: RNA processing (GO:0006396);; Cellular Component: plastid (GO:0009536);; Cellular Component: nuclear part (GO:0044428);;	Chaperone protein dnaJ 11, chloroplastic
Os05t0324700	1.95729	--	--
Os03t0734500	1.952	--	Serine/arginine repetitive matrix protein 2
Os03t0181100	1.9453	Molecular Function: protein binding (GO:0005515);; Cellular Component: cytoplasm (GO:0005737);; Biological Process: RNA processing (GO:0006396);; Biological Process: transport (GO:0006810);; Biological Process: cellular component organization (GO:0016043);; Cellular Component: nuclear part (GO:0044428);; Biological Process: regulation of cellular process (GO:0050794);; Biological Process: respons…	Formin-like protein 5
Os11t0454000	1.93869	Biological Process: response to stress (GO:0006950);; Biological Process: response to water deprivation (GO:0009414);; Biological Process: response to water stimulus (GO:0009415);; Biological Process: cellular response to stress (GO:0033554);; Cellular Component: intracellular part (GO:0044424);; Biological Process: cellular response to abiotic stimulus (GO:0071214);; Biological Process: response…	Dehydrin Rab16C
Os07t0677100	1.93239	Molecular Function: peroxidase activity (GO:0004601);; Molecular Function: protein binding (GO:0005515);; Cellular Component: extracellular region (GO:0005576);; Cellular Component: cell wall (GO:0005618);; Cellular Component: Golgi apparatus (GO:0005794);; Cellular Component: cytosol (GO:0005829);; Cellular Component: cytoplasmic membrane-bounded vesicle (GO:0016023);; Molecular Function: heme b…	Peroxidase 2
Os01t0849000	1.93153	Cellular Component: extracellular region (GO:0005576);; Biological Process: lipid transport (GO:0006869);; Molecular Function: lipid binding (GO:0008289);; Cellular Component: cytoplasmic membrane-bounded vesicle (GO:0016023);;	--
Os07t0624200	1.93139	Cellular Component: plastid (GO:0009536);; Biological Process: cellular process (GO:0009987);; Cellular Component: cell part (GO:0044464);;	Formin-like protein 14
Os12t0594201	1.91043	Molecular Function: protein serine/threonine kinase activity (GO:0004674);; Molecular Function: ATP binding (GO:0005524);; Cellular Component: mitochondrion (GO:0005739);; Biological Process: protein phosphorylation (GO:0006468);;	--
Os01t0612500	1.90315	Cellular Component: cytoplasm (GO:0005737);; Biological Process: cellular process (GO:0009987);; Molecular Function: hydrolase activity (GO:0016787);; Molecular Function: hydrolase activity, acting on ester bonds (GO:0016788);; Biological Process: primary metabolic process (GO:0044238);; Biological Process: organic substance metabolic process (GO:0071704);;	Acyl-protein thioesterase 2
Os02t0654700	1.89168	Biological Process: respiratory burst involved in defense response (GO:0002679);; Molecular Function: DNA binding (GO:0003677);; Molecular Function: sequence-specific DNA binding transcription factor activity (GO:0003700);; Cellular Component: nucleus (GO:0005634);; Biological Process: regulation of transcription, DNA-dependent (GO:0006355);; Biological Process: response to cold (GO:0009409);; Bi…	Ethylene-responsive transcription factor 1A
Os07t0209100	1.88921	Molecular Function: hydrolase activity, hydrolyzing O-glycosyl compounds (GO:0004553);; Cellular Component: plasma membrane (GO:0005886);; Biological Process: sucrose biosynthetic process (GO:0005986);; Biological Process: response to oxidative stress (GO:0006979);; Biological Process: metabolic process (GO:0008152);; Biological Process: response to water deprivation (GO:0009414);; Cellular Compo…	Probable galactinol--sucrose galactosyltransferase 2
Os05t0550600	1.8789	Cellular Component: cytoplasmic membrane-bounded vesicle (GO:0016023);; Cellular Component: cell part (GO:0044464);;	Probable non-specific lipid-transfer protein AKCS9
Os06t0133500	1.86934	--	--
PLANT_newGene_765	1.86718	--	--
PLANT_newGene_1395	1.86336	Molecular Function: RNA binding (GO:0003723);; Molecular Function: RNA-directed DNA polymerase activity (GO:0003964);; Molecular Function: aspartic-type endopeptidase activity (GO:0004190);; Cellular Component: nucleus (GO:0005634);; Cellular Component: mitochondrion (GO:0005739);; Biological Process: RNA-dependent DNA replication (GO:0006278);; Biological Process: proteolysis (GO:0006508);; Biol…	--
PLANT_newGene_2318	1.86068	Cellular Component: mitochondrion (GO:0005739);; Biological Process: phenylpropanoid biosynthetic process (GO:0009699);; Molecular Function: N-acyltransferase activity (GO:0016410);; Molecular Function: O-acetyltransferase activity (GO:0016413);; Molecular Function: transferase activity, transferring acyl groups other than amino-acyl groups (GO:0016747);; Biological Process: cellular nitrogen com…	Benzyl alcohol O-benzoyltransferase
Os08t0369800	1.8576	Cellular Component: cytoplasm (GO:0005737);; Biological Process: response to stress (GO:0006950);; Cellular Component: plastid (GO:0009536);; Biological Process: response to abiotic stimulus (GO:0009628);; Molecular Function: oxidoreductase activity, acting on single donors with incorporation of molecular oxygen, incorporation of two atoms of oxygen (GO:0016702);;	Carotenoid 9,10(9&apos;,10&apos;)-cleavage dioxygenase
Os08t0474800	1.85212	--	--
PLANT_newGene_1469	1.83957	Biological Process: cellular aromatic compound metabolic process (GO:0006725);; Molecular Function: transferase activity, transferring acyl groups other than amino-acyl groups (GO:0016747);; Biological Process: cellular nitrogen compound metabolic process (GO:0034641);; Biological Process: macromolecule metabolic process (GO:0043170);; Biological Process: primary metabolic process (GO:0044238);; …	10-deacetylbaccatin III 10-O-acetyltransferase
Os06t0289200	1.83459	Biological Process: ion transport (GO:0006811);; Biological Process: response to stress (GO:0006950);; Biological Process: metabolic process (GO:0008152);; Cellular Component: plastid (GO:0009536);; Biological Process: phenylpropanoid metabolic process (GO:0009698);; Molecular Function: transferase activity, transferring hexosyl groups (GO:0016758);; Biological Process: heterocycle biosynthetic p…	Anthocyanidin 3-O-glucosyltransferase 5
Os07t0480900	1.83059	Cellular Component: extracellular region (GO:0005576);; Cellular Component: nucleus (GO:0005634);; Cellular Component: vacuole (GO:0005773);; Biological Process: glycolysis (GO:0006096);; Biological Process: proteolysis (GO:0006508);; Biological Process: water transport (GO:0006833);; Biological Process: hyperosmotic response (GO:0006972);; Biological Process: Golgi organization (GO:0007030);; Mo…	Probable cysteine proteinase A494
PLANT_newGene_187	1.82948	Cellular Component: mitochondrion (GO:0005739);; Cellular Component: cytoplasmic membrane-bounded vesicle (GO:0016023);;	Pre-mRNA-splicing factor cwc22
Os04t0387900	1.81075	Cellular Component: cytoplasmic membrane-bounded vesicle (GO:0016023);;	--
PLANT_newGene_1366	1.80952	--	--
PLANT_newGene_1050	1.80605	--	Serine/arginine repetitive matrix protein 3
Os11t0450400	1.80312	Molecular Function: DNA binding (GO:0003677);; Cellular Component: cytoplasm (GO:0005737);; Biological Process: tryptophan catabolic process (GO:0006569);; Molecular Function: sulfotransferase activity (GO:0008146);; Biological Process: response to water deprivation (GO:0009414);; Biological Process: indoleacetic acid biosynthetic process (GO:0009684);; Biological Process: jasmonic acid metabolic…	Cytosolic sulfotransferase 5
Os07t0674500	1.80236	Cellular Component: cytoplasmic membrane-bounded vesicle (GO:0016023);;	Phylloplanin
Os11t0272800	1.80101	--	--
Os03t0757025	1.78842	Cellular Component: cytoplasm (GO:0005737);; Biological Process: metabolic process (GO:0008152);; Biological Process: fatty acid catabolic process (GO:0009062);; Biological Process: salicylic acid metabolic process (GO:0009696);; Biological Process: anthocyanin-containing compound biosynthetic process (GO:0009718);; Biological Process: cinnamic acid ester metabolic process (GO:0009801);; Biologic…	UDP-glycosyltransferase 83A1
Os01t0123900	1.78805	Molecular Function: serine-type endopeptidase inhibitor activity (GO:0004867);; Cellular Component: extracellular region (GO:0005576);; Cellular Component: plastid (GO:0009536);; Biological Process: negative regulation of peptidase activity (GO:0010466);; Cellular Component: cytoplasmic membrane-bounded vesicle (GO:0016023);;	Bowman-Birk type bran trypsin inhibitor
PLANT_newGene_1688	1.78696	Cellular Component: mitochondrion (GO:0005739);;	--
Os08t0492500	1.78473	Molecular Function: ubiquitin-protein ligase activity (GO:0004842);; Molecular Function: protein binding (GO:0005515);; Cellular Component: nucleus (GO:0005634);; Biological Process: nucleobase-containing compound metabolic process (GO:0006139);; Molecular Function: zinc ion binding (GO:0008270);; Cellular Component: chloroplast (GO:0009507);; Biological Process: response to salt stress (GO:00096…	Wiskott-Aldrich syndrome protein homolog
Os03t0289850	1.77597	Molecular Function: iron ion binding (GO:0005506);; Biological Process: vacuole organization (GO:0007033);; Biological Process: response to wounding (GO:0009611);; Biological Process: ethylene biosynthetic process (GO:0009693);; Biological Process: anthocyanin-containing compound biosynthetic process (GO:0009718);; Biological Process: response to abscisic acid stimulus (GO:0009737);; Biological P…	Probable 2-oxoglutarate/Fe(II)-dependent dioxygenase
PLANT_newGene_548	1.77545	Biological Process: RNA processing (GO:0006396);; Cellular Component: nuclear part (GO:0044428);;	Uncharacterized protein DKFZp434B061
Os10t0205700	1.77232	Biological Process: cell morphogenesis involved in differentiation (GO:0000904);; Molecular Function: protein binding (GO:0005515);; Cellular Component: nucleus (GO:0005634);; Biological Process: defense response (GO:0006952);; Biological Process: immune response (GO:0006955);; Biological Process: cytoskeleton organization (GO:0007010);; Biological Process: protein localization (GO:0008104);; Cel…	Vegetative cell wall protein gp1
Os04t0344100	1.77041	Molecular Function: magnesium ion binding (GO:0000287);; Biological Process: metabolic process (GO:0008152);; Molecular Function: zinc ion binding (GO:0008270);; Cellular Component: plastid (GO:0009536);; Molecular Function: terpene synthase activity (GO:0010333);; Molecular Function: sesquiterpene synthase activity (GO:0010334);; Biological Process: farnesyl diphosphate catabolic process (GO:004…	(+)-germacrene D synthase
PLANT_newGene_1213	1.76645	Cellular Component: intracellular membrane-bounded organelle (GO:0043231);; Cellular Component: cytoplasmic part (GO:0044444);; Biological Process: response to stimulus (GO:0050896);;	--
Os02t0205500	1.75965	Biological Process: very long-chain fatty acid metabolic process (GO:0000038);; Biological Process: sulfur amino acid metabolic process (GO:0000096);; Biological Process: polysaccharide biosynthetic process (GO:0000271);; Cellular Component: extracellular region (GO:0005576);; Cellular Component: nucleus (GO:0005634);; Cellular Component: endoplasmic reticulum (GO:0005783);; Biological Process: a…	3-ketoacyl-CoA synthase 11
Os01t0768333	1.75674	Molecular Function: calmodulin binding (GO:0005516);; Cellular Component: mitochondrion (GO:0005739);; Cellular Component: plastid (GO:0009536);; Biological Process: auxin mediated signaling pathway (GO:0009734);; Cellular Component: integral to membrane (GO:0016021);;	--
Os03t0103200	1.75474	Biological Process: proteolysis (GO:0006508);; Molecular Function: peptidase activity (GO:0008233);; Cellular Component: cytoplasmic membrane-bounded vesicle (GO:0016023);;	Cortical cell-delineating protein
Os10t0470700	1.75342	Molecular Function: protein binding (GO:0005515);; Cellular Component: Golgi apparatus (GO:0005794);; Cellular Component: plasma membrane (GO:0005886);; Biological Process: polysaccharide metabolic process (GO:0005976);; Biological Process: lipid transport (GO:0006869);; Biological Process: intra-Golgi vesicle-mediated transport (GO:0006891);; Biological Process: response to water deprivation (GO…	Peptide transporter PTR3-A
Os08t0351300	1.74966	--	--
Os03t0766800	1.74784	--	--
Os08t0482600	1.74549	Molecular Function: copper ion binding (GO:0005507);; Cellular Component: plasma membrane (GO:0005886);; Molecular Function: electron carrier activity (GO:0009055);; Cellular Component: cytoplasmic membrane-bounded vesicle (GO:0016023);; Cellular Component: anchored to membrane (GO:0031225);; Biological Process: cellular metabolic process (GO:0044237);; Biological Process: primary metabolic proce…	Blue copper protein
Os07t0526600	1.74164	Molecular Function: carboxylesterase activity (GO:0004091);; Molecular Function: binding (GO:0005488);; Cellular Component: cytoplasm (GO:0005737);; Biological Process: defense response (GO:0006952);; Biological Process: metabolic process (GO:0008152);; Biological Process: cell death (GO:0008219);; Biological Process: response to abiotic stimulus (GO:0009628);; Biological Process: anatomical stru…	Probable carboxylesterase 3
Os05t0142000	1.73914	Cellular Component: mitochondrion (GO:0005739);;	--
Os02t0681200	1.73116	Molecular Function: ubiquitin-protein ligase activity (GO:0004842);; Molecular Function: protein binding (GO:0005515);; Cellular Component: intracellular (GO:0005622);; Biological Process: nucleobase-containing compound metabolic process (GO:0006139);; Molecular Function: zinc ion binding (GO:0008270);; Biological Process: response to salt stress (GO:0009651);; Biological Process: positive regula…	E3 ubiquitin-protein ligase RHA1B
Os05t0477900	1.72927	Molecular Function: transporter activity (GO:0005215);; Biological Process: lipid transport (GO:0006869);; Molecular Function: lipid binding (GO:0008289);; Cellular Component: cytoplasmic membrane-bounded vesicle (GO:0016023);; Biological Process: defense response to Gram-positive bacterium (GO:0050830);; Biological Process: defense response to fungus (GO:0050832);;	Non-specific lipid-transfer protein
Os03t0764100	1.72858	Molecular Function: DNA binding (GO:0003677);; Cellular Component: nucleus (GO:0005634);; Biological Process: regulation of transcription, DNA-dependent (GO:0006355);; Biological Process: RNA processing (GO:0006396);; Biological Process: signal transduction (GO:0007165);; Molecular Function: zinc ion binding (GO:0008270);; Biological Process: response to cold (GO:0009409);; Cellular Component: pl…	Zinc finger protein 1
Os03t0348200	1.7269	Molecular Function: magnesium ion binding (GO:0000287);; Cellular Component: cytosol (GO:0005829);; Biological Process: metabolic process (GO:0008152);; Biological Process: response to wounding (GO:0009611);; Biological Process: response to insect (GO:0009625);; Biological Process: response to jasmonic acid stimulus (GO:0009753);; Molecular Function: terpene synthase activity (GO:0010333);; Biolo…	(S)-beta-bisabolene synthase
Os04t0667600	1.72119	Biological Process: metal ion transport (GO:0030001);; Molecular Function: metal ion binding (GO:0046872);;	Protamine
Os03t0103100	1.71974	Biological Process: proteolysis (GO:0006508);; Molecular Function: peptidase activity (GO:0008233);; Cellular Component: cytoplasmic membrane-bounded vesicle (GO:0016023);;	Cortical cell-delineating protein
Os05t0400100	1.71467	Cellular Component: cytoplasmic membrane-bounded vesicle (GO:0016023);; Molecular Function: hydrolase activity (GO:0016787);;	Endo-1,3;1,4-beta-D-glucanase
Os10t0100700	1.70975	Molecular Function: catalytic activity (GO:0003824);; Cellular Component: cytosol (GO:0005829);; Cellular Component: plasma membrane (GO:0005886);; Biological Process: cellular amino acid metabolic process (GO:0006520);; Biological Process: response to lipid hydroperoxide (GO:0006982);; Biological Process: pyridoxine biosynthetic process (GO:0008615);; Cellular Component: chloroplast (GO:0009507)…	Probable pyridoxal biosynthesis protein PDX1.2
Os01t0699500	1.70668	Biological Process: activation of MAPKK activity (GO:0000186);; Biological Process: cell morphogenesis involved in differentiation (GO:0000904);; Biological Process: toll-like receptor signaling pathway (GO:0002224);; Molecular Function: protein serine/threonine kinase activity (GO:0004674);; Molecular Function: MAP kinase kinase kinase activity (GO:0004709);; Molecular Function: ATP binding (GO:…	Mitogen-activated protein kinase kinase kinase NPK1
Os06t0255400	1.70625	Molecular Function: protein binding (GO:0005515);; Cellular Component: mitochondrion (GO:0005739);; Cellular Component: cytosol (GO:0005829);; Biological Process: transcription, DNA-dependent (GO:0006351);; Biological Process: RNA processing (GO:0006396);; Cellular Component: chloroplast (GO:0009507);; Biological Process: response to chitin (GO:0010200);; Molecular Function: hydrolase activity (G…	Nudix hydrolase 21, chloroplastic
Os01t0699100	1.69956	Biological Process: toll-like receptor signaling pathway (GO:0002224);; Molecular Function: protein serine/threonine kinase activity (GO:0004674);; Molecular Function: protein binding (GO:0005515);; Molecular Function: ATP binding (GO:0005524);; Cellular Component: mitochondrion (GO:0005739);; Biological Process: DNA replication (GO:0006260);; Biological Process: protein phosphorylation (GO:00064…	Mitogen-activated protein kinase kinase kinase NPK1
Os12t0441600	1.696	Cellular Component: cytoplasm (GO:0005737);; Molecular Function: O-methyltransferase activity (GO:0008171);; Biological Process: isoflavonoid phytoalexin biosynthetic process (GO:0009701);; Biological Process: flavonoid metabolic process (GO:0009812);; Biological Process: alkaloid biosynthetic process (GO:0009821);; Molecular Function: isoflavone 4'-O-methyltransferase activity (GO:0030746);; Mol…	O-methyltransferase ZRP4
Os07t0679250	1.69284	Cellular Component: mitochondrion (GO:0005739);;	--
Os03t0678800	1.68868	Cellular Component: endoplasmic reticulum (GO:0005783);; Cellular Component: Golgi apparatus (GO:0005794);; Biological Process: tryptophan catabolic process (GO:0006569);; Biological Process: protein targeting to membrane (GO:0006612);; Biological Process: response to oxidative stress (GO:0006979);; Biological Process: response to wounding (GO:0009611);; Biological Process: response to fungus (GO…	Probable galacturonosyltransferase-like 1
Os12t0555200	1.68699	Biological Process: defense response (GO:0006952);; Biological Process: response to biotic stimulus (GO:0009607);;	Pathogenesis-related protein B
Os11t0644500	1.6808	Molecular Function: catalytic activity (GO:0003824);; Molecular Function: binding (GO:0005488);; Cellular Component: cytoplasm (GO:0005737);; Biological Process: transport (GO:0006810);; Biological Process: gene expression (GO:0010467);; Biological Process: RNA metabolic process (GO:0016070);; Molecular Function: transferase activity, transferring acyl groups other than amino-acyl groups (GO:0016…	Uncharacterized protein LOC284861
Os11t0703100	1.67747	Cellular Component: cytoplasmic membrane-bounded vesicle (GO:0016023);; Biological Process: heterocycle biosynthetic process (GO:0018130);; Biological Process: aromatic compound biosynthetic process (GO:0019438);; Biological Process: regulation of cellular metabolic process (GO:0031323);; Biological Process: response to chemical stimulus (GO:0042221);; Cellular Component: cell part (GO:0044464);;…	Osmotin-like protein
Os03t0581400	1.67661	Cellular Component: extracellular region (GO:0005576);; Biological Process: lipid metabolic process (GO:0006629);; Biological Process: response to salt stress (GO:0009651);; Biological Process: response to organic substance (GO:0010033);; Biological Process: response to inorganic substance (GO:0010035);; Cellular Component: cytoplasmic membrane-bounded vesicle (GO:0016023);; Molecular Function: h…	GDSL esterase/lipase At5g55050
Os03t0606600	1.6751	Biological Process: MAPK cascade (GO:0000165);; Biological Process: positive regulation of cytokine production (GO:0001819);; Biological Process: immune effector process (GO:0002252);; Biological Process: adaptive immune response based on somatic recombination of immune receptors built from immunoglobulin superfamily domains (GO:0002460);; Biological Process: positive regulation of immune system …	Metal transporter Nramp6
Os09t0482800	1.67141	Molecular Function: binding (GO:0005488);; Molecular Function: calcium ion binding (GO:0005509);; Cellular Component: nucleoplasm (GO:0005654);; Biological Process: RNA processing (GO:0006396);;	Serine/arginine repetitive matrix protein 2
Os10t0563800	1.66854	--	--
Os07t0470400	1.66754	--	--
Os03t0820300	1.66665	Biological Process: immune effector process (GO:0002252);; Molecular Function: nucleic acid binding (GO:0003676);; Cellular Component: nucleus (GO:0005634);; Biological Process: regulation of transcription, DNA-dependent (GO:0006355);; Biological Process: defense response (GO:0006952);; Biological Process: signal transduction (GO:0007165);; Molecular Function: zinc ion binding (GO:0008270);; Biol…	Zinc finger protein ZAT12
Os03t0734200	1.66578	Cellular Component: cytoplasmic membrane-bounded vesicle (GO:0016023);;	--
Os02t0209300	1.66566	--	--
Os02t0134200	1.65851	Molecular Function: binding (GO:0005488);; Biological Process: RNA processing (GO:0006396);; Cellular Component: nuclear lumen (GO:0031981);;	Serine/arginine repetitive matrix protein 2
Os07t0190000	1.65271	Molecular Function: 1-deoxy-D-xylulose-5-phosphate synthase activity (GO:0008661);; Biological Process: thiamine biosynthetic process (GO:0009228);; Cellular Component: chloroplast (GO:0009507);; Cellular Component: chloroplast stroma (GO:0009570);; Biological Process: chlorophyll biosynthetic process (GO:0015995);; Biological Process: terpenoid biosynthetic process (GO:0016114);; Molecular Funct…	Probable 1-deoxy-D-xylulose-5-phosphate synthase 2, chloroplastic
Os11t0210201	1.65248	Cellular Component: mitochondrion (GO:0005739);;	--
Os06t0637400	1.65231	Cellular Component: cytoplasmic membrane-bounded vesicle (GO:0016023);;	--
Os02t0756850	1.65003	Cellular Component: cytoplasmic membrane-bounded vesicle (GO:0016023);;	--
Os01t0509400	1.64859	Cellular Component: mitochondrion (GO:0005739);;	--
Os01t0793900	1.64515	--	Vegetative cell wall protein gp1
PLANT_newGene_1943	1.64388	--	--
Os05t0380900	1.642	Molecular Function: calcium ion binding (GO:0005509);; Cellular Component: nucleus (GO:0005634);; Cellular Component: mitochondrion (GO:0005739);; Cellular Component: vacuole (GO:0005773);; Cellular Component: peroxisome (GO:0005777);; Cellular Component: plasma membrane (GO:0005886);; Biological Process: response to cold (GO:0009409);; Biological Process: double fertilization forming a zygote an…	Probable calcium-binding protein CML15
Os02t0240300	1.64165	Molecular Function: peroxidase activity (GO:0004601);; Molecular Function: protein binding (GO:0005515);; Cellular Component: cell wall (GO:0005618);; Cellular Component: Golgi apparatus (GO:0005794);; Cellular Component: cytosol (GO:0005829);; Biological Process: response to oxidative stress (GO:0006979);; Biological Process: metabolic process (GO:0008152);; Cellular Component: cytoplasmic membr…	Peroxidase 4
PLANT_newGene_1085	1.63967	--	--
Os05t0164200	1.63352	Molecular Function: ubiquitin-protein ligase activity (GO:0004842);; Cellular Component: cytosol (GO:0005829);; Cellular Component: ribosome (GO:0005840);; Biological Process: amino acid transport (GO:0006865);; Biological Process: metabolic process (GO:0008152);; Molecular Function: zinc ion binding (GO:0008270);; Cellular Component: plastid (GO:0009536);; Biological Process: anatomical structur…	E3 ubiquitin-protein ligase ATL41
Os03t0185800	1.6333	--	--
Os06t0192800	1.62268	Molecular Function: binding (GO:0005488);; Cellular Component: cytosol (GO:0005829);; Cellular Component: ribosome (GO:0005840);; Biological Process: amino acid transport (GO:0006865);; Biological Process: defense response (GO:0006952);; Molecular Function: zinc ion binding (GO:0008270);; Biological Process: anatomical structure morphogenesis (GO:0009653);; Cellular Component: membrane (GO:001602…	RING-H2 finger protein ATL3
Os01t0972000	1.61884	Molecular Function: catalytic activity (GO:0003824);; Molecular Function: protein binding (GO:0005515);; Cellular Component: mitochondrion (GO:0005739);; Biological Process: cellular protein modification process (GO:0006464);; Molecular Function: zinc ion binding (GO:0008270);; Biological Process: response to chitin (GO:0010200);; Biological Process: cellular component organization (GO:0016043);;…	Mucin-2
Os06t0239200	1.61763	--	--
Os12t0569500	1.61597	Molecular Function: binding (GO:0005488);; Cellular Component: cytoplasmic membrane-bounded vesicle (GO:0016023);; Biological Process: heterocycle biosynthetic process (GO:0018130);; Biological Process: aromatic compound biosynthetic process (GO:0019438);; Biological Process: regulation of cellular metabolic process (GO:0031323);; Biological Process: response to chemical stimulus (GO:0042221);; C…	Osmotin-like protein
Os06t0282000	1.6136	Biological Process: metabolic process (GO:0008152);; Biological Process: flavonoid biosynthetic process (GO:0009813);; Molecular Function: UDP-glucosyltransferase activity (GO:0035251);; Cellular Component: intracellular membrane-bounded organelle (GO:0043231);; Cellular Component: cytoplasmic part (GO:0044444);; Biological Process: pigment biosynthetic process (GO:0046148);; Biological Process: …	UDP-glycosyltransferase 89B1
Os08t0111200	1.61311	Molecular Function: glucosylceramidase activity (GO:0004348);; Molecular Function: hydrolase activity, hydrolyzing O-glycosyl compounds (GO:0004553);; Molecular Function: binding (GO:0005488);; Cellular Component: plasma membrane (GO:0005886);; Biological Process: sphingolipid metabolic process (GO:0006665);; Biological Process: glucosylceramide catabolic process (GO:0006680);; Biological Process…	Non-lysosomal glucosylceramidase
Os07t0609100	1.60662	Cellular Component: mitochondrion (GO:0005739);; Biological Process: gene expression (GO:0010467);; Cellular Component: cytoplasmic membrane-bounded vesicle (GO:0016023);; Biological Process: RNA metabolic process (GO:0016070);; Biological Process: cellular macromolecule biosynthetic process (GO:0034645);; Biological Process: intracellular signal transduction (GO:0035556);; Biological Process: ce…	Serine/arginine repetitive matrix protein 2
Os06t0244000	1.60317	Molecular Function: binding (GO:0005488);; Biological Process: defense response (GO:0006952);; Molecular Function: methyltransferase activity (GO:0008168);; Molecular Function: S-adenosylmethionine-dependent methyltransferase activity (GO:0008757);; Biological Process: response to wounding (GO:0009611);; Cellular Component: cytoplasmic membrane-bounded vesicle (GO:0016023);; Biological Process: m…	Benzoate carboxyl methyltransferase
Os05t0460000	1.60139	Biological Process: telomere maintenance (GO:0000723);; Cellular Component: Prp19 complex (GO:0000974);; Molecular Function: protease binding (GO:0002020);; Molecular Function: receptor activity (GO:0004872);; Molecular Function: KDEL sequence binding (GO:0005046);; Molecular Function: receptor binding (GO:0005102);; Molecular Function: ATP binding (GO:0005524);; Cellular Component: cell wall (GO…	Probable mediator of RNA polymerase II transcription subunit 37c
Os12t0437800	1.5964	Molecular Function: serine-type endopeptidase inhibitor activity (GO:0004867);; Cellular Component: extracellular region (GO:0005576);; Biological Process: proteolysis (GO:0006508);; Molecular Function: peptidase activity (GO:0008233);; Biological Process: response to wounding (GO:0009611);; Biological Process: negative regulation of peptidase activity (GO:0010466);;	Subtilisin-chymotrypsin inhibitor-2A
Os06t0191800	1.59445	Molecular Function: monooxygenase activity (GO:0004497);; Molecular Function: binding (GO:0005488);; Molecular Function: iron ion binding (GO:0005506);; Cellular Component: mitochondrion (GO:0005739);; Molecular Function: steroid hydroxylase activity (GO:0008395);; Molecular Function: electron carrier activity (GO:0009055);; Biological Process: response to light stimulus (GO:0009416);; Cellular C…	Cytochrome P450 734A6
Os06t0233450	1.59438	Cellular Component: cytoplasm (GO:0005737);; Cellular Component: cytoplasmic membrane-bounded vesicle (GO:0016023);; Biological Process: heterocycle biosynthetic process (GO:0018130);; Biological Process: aromatic compound biosynthetic process (GO:0019438);; Biological Process: regulation of cellular metabolic process (GO:0031323);; Biological Process: response to chemical stimulus (GO:0042221);;…	Pathogenesis-related protein 5
Os11t0181800	1.59294	Biological Process: osteoblast differentiation (GO:0001649);; Cellular Component: photoreceptor inner segment (GO:0001917);; Molecular Function: retinol dehydrogenase activity (GO:0004745);; Cellular Component: nucleus (GO:0005634);; Cellular Component: mitochondrion (GO:0005739);; Cellular Component: endoplasmic reticulum (GO:0005783);; Cellular Component: Golgi apparatus (GO:0005794);; Cellular…	Short-chain dehydrogenase TIC 32, chloroplastic
Os07t0601000	1.59162	Molecular Function: nucleic acid binding (GO:0003676);; Molecular Function: catalytic activity (GO:0003824);; Molecular Function: protein binding (GO:0005515);; Biological Process: RNA processing (GO:0006396);; Biological Process: transport (GO:0006810);; Biological Process: defense response (GO:0006952);; Biological Process: response to osmotic stress (GO:0006970);; Biological Process: organelle…	Anthocyanidin reductase
Os01t0845000	1.58998	Molecular Function: protein binding (GO:0005515);; Cellular Component: nucleus (GO:0005634);; Biological Process: gene expression (GO:0010467);; Biological Process: cellular macromolecule biosynthetic process (GO:0034645);; Biological Process: nucleic acid metabolic process (GO:0090304);;	Serine/arginine repetitive matrix protein 2
Os08t0549950	1.58665	Cellular Component: intracellular part (GO:0044424);;	Major viral transcription factor ICP4 homolog
Os10t0542900	1.58547	Biological Process: polysaccharide catabolic process (GO:0000272);; Molecular Function: chitinase activity (GO:0004568);; Cellular Component: extracellular space (GO:0005615);; Biological Process: chitin catabolic process (GO:0006032);; Molecular Function: chitin binding (GO:0008061);; Molecular Function: endochitinase activity (GO:0008843);; Cellular Component: cytoplasmic membrane-bounded vesic…	Chitinase 8
Os04t0405300	1.58202	Molecular Function: copper ion binding (GO:0005507);; Cellular Component: cytosol (GO:0005829);; Cellular Component: plasma membrane (GO:0005886);; Biological Process: proline biosynthetic process (GO:0006561);; Biological Process: steroid metabolic process (GO:0008202);; Biological Process: response to heat (GO:0009408);; Biological Process: response to water deprivation (GO:0009414);; Biologica…	Momilactone A synthase
PLANT_newGene_2245	1.58071	Molecular Function: structural molecule activity (GO:0005198);; Molecular Function: protein binding (GO:0005515);; Cellular Component: cytoskeleton (GO:0005856);; Biological Process: nucleobase-containing compound metabolic process (GO:0006139);; Biological Process: organelle organization (GO:0006996);; Biological Process: regulation of metabolic process (GO:0019222);; Biological Process: cellula…	Leucine-rich repeat extensin-like protein 3
Os03t0815100	1.57536	Biological Process: MAPK cascade (GO:0000165);; Biological Process: response to hypoxia (GO:0001666);; Molecular Function: DNA binding (GO:0003677);; Molecular Function: sequence-specific DNA binding transcription factor activity (GO:0003700);; Cellular Component: nucleus (GO:0005634);; Biological Process: regulation of transcription, DNA-dependent (GO:0006355);; Biological Process: protein targe…	NAC domain-containing protein 67
Os10t0502300	1.57308	Cellular Component: cytoplasmic membrane-bounded vesicle (GO:0016023);;	--
Os02t0206700	1.56289	Biological Process: metabolic process (GO:0008152);; Cellular Component: plastid (GO:0009536);; Biological Process: response to UV-B (GO:0010224);; Biological Process: brassinosteroid metabolic process (GO:0016131);; Molecular Function: transferase activity, transferring hexosyl groups (GO:0016758);; Cellular Component: intracellular membrane-bounded organelle (GO:0043231);; Cellular Component: c…	UDP-glycosyltransferase 73C3
Os10t0320100	1.55865	Biological Process: very long-chain fatty acid metabolic process (GO:0000038);; Molecular Function: monooxygenase activity (GO:0004497);; Molecular Function: iron ion binding (GO:0005506);; Cellular Component: extracellular region (GO:0005576);; Cellular Component: endoplasmic reticulum (GO:0005783);; Molecular Function: electron carrier activity (GO:0009055);; Biological Process: response to UV …	Flavonoid 3&apos;-monooxygenase
Os04t0593400	1.54552	Biological Process: defense response (GO:0006952);; Biological Process: response to biotic stimulus (GO:0009607);;	S-norcoclaurine synthase
PLANT_newGene_1699	1.5442	Cellular Component: plastid (GO:0009536);;	--
Os02t0110200	1.54321	Molecular Function: monooxygenase activity (GO:0004497);; Molecular Function: binding (GO:0005488);; Molecular Function: iron ion binding (GO:0005506);; Biological Process: fatty acid metabolic process (GO:0006631);; Molecular Function: electron carrier activity (GO:0009055);; Biological Process: response to wounding (GO:0009611);; Cellular Component: chloroplast envelope (GO:0009941);; Cellular …	Allene oxide synthase 4
Os09t0264400	1.54317	Biological Process: very long-chain fatty acid metabolic process (GO:0000038);; Molecular Function: monooxygenase activity (GO:0004497);; Molecular Function: iron ion binding (GO:0005506);; Cellular Component: mitochondrion (GO:0005739);; Cellular Component: endoplasmic reticulum (GO:0005783);; Cellular Component: plasma membrane (GO:0005886);; Molecular Function: electron carrier activity (GO:00…	Cytochrome P450 71A1
Os07t0290200	1.54271	Molecular Function: lipid binding (GO:0008289);; Cellular Component: cytoplasmic membrane-bounded vesicle (GO:0016023);; Molecular Function: ion binding (GO:0043167);;	Putative lipid-transfer protein DIR1
Os02t0731500	1.541	Cellular Component: membrane (GO:0016020);; Cellular Component: cytoplasmic membrane-bounded vesicle (GO:0016023);;	--
Os09t0460700	1.53033	Molecular Function: carboxylesterase activity (GO:0004091);; Molecular Function: binding (GO:0005488);; Cellular Component: cytosol (GO:0005829);; Biological Process: defense response (GO:0006952);; Biological Process: metabolic process (GO:0008152);; Biological Process: cell death (GO:0008219);; Cellular Component: plastid (GO:0009536);; Biological Process: response to abiotic stimulus (GO:00096…	Probable carboxylesterase 12
PLANT_newGene_2024	1.52864	Molecular Function: protein binding (GO:0005515);; Cellular Component: cytoplasm (GO:0005737);; Cellular Component: mitochondrion (GO:0005739);; Biological Process: acrosome reaction (GO:0007340);; Biological Process: purine ribonucleotide metabolic process (GO:0009150);; Molecular Function: hydrolase activity (GO:0016787);; Biological Process: positive regulation of cellular biosynthetic process…	Epstein-Barr nuclear antigen 1
Os05t0145100	1.52764	Molecular Function: catalytic activity (GO:0003824);; Biological Process: gene expression (GO:0010467);; Biological Process: RNA metabolic process (GO:0016070);; Cellular Component: nuclear part (GO:0044428);;	Serine/arginine repetitive matrix protein 1
Os07t0192000	1.52754	Molecular Function: protein binding (GO:0005515);; Molecular Function: ATP binding (GO:0005524);; Cellular Component: mitochondrion (GO:0005739);; Cellular Component: endoplasmic reticulum (GO:0005783);; Biological Process: response to abscisic acid stimulus (GO:0009737);; Cellular Component: membrane (GO:0016020);; Molecular Function: nucleoside-triphosphatase activity (GO:0017111);; Biological …	Glycoprotein gp2
Os03t0201500	1.52637	Biological Process: polysaccharide catabolic process (GO:0000272);; Molecular Function: hydrolase activity, hydrolyzing O-glycosyl compounds (GO:0004553);; Cellular Component: nucleus (GO:0005634);; Cellular Component: cytoplasmic membrane-bounded vesicle (GO:0016023);; Biological Process: cellular macromolecule metabolic process (GO:0044260);; Biological Process: xylan catabolic process (GO:0045…	Endo-1,4-beta-xylanase C
Os01t0135700	1.52554	Molecular Function: receptor binding (GO:0005102);; Molecular Function: calcium ion binding (GO:0005509);; Cellular Component: vacuole (GO:0005773);; Cellular Component: plasma membrane (GO:0005886);; Biological Process: regulation of flower development (GO:0009909);; Biological Process: regulation of nitric oxide metabolic process (GO:0080164);;	Probable calcium-binding protein CML16
Os05t0550300	1.5251	Molecular Function: binding (GO:0005488);; Biological Process: transport (GO:0006810);; Cellular Component: cytoplasmic membrane-bounded vesicle (GO:0016023);;	Probable non-specific lipid-transfer protein
Os04t0451700	1.51931	--	--
Os06t0341800	1.51823	Molecular Function: binding (GO:0005488);; Cellular Component: mitochondrion (GO:0005739);; Biological Process: cellular process (GO:0009987);; Cellular Component: nuclear part (GO:0044428);;	Translation initiation factor IF-2
Os03t0651900	1.51609	--	--
Os03t0322200	1.51395	--	--
Os06t0475400	1.51348	Biological Process: cellular process (GO:0009987);; Molecular Function: transferase activity, transferring glycosyl groups (GO:0016757);;	Uncharacterized protein DDB_G0271670
Os05t0546300	1.51162	Molecular Function: protein binding (GO:0005515);; Cellular Component: proteinaceous extracellular matrix (GO:0005578);; Biological Process: response to stress (GO:0006950);; Biological Process: response to external stimulus (GO:0009605);; Biological Process: response to endogenous stimulus (GO:0009719);; Biological Process: tissue development (GO:0009888);; Cellular Component: cytoplasmic membra…	Collagen alpha-2(I) chain
Os02t0710550	1.50686	Biological Process: immune system process (GO:0002376);; Molecular Function: protein serine/threonine kinase activity (GO:0004674);; Molecular Function: ATP binding (GO:0005524);; Cellular Component: mitochondrion (GO:0005739);; Cellular Component: vacuole (GO:0005773);; Cellular Component: plasma membrane (GO:0005886);; Biological Process: protein phosphorylation (GO:0006468);; Biological Proces…	Cysteine-rich receptor-like protein kinase 10
Os06t0215100	1.49786	Biological Process: mitotic cell cycle (GO:0000278);; Molecular Function: protein binding (GO:0005515);; Biological Process: RNA processing (GO:0006396);; Biological Process: cellular protein modification process (GO:0006464);; Biological Process: lipid metabolic process (GO:0006629);; Biological Process: signal transduction (GO:0007165);; Cellular Component: membrane (GO:0016020);; Cellular Comp…	Serine/arginine repetitive matrix protein 1
Os03t0820500	1.49612	Biological Process: cell morphogenesis (GO:0000902);; Molecular Function: actin binding (GO:0003779);; Cellular Component: nucleus (GO:0005634);; Cellular Component: mitochondrion (GO:0005739);; Cellular Component: cytosol (GO:0005829);; Cellular Component: actin filament (GO:0005884);; Cellular Component: plasma membrane (GO:0005886);; Biological Process: gluconeogenesis (GO:0006094);; Biologica…	Actin-depolymerizing factor 3
PLANT_newGene_783	1.49549	--	--
Os09t0385700	1.49511	Molecular Function: protein binding (GO:0005515);; Cellular Component: nucleoplasm (GO:0005654);; Biological Process: response to stress (GO:0006950);; Molecular Function: zinc ion binding (GO:0008270);; Biological Process: response to abscisic acid stimulus (GO:0009737);; Biological Process: response to chitin (GO:0010200);; Biological Process: RNA metabolic process (GO:0016070);;	Zinc finger AN1 domain-containing stress-associated protein 17
Os01t0837200	1.49144	Molecular Function: catalytic activity (GO:0003824);; Biological Process: fatty acid metabolic process (GO:0006631);; Biological Process: phospholipid metabolic process (GO:0006644);; Biological Process: inflammatory response (GO:0006954);; Biological Process: blood coagulation (GO:0007596);; Biological Process: lipid biosynthetic process (GO:0008610);; Biological Process: regulation of signal tr…	Monoglyceride lipase
Os02t0719700	1.49065	Cellular Component: intracellular part (GO:0044424);; Molecular Function: chaperone binding (GO:0051087);;	BAG family molecular chaperone regulator 5, mitochondrial
Os12t0424700	1.48908	Biological Process: reproduction (GO:0000003);; Biological Process: regulation of cell growth (GO:0001558);; Molecular Function: cyclin-dependent protein kinase activity (GO:0004693);; Molecular Function: protein binding (GO:0005515);; Molecular Function: ATP binding (GO:0005524);; Cellular Component: nucleus (GO:0005634);; Cellular Component: cytoplasm (GO:0005737);; Biological Process: protein …	Putative cyclin-dependent kinase F-2
Os08t0415600	1.48326	Cellular Component: ubiquitin ligase complex (GO:0000151);; Molecular Function: ubiquitin-protein ligase activity (GO:0004842);; Molecular Function: protein binding (GO:0005515);; Biological Process: RNA processing (GO:0006396);; Biological Process: cellular protein modification process (GO:0006464);; Biological Process: protein ubiquitination (GO:0016567);; Molecular Function: ligase activity (G…	U-box domain-containing protein 19
Os02t0651900	1.48307	Molecular Function: structural molecule activity (GO:0005198);; Molecular Function: protein binding (GO:0005515);; Biological Process: cytoskeleton organization (GO:0007010);; Biological Process: epidermis development (GO:0008544);; Cellular Component: plant-type cell wall (GO:0009505);; Biological Process: virus-host interaction (GO:0019048);; Biological Process: cellular macromolecule biosynthe…	Leucine-rich repeat extensin-like protein 3
Os10t0392400	1.48078	Molecular Function: RNA binding (GO:0003723);; Molecular Function: protein binding (GO:0005515);; Biological Process: RNA splicing (GO:0008380);; Biological Process: response to salicylic acid stimulus (GO:0009751);; Biological Process: jasmonic acid mediated signaling pathway (GO:0009867);; Biological Process: cellular component organization (GO:0016043);; Cellular Component: nuclear lumen (GO:0…	Protein TIFY 10B
Os05t0565701	1.47821	Cellular Component: intracellular (GO:0005622);;	Homeobox protein cut-like 1 (Fragment)
Os02t0536500	1.47113	--	--
Os09t0325700	1.47052	Molecular Function: protein serine/threonine phosphatase activity (GO:0004722);; Molecular Function: protein binding (GO:0005515);; Cellular Component: nucleus (GO:0005634);; Cellular Component: Golgi apparatus (GO:0005794);; Cellular Component: cytosol (GO:0005829);; Biological Process: negative regulation of protein kinase activity (GO:0006469);; Biological Process: protein dephosphorylation (G…	Probable protein phosphatase 2C 68
Os12t0175400	1.46977	Molecular Function: DNA binding (GO:0003677);; Molecular Function: chromatin binding (GO:0003682);; Molecular Function: sequence-specific DNA binding transcription factor activity (GO:0003700);; Cellular Component: nucleus (GO:0005634);; Cellular Component: mitochondrion (GO:0005739);; Biological Process: polyamine catabolic process (GO:0006598);; Biological Process: oligopeptide transport (GO:00…	Myb-related protein 330
Os01t0873100	1.46768	Molecular Function: amidophosphoribosyltransferase activity (GO:0004044);; Cellular Component: cell wall (GO:0005618);; Cellular Component: cytosol (GO:0005829);; Biological Process: purine nucleotide biosynthetic process (GO:0006164);; Biological Process: 'de novo' IMP biosynthetic process (GO:0006189);; Biological Process: purine nucleobase biosynthetic process (GO:0009113);; Biological Process…	Amidophosphoribosyltransferase, chloroplastic
Os12t0116600	1.46551	Molecular Function: sequence-specific DNA binding transcription factor activity (GO:0003700);; Cellular Component: mitochondrion (GO:0005739);; Biological Process: regulation of transcription, DNA-dependent (GO:0006355);; Biological Process: response to salicylic acid stimulus (GO:0009751);; Biological Process: hormone-mediated signaling pathway (GO:0009755);; Biological Process: defense response…	Probable WRKY transcription factor 46
Os03t0693900	1.46112	Cellular Component: cell wall (GO:0005618);; Biological Process: iron ion transport (GO:0006826);; Biological Process: response to stress (GO:0006950);; Biological Process: cellular response to iron ion starvation (GO:0010106);; Biological Process: response to nitrate (GO:0010167);; Biological Process: nitrate transport (GO:0015706);; Cellular Component: cytoplasmic membrane-bounded vesicle (GO:0…	Germin-like protein 3-5
Os07t0170200	1.45999	Molecular Function: nucleic acid binding (GO:0003676);; Molecular Function: endonuclease activity (GO:0004519);; Cellular Component: nucleus (GO:0005634);; Biological Process: response to desiccation (GO:0009269);; Biological Process: response to cold (GO:0009409);; Biological Process: response to salt stress (GO:0009651);; Biological Process: response to abscisic acid stimulus (GO:0009737);;	--
Os01t0348900	1.45684	Cellular Component: mitochondrion (GO:0005739);; Molecular Function: monosaccharide binding (GO:0048029);;	Salt stress-induced protein
Os11t0129700	1.45596	Molecular Function: sequence-specific DNA binding RNA polymerase II transcription factor activity (GO:0000981);; Molecular Function: DNA binding (GO:0003677);; Molecular Function: sequence-specific DNA binding transcription factor activity (GO:0003700);; Molecular Function: protein binding (GO:0005515);; Cellular Component: nucleus (GO:0005634);; Cellular Component: nucleolus (GO:0005730);; Cellu…	Ethylene-responsive transcription factor WRI1
Os10t0530500	1.45519	Molecular Function: glutathione transferase activity (GO:0004364);; Cellular Component: nucleus (GO:0005634);; Cellular Component: vacuolar membrane (GO:0005774);; Cellular Component: cytosol (GO:0005829);; Cellular Component: plasma membrane (GO:0005886);; Biological Process: pentose-phosphate shunt (GO:0006098);; Biological Process: fatty acid beta-oxidation (GO:0006635);; Biological Process: g…	Probable glutathione S-transferase GSTU6
Os08t0434100	1.45263	Molecular Function: RNA binding (GO:0003723);; Molecular Function: endoribonuclease activity (GO:0004521);; Cellular Component: extracellular region (GO:0005576);; Cellular Component: cell wall (GO:0005618);; Cellular Component: vacuole (GO:0005773);; Cellular Component: endoplasmic reticulum (GO:0005783);; Cellular Component: plasma membrane (GO:0005886);; Biological Process: RNA catabolic proce…	Extracellular ribonuclease LE
Os09t0454600	1.45191	Biological Process: nematode larval development (GO:0002119);; Molecular Function: protein binding (GO:0005515);; Cellular Component: cell wall (GO:0005618);; Cellular Component: mitochondrion (GO:0005739);; Cellular Component: mitochondrial inner membrane (GO:0005743);; Cellular Component: vacuolar membrane (GO:0005774);; Cellular Component: Golgi apparatus (GO:0005794);; Cellular Component: pla…	Mitochondrial phosphate carrier protein 3, mitochondrial
Os04t0515400	1.45174	Molecular Function: magnesium ion binding (GO:0000287);; Molecular Function: protein binding (GO:0005515);; Cellular Component: cytosol (GO:0005829);; Biological Process: transport (GO:0006810);; Biological Process: protein localization (GO:0008104);; Biological Process: nucleoside triphosphate catabolic process (GO:0009143);; Cellular Component: actin cytoskeleton (GO:0015629);; Cellular Compone…	dCTP pyrophosphatase 1
Os01t0155800	1.44987	Molecular Function: nucleic acid binding (GO:0003676);; Biological Process: RNA processing (GO:0006396);; Biological Process: defense response (GO:0006952);; Cellular Component: ribonucleoprotein complex (GO:0030529);; Cellular Component: intracellular non-membrane-bounded organelle (GO:0043232);; Cellular Component: nuclear part (GO:0044428);; Biological Process: response to other organism (GO:0…	Glycine-rich cell wall structural protein
Os01t0862400	1.44841	Molecular Function: nucleic acid binding (GO:0003676);; Molecular Function: exonuclease activity (GO:0004527);; Cellular Component: mitochondrion (GO:0005739);; Molecular Function: zinc ion binding (GO:0008270);;	--
Os03t0324900	1.43853	Molecular Function: ubiquitin-protein ligase activity (GO:0004842);; Molecular Function: protein binding (GO:0005515);; Cellular Component: nucleus (GO:0005634);; Cellular Component: cytosol (GO:0005829);; Molecular Function: zinc ion binding (GO:0008270);; Biological Process: negative regulation of abscisic acid mediated signaling pathway (GO:0009788);; Biological Process: protein autoubiquitina…	E3 ubiquitin-protein ligase RING1-like
Os09t0400600	1.43765	Cellular Component: mitochondrion (GO:0005739);;	--
Os12t0443000	1.43517	Biological Process: defense response to insect (GO:0002213);; Molecular Function: monooxygenase activity (GO:0004497);; Molecular Function: iron ion binding (GO:0005506);; Molecular Function: protein binding (GO:0005515);; Cellular Component: extracellular region (GO:0005576);; Cellular Component: nucleus (GO:0005634);; Cellular Component: endoplasmic reticulum (GO:0005783);; Biological Process: …	Cytochrome P450 94A2
Os01t0248701	1.43426	Molecular Function: dimethylallyltranstransferase activity (GO:0004161);; Molecular Function: farnesyltranstransferase activity (GO:0004311);; Molecular Function: geranyltranstransferase activity (GO:0004337);; Cellular Component: mitochondrion (GO:0005739);; Cellular Component: endoplasmic reticulum (GO:0005783);; Biological Process: ubiquinone biosynthetic process (GO:0006744);; Biological Proc…	Heterodimeric geranylgeranyl pyrophosphate synthase large subunit 1, chloroplastic
PLANT_newGene_17	1.43366	Molecular Function: protein binding (GO:0005515);; Cellular Component: intracellular (GO:0005622);; Biological Process: cellular protein metabolic process (GO:0044267);;	Chaperone protein dnaJ 72
Os08t0136366	1.4323	Cellular Component: mitochondrion (GO:0005739);; Cellular Component: cytoplasmic membrane-bounded vesicle (GO:0016023);;	--
Os04t0477025	1.43025	Biological Process: regionalization (GO:0003002);; Biological Process: developmental process involved in reproduction (GO:0003006);; Cellular Component: plasma membrane (GO:0005886);; Biological Process: response to light stimulus (GO:0009416);; Biological Process: tissue development (GO:0009888);; Biological Process: positive gravitropism (GO:0009958);; Biological Process: cellular process (GO:0…	BTB/POZ domain-containing protein At1g67900
Os04t0669200	1.42776	Biological Process: respiratory burst involved in defense response (GO:0002679);; Molecular Function: DNA binding (GO:0003677);; Molecular Function: sequence-specific DNA binding transcription factor activity (GO:0003700);; Molecular Function: protein binding (GO:0005515);; Cellular Component: nucleus (GO:0005634);; Cellular Component: cytosol (GO:0005829);; Biological Process: regulation of tran…	Ethylene-responsive transcription factor 7
Os05t0493200	1.42363	Cellular Component: mitochondrion (GO:0005739);; Biological Process: nucleobase-containing compound metabolic process (GO:0006139);; Biological Process: gene expression (GO:0010467);; Biological Process: cellular macromolecule metabolic process (GO:0044260);; Molecular Function: organic cyclic compound binding (GO:0097159);;	Formin-like protein 16
Os10t0196050	1.42292	Biological Process: response to molecule of fungal origin (GO:0002238);; Molecular Function: monooxygenase activity (GO:0004497);; Molecular Function: iron ion binding (GO:0005506);; Cellular Component: extracellular region (GO:0005576);; Cellular Component: mitochondrion (GO:0005739);; Cellular Component: endoplasmic reticulum (GO:0005783);; Cellular Component: plasma membrane (GO:0005886);; Bio…	Cytochrome P450 98A1
Os03t0610800	1.42168	Molecular Function: serine-type endopeptidase inhibitor activity (GO:0004867);; Molecular Function: cysteine-type endopeptidase inhibitor activity (GO:0004869);; Cellular Component: nucleus (GO:0005634);; Biological Process: DNA repair (GO:0006281);; Biological Process: negative regulation of endopeptidase activity (GO:0010951);; Biological Process: regulation of proteolysis (GO:0030162);; Cellul…	Serpin-ZXB
Os11t0702100	1.41923	Molecular Function: hydrolase activity, hydrolyzing O-glycosyl compounds (GO:0004553);; Molecular Function: chitinase activity (GO:0004568);; Cellular Component: cell wall (GO:0005618);; Biological Process: carbohydrate metabolic process (GO:0005975);; Biological Process: response to stress (GO:0006950);; Cellular Component: cytoplasmic membrane-bounded vesicle (GO:0016023);; Biological Process: …	Xylanase inhibitor protein 1
Os02t0589000	1.41837	Molecular Function: phospholipase activity (GO:0004620);; Cellular Component: vacuole (GO:0005773);; Biological Process: alcohol metabolic process (GO:0006066);; Biological Process: lipid metabolic process (GO:0006629);; Biological Process: phospholipid metabolic process (GO:0006644);; Molecular Function: O-acyltransferase activity (GO:0008374);; Molecular Function: transferase activity, transfer…	Lecithin-cholesterol acyltransferase-like 1
Os01t0787000	1.41761	Biological Process: immune system process (GO:0002376);; Molecular Function: peroxidase activity (GO:0004601);; Cellular Component: nucleus (GO:0005634);; Biological Process: iron ion transport (GO:0006826);; Biological Process: response to oxidative stress (GO:0006979);; Biological Process: response to desiccation (GO:0009269);; Biological Process: response to cold (GO:0009409);; Cellular Compon…	Peroxidase 56
Os07t0656600	1.41733	Cellular Component: mitochondrion (GO:0005739);; Cellular Component: chloroplast inner membrane (GO:0009706);;	--
Os05t0475700	1.4095	Molecular Function: binding (GO:0005488);; Biological Process: RNA processing (GO:0006396);; Cellular Component: membrane (GO:0016020);; Cellular Component: nuclear lumen (GO:0031981);;	Uncharacterized protein DKFZp434B061
PLANT_newGene_2780	1.40919	Molecular Function: nucleotide binding (GO:0000166);; Molecular Function: sequence-specific DNA binding transcription factor activity (GO:0003700);; Biological Process: regulation of transcription, DNA-dependent (GO:0006355);; Cellular Component: integral to membrane (GO:0016021);; Molecular Function: sequence-specific DNA binding (GO:0043565);;	--
Os10t0444700	1.40612	Molecular Function: inorganic phosphate transmembrane transporter activity (GO:0005315);; Molecular Function: sugar:hydrogen symporter activity (GO:0005351);; Cellular Component: nucleus (GO:0005634);; Cellular Component: mitochondrion (GO:0005739);; Cellular Component: vacuole (GO:0005773);; Cellular Component: Golgi apparatus (GO:0005794);; Cellular Component: plasma membrane (GO:0005886);; Bio…	Probable inorganic phosphate transporter 1-8
Os11t0483000	1.40509	Molecular Function: monooxygenase activity (GO:0004497);; Molecular Function: binding (GO:0005488);; Molecular Function: iron ion binding (GO:0005506);; Cellular Component: endoplasmic reticulum (GO:0005783);; Molecular Function: electron carrier activity (GO:0009055);; Biological Process: suberin biosynthetic process (GO:0010345);; Cellular Component: membrane (GO:0016020);; Cellular Component: …	Cytochrome P450 94A1
Os01t0714600	1.40202	Cellular Component: membrane (GO:0016020);;	--
Os08t0483800	1.39908	--	--
Os03t0661600	1.39716	Molecular Function: serine-type endopeptidase inhibitor activity (GO:0004867);; Cellular Component: cell wall (GO:0005618);; Cellular Component: vacuole (GO:0005773);; Biological Process: signal transduction (GO:0007165);; Biological Process: response to virus (GO:0009615);; Biological Process: systemic acquired resistance (GO:0009627);; Biological Process: response to salt stress (GO:0009651);; …	Zeamatin
Os01t0289732	1.39678	Molecular Function: sequence-specific DNA binding transcription factor activity (GO:0003700);; Molecular Function: protein binding (GO:0005515);; Cellular Component: nucleus (GO:0005634);; Biological Process: regulation of transcription, DNA-dependent (GO:0006355);; Biological Process: anion transport (GO:0006820);; Biological Process: defense response (GO:0006952);; Biological Process: response …	Probable WRKY transcription factor 47
Os10t0352000	1.39277	Cellular Component: plastid (GO:0009536);;	--
Os03t0734300	1.38901	Molecular Function: serine-type endopeptidase inhibitor activity (GO:0004867);; Cellular Component: cytoplasmic membrane-bounded vesicle (GO:0016023);;	Proteinase inhibitor PSI-1.2
PLANT_newGene_1036	1.38753	Molecular Function: magnesium ion binding (GO:0000287);; Cellular Component: mitochondrion (GO:0005739);; Biological Process: metabolic process (GO:0008152);; Cellular Component: plastid (GO:0009536);; Molecular Function: terpene synthase activity (GO:0010333);; Molecular Function: carbon-oxygen lyase activity, acting on phosphates (GO:0016838);;	(-)-alpha-pinene synthase
Os03t0305600	1.38627	Cellular Component: mitochondrial inner membrane presequence translocase complex (GO:0005744);; Biological Process: response to stress (GO:0006950);; Biological Process: response to carbohydrate stimulus (GO:0009743);; Biological Process: protein transport (GO:0015031);; Molecular Function: amino acid transmembrane transporter activity (GO:0015171);; Molecular Function: P-P-bond-hydrolysis-driven…	Outer envelope pore protein 16-2, chloroplastic
Os04t0511200	1.3838	Molecular Function: glycerol-3-phosphate O-acyltransferase activity (GO:0004366);; Molecular Function: heme oxygenase (decyclizing) activity (GO:0004392);; Molecular Function: calcium ion binding (GO:0005509);; Cellular Component: extracellular region (GO:0005576);; Cellular Component: vacuole (GO:0005773);; Cellular Component: endoplasmic reticulum (GO:0005783);; Cellular Component: lipid partic…	Peroxygenase
Os08t0297800	1.38074	Cellular Component: mitochondrion (GO:0005739);; Molecular Function: sulfotransferase activity (GO:0008146);; Biological Process: jasmonic acid metabolic process (GO:0009694);; Biological Process: response to cytokinin stimulus (GO:0009735);; Biological Process: hormone-mediated signaling pathway (GO:0009755);; Biological Process: flavonoid metabolic process (GO:0009812);; Biological Process: bra…	Cytosolic sulfotransferase 5
PLANT_newGene_1083	1.38059	Cellular Component: plastid (GO:0009536);; Cellular Component: cytoplasmic membrane-bounded vesicle (GO:0016023);; Biological Process: brassinosteroid metabolic process (GO:0016131);; Cellular Component: cytoplasmic part (GO:0044444);; Molecular Function: trans-zeatin O-beta-D-glucosyltransferase activity (GO:0050403);; Molecular Function: cis-zeatin O-beta-D-glucosyltransferase activity (GO:0050…	UDP-glycosyltransferase 73D1
Os10t0416000	1.38047	--	--
Os03t0759700	1.3752	Molecular Function: DNA binding (GO:0003677);; Molecular Function: sequence-specific DNA binding transcription factor activity (GO:0003700);; Cellular Component: nucleus (GO:0005634);; Biological Process: cellular process (GO:0009987);; Molecular Function: protein dimerization activity (GO:0046983);;	Transcription factor bHLH113
Os09t0110300	1.3739	Cellular Component: cell wall (GO:0005618);; Biological Process: response to salt stress (GO:0009651);; Cellular Component: cytoplasmic membrane-bounded vesicle (GO:0016023);; Molecular Function: hydrolase activity, acting on carbon-nitrogen (but not peptide) bonds, in linear amides (GO:0016811);;	Kynurenine formamidase
Os07t0679200	1.37387	Cellular Component: nucleus (GO:0005634);; Cellular Component: mitochondrion (GO:0005739);;	Uncharacterized protein C10orf95
Os03t0251000	1.37061	Biological Process: regulation of cyclin-dependent protein kinase activity (GO:0000079);; Biological Process: G1 phase of mitotic cell cycle (GO:0000080);; Cellular Component: extracellular region (GO:0005576);; Cellular Component: nucleolus (GO:0005730);; Biological Process: polysaccharide metabolic process (GO:0005976);; Biological Process: defense response (GO:0006952);; Biological Process: ce…	Uncharacterized 29.3 kDa protein
Os12t0592900	1.36897	Cellular Component: plastid (GO:0009536);;	--
Os02t0540700	1.36814	Cellular Component: ubiquitin ligase complex (GO:0000151);; Biological Process: immune system process (GO:0002376);; Molecular Function: ubiquitin-protein ligase activity (GO:0004842);; Molecular Function: receptor binding (GO:0005102);; Biological Process: defense response (GO:0006952);; Biological Process: signal transduction (GO:0007165);; Biological Process: response to chitin (GO:0010200);; …	U-box domain-containing protein 27
Os01t0704100	1.36611	Molecular Function: binding (GO:0005488);; Cellular Component: nucleus (GO:0005634);; Cellular Component: plasma membrane (GO:0005886);; Cellular Component: chloroplast (GO:0009507);; Cellular Component: plant-type vacuole membrane (GO:0009705);; Molecular Function: nitrate transmembrane transporter activity (GO:0015112);; Biological Process: nitrate transport (GO:0015706);; Cellular Component: i…	High affinity nitrate transporter 2.5
Os09t0518266	1.36576	Cellular Component: cytoplasm (GO:0005737);; Biological Process: tryptophan catabolic process (GO:0006569);; Biological Process: toxin catabolic process (GO:0009407);; Biological Process: indoleacetic acid biosynthetic process (GO:0009684);; Biological Process: salicylic acid metabolic process (GO:0009696);; Biological Process: anthocyanin-containing compound biosynthetic process (GO:0009718);; B…	Crocetin glucosyltransferase 2
Os04t0666800	1.36379	Biological Process: defense response (GO:0006952);; Biological Process: phenylpropanoid metabolic process (GO:0009698);; Cellular Component: cytoplasmic membrane-bounded vesicle (GO:0016023);; Biological Process: cellular biosynthetic process (GO:0044249);;	Dirigent protein 2
Os11t0498600	1.36295	Cellular Component: nucleus (GO:0005634);; Cellular Component: mitochondrion (GO:0005739);; Biological Process: response to desiccation (GO:0009269);; Biological Process: response to cold (GO:0009409);; Biological Process: response to water deprivation (GO:0009414);; Cellular Component: plasmodesma (GO:0009506);; Cellular Component: chloroplast (GO:0009507);; Biological Process: pollen developmen…	Protein HVA22
Os03t0148000	1.358	Molecular Function: binding (GO:0005488);; Cellular Component: nucleus (GO:0005634);; Cellular Component: integral to membrane (GO:0016021);;	UPF0496 protein 3
Os02t0769100	1.35585	Molecular Function: calmodulin binding (GO:0005516);; Cellular Component: mitochondrion (GO:0005739);; Biological Process: auxin mediated signaling pathway (GO:0009734);;	Auxin-induced protein X10A
Os01t0609300	1.35484	Molecular Function: ATP binding (GO:0005524);; Cellular Component: mitochondrion (GO:0005739);; Cellular Component: vacuolar membrane (GO:0005774);; Cellular Component: cytosol (GO:0005829);; Cellular Component: plasma membrane (GO:0005886);; Biological Process: ATP catabolic process (GO:0006200);; Biological Process: protein targeting to membrane (GO:0006612);; Biological Process: transport (GO:…	Pleiotropic drug resistance protein 3
Os02t0740700	1.35266	Biological Process: morphogenesis of an epithelium (GO:0002009);; Molecular Function: endopeptidase activity (GO:0004175);; Molecular Function: metalloendopeptidase activity (GO:0004222);; Molecular Function: protein binding (GO:0005515);; Cellular Component: extracellular region (GO:0005576);; Cellular Component: cytoplasm (GO:0005737);; Biological Process: proteolysis (GO:0006508);; Molecular F…	Metalloendoproteinase 1
Os01t0639900	1.34907	Molecular Function: carbonate dehydratase activity (GO:0004089);; Molecular Function: zinc ion binding (GO:0008270);; Biological Process: cyanate catabolic process (GO:0009440);; Cellular Component: chloroplast stroma (GO:0009570);; Biological Process: carbon utilization (GO:0015976);; Molecular Function: identical protein binding (GO:0042802);;	Carbonic anhydrase, chloroplastic
Os06t0114400	1.34905	Molecular Function: protein binding (GO:0005515);; Cellular Component: mitochondrion (GO:0005739);; Biological Process: transcription, DNA-dependent (GO:0006351);; Biological Process: mRNA processing (GO:0006397);; Biological Process: transport (GO:0006810);; Biological Process: organelle organization (GO:0006996);; Biological Process: RNA splicing (GO:0008380);; Cellular Component: membrane (GO:…	Basic proline-rich protein
Os01t0845100	1.34845	Molecular Function: protein binding (GO:0005515);; Biological Process: gene expression (GO:0010467);; Biological Process: cellular macromolecule biosynthetic process (GO:0034645);; Cellular Component: nuclear part (GO:0044428);; Biological Process: nucleic acid metabolic process (GO:0090304);;	Translation initiation factor IF-2
Os08t0270400	1.34735	Biological Process: defense response to insect (GO:0002213);; Molecular Function: glutamate-cysteine ligase activity (GO:0004357);; Cellular Component: mitochondrion (GO:0005739);; Biological Process: gluconeogenesis (GO:0006094);; Biological Process: glycolysis (GO:0006096);; Biological Process: glutathione biosynthetic process (GO:0006750);; Biological Process: amino acid transport (GO:0006865)…	Putative cinnamyl alcohol dehydrogenase 5
Os06t0560300	1.34716	Biological Process: DNA damage checkpoint (GO:0000077);; Molecular Function: DNA binding (GO:0003677);; Molecular Function: protein binding (GO:0005515);; Biological Process: regulation of transcription, DNA-dependent (GO:0006355);; Biological Process: RNA processing (GO:0006396);; Biological Process: response to gamma radiation (GO:0010332);; Cellular Component: cytoplasmic membrane-bounded vesi…	NAC domain-containing protein 8
Os05t0129800	1.34576	Biological Process: respiratory burst involved in defense response (GO:0002679);; Molecular Function: sequence-specific DNA binding transcription factor activity (GO:0003700);; Molecular Function: calmodulin binding (GO:0005516);; Cellular Component: nucleus (GO:0005634);; Biological Process: regulation of transcription, DNA-dependent (GO:0006355);; Biological Process: protein folding (GO:0006457…	Probable WRKY transcription factor 14
Os08t0531000	1.34031	Molecular Function: acid phosphatase activity (GO:0003993);; Molecular Function: protein serine/threonine phosphatase activity (GO:0004722);; Cellular Component: extracellular region (GO:0005576);; Cellular Component: cell wall (GO:0005618);; Biological Process: tryptophan catabolic process (GO:0006569);; Cellular Component: chloroplast (GO:0009507);; Biological Process: systemic acquired resista…	Probable inactive purple acid phosphatase 27
Os03t0300400	1.33598	Biological Process: defense response (GO:0006952);; Biological Process: response to biotic stimulus (GO:0009607);; Biological Process: response to stimulus (GO:0050896);;	Pathogenesis-related protein 1
Os07t0413800	1.3328	Molecular Function: binding (GO:0005488);; Biological Process: gene expression (GO:0010467);; Biological Process: RNA metabolic process (GO:0016070);; Cellular Component: nuclear lumen (GO:0031981);; Biological Process: cellular macromolecule biosynthetic process (GO:0034645);;	Serine/arginine repetitive matrix protein 2
Os05t0468800	1.32755	Cellular Component: external encapsulating structure (GO:0030312);; Cellular Component: periplasmic space (GO:0042597);;	UPF0098 protein MTH_273
Os10t0530450	1.32602	Molecular Function: glutathione transferase activity (GO:0004364);; Biological Process: glutathione metabolic process (GO:0006749);; Cellular Component: chloroplast (GO:0009507);; Biological Process: de-etiolation (GO:0009704);; Biological Process: response to cadmium ion (GO:0046686);; Biological Process: lateral root development (GO:0048527);; Biological Process: response to growth hormone stim…	Probable glutathione S-transferase GSTU6
Os10t0452200	1.32592	Molecular Function: nucleic acid binding (GO:0003676);; Molecular Function: structural molecule activity (GO:0005198);; Cellular Component: cell wall (GO:0005618);; Cellular Component: cytoplasmic membrane-bounded vesicle (GO:0016023);; Biological Process: virus-host interaction (GO:0019048);; Biological Process: regulation of nucleobase-containing compound metabolic process (GO:0019219);; Biolog…	Glycine-rich cell wall structural protein 2
Os04t0384800	1.32416	Cellular Component: cytoplasmic membrane-bounded vesicle (GO:0016023);;	--
PLANT_newGene_1330	1.32393	--	--
Os01t0227500	1.32272	Molecular Function: monooxygenase activity (GO:0004497);; Molecular Function: iron ion binding (GO:0005506);; Molecular Function: protein binding (GO:0005515);; Cellular Component: Golgi apparatus (GO:0005794);; Biological Process: terpenoid metabolic process (GO:0006721);; Molecular Function: electron carrier activity (GO:0009055);; Cellular Component: membrane (GO:0016020);; Cellular Component:…	Cytochrome P450 71A1
Os01t0731100	1.32062	Molecular Function: binding (GO:0005488);; Biological Process: gene expression (GO:0010467);; Biological Process: primary metabolic process (GO:0044238);; Biological Process: cellular macromolecule metabolic process (GO:0044260);; Cellular Component: nuclear part (GO:0044428);; Biological Process: response to stimulus (GO:0050896);;	Pathogen-related protein
Os12t0118900	1.31969	Molecular Function: monooxygenase activity (GO:0004497);; Molecular Function: iron ion binding (GO:0005506);; Molecular Function: zinc ion binding (GO:0008270);; Molecular Function: electron carrier activity (GO:0009055);; Cellular Component: plasmodesma (GO:0009506);; Biological Process: response to hormone stimulus (GO:0009725);; Cellular Component: cytoplasmic membrane-bounded vesicle (GO:0016…	Cytochrome P450 714C1
Os10t0505900	1.31963	Molecular Function: RNA binding (GO:0003723);; Molecular Function: protein binding (GO:0005515);; Biological Process: RNA splicing (GO:0008380);; Cellular Component: nuclear lumen (GO:0031981);; Biological Process: regulation of cellular process (GO:0050794);;	Serine/arginine repetitive matrix protein 2
Os06t0650900	1.31588	Cellular Component: nucleus (GO:0005634);; Biological Process: response to light stimulus (GO:0009416);; Cellular Component: plastid (GO:0009536);; Cellular Component: chloroplast stroma (GO:0009570);; Molecular Function: ion binding (GO:0043167);;	Chaperone protein dnaJ 8, chloroplastic
Os06t0606700	1.31514	Molecular Function: nucleotide binding (GO:0000166);; Biological Process: nuclear-transcribed mRNA catabolic process, nonsense-mediated decay (GO:0000184);; Molecular Function: mRNA binding (GO:0003729);; Molecular Function: protein binding (GO:0005515);; Cellular Component: nucleus (GO:0005634);; Biological Process: transcription, DNA-dependent (GO:0006351);; Biological Process: RNA processing (…	Formin-like protein 5
Os10t0444850	1.315	Molecular Function: inorganic phosphate transmembrane transporter activity (GO:0005315);; Molecular Function: sugar:hydrogen symporter activity (GO:0005351);; Cellular Component: nucleus (GO:0005634);; Cellular Component: mitochondrion (GO:0005739);; Cellular Component: vacuole (GO:0005773);; Cellular Component: Golgi apparatus (GO:0005794);; Cellular Component: plasma membrane (GO:0005886);; Bio…	Probable inorganic phosphate transporter 1-8
Os04t0167800	1.31192	Cellular Component: nucleus (GO:0005634);; Cellular Component: cytosol (GO:0005829);; Biological Process: iron ion transport (GO:0006826);; Molecular Function: alcohol dehydrogenase (NADP+) activity (GO:0008106);; Biological Process: response to cold (GO:0009409);; Biological Process: response to water deprivation (GO:0009414);; Cellular Component: chloroplast (GO:0009507);; Biological Process: r…	Probable NAD(P)H-dependent oxidoreductase 1
Os01t0201100	1.3116	Molecular Function: binding (GO:0005488);; Biological Process: glycosaminoglycan biosynthetic process (GO:0006024);; Biological Process: RNA processing (GO:0006396);; Molecular Function: acetylglucosaminyltransferase activity (GO:0008375);; Cellular Component: membrane (GO:0016020);; Molecular Function: transferase activity, transferring glycosyl groups (GO:0016757);; Biological Process: proteogl…	Mucin-19
Os05t0161500	1.31106	Molecular Function: calcium ion binding (GO:0005509);; Biological Process: phosphate-containing compound metabolic process (GO:0006796);; Molecular Function: GTP diphosphokinase activity (GO:0008728);; Biological Process: cellular response to starvation (GO:0009267);; Cellular Component: chloroplast (GO:0009507);; Biological Process: guanosine tetraphosphate metabolic process (GO:0015969);; Molec…	Probable GTP pyrophosphokinase
Os01t0850700	1.30989	Molecular Function: copper ion binding (GO:0005507);; Biological Process: iron ion transport (GO:0006826);; Biological Process: cellular response to iron ion starvation (GO:0010106);; Biological Process: response to nitrate (GO:0010167);; Biological Process: vegetative to reproductive phase transition of meristem (GO:0010228);; Biological Process: glucuronoxylan metabolic process (GO:0010413);; B…	Laccase-7
Os03t0700450	1.30982	Molecular Function: iron ion binding (GO:0005506);; Cellular Component: chloroplast (GO:0009507);; Biological Process: response to wounding (GO:0009611);; Biological Process: jasmonic acid biosynthetic process (GO:0009695);; Biological Process: response to abscisic acid stimulus (GO:0009737);; Biological Process: response to jasmonic acid stimulus (GO:0009753);; Biological Process: defense respon…	Putative linoleate 9S-lipoxygenase 3
Os01t0819700	1.30892	Molecular Function: ion channel activity (GO:0005216);; Molecular Function: binding (GO:0005488);; Cellular Component: mitochondrion (GO:0005739);; Biological Process: RNA processing (GO:0006396);; Biological Process: transport (GO:0006810);; Cellular Component: membrane (GO:0016020);; Cellular Component: nuclear lumen (GO:0031981);;	Serine/arginine repetitive matrix protein 2
Os07t0635500	1.306	Molecular Function: monooxygenase activity (GO:0004497);; Molecular Function: binding (GO:0005488);; Molecular Function: iron ion binding (GO:0005506);; Molecular Function: steroid hydroxylase activity (GO:0008395);; Molecular Function: electron carrier activity (GO:0009055);; Biological Process: response to light stimulus (GO:0009416);; Cellular Component: plasmodesma (GO:0009506);; Biological P…	Cytochrome P450 734A6
Os01t0866000	1.30513	Molecular Function: ubiquitin-protein ligase activity (GO:0004842);; Cellular Component: mitochondrion (GO:0005739);; Cellular Component: plasma membrane (GO:0005886);; Molecular Function: zinc ion binding (GO:0008270);; Biological Process: protein ubiquitination (GO:0016567);; Biological Process: cellular biosynthetic process (GO:0044249);; Biological Process: root development (GO:0048364);; Bio…	RING-H2 finger protein ATL72
PLANT_newGene_2010	1.3032	--	--
Os07t0249800	1.30202	Cellular Component: Golgi apparatus (GO:0005794);; Biological Process: metabolic process (GO:0008152);; Biological Process: regulation of systemic acquired resistance (GO:0010112);; Cellular Component: cytoplasmic membrane-bounded vesicle (GO:0016023);; Molecular Function: hydrolase activity (GO:0016787);; Molecular Function: peptidase activity, acting on L-amino acid peptides (GO:0070011);;	IAA-amino acid hydrolase ILR1-like 8
Os10t0577500	1.30182	Molecular Function: hydrolase activity, hydrolyzing O-glycosyl compounds (GO:0004553);; Cellular Component: extracellular region (GO:0005576);; Cellular Component: cell wall (GO:0005618);; Cellular Component: cytoplasm (GO:0005737);; Biological Process: carbohydrate metabolic process (GO:0005975);; Biological Process: cellular glucan metabolic process (GO:0006073);; Biological Process: response t…	Probable xyloglucan endotransglucosylase/hydrolase protein 29
Os01t0121500	1.30007	Cellular Component: plastid (GO:0009536);;	--
Os01t0934100	1.29935	Molecular Function: protein binding (GO:0005515);; Cellular Component: membrane (GO:0016020);; Biological Process: primary metabolic process (GO:0044238);; Biological Process: cellular macromolecule metabolic process (GO:0044260);; Cellular Component: nuclear part (GO:0044428);; Cellular Component: cytoplasmic part (GO:0044444);;	Annexin A7
Os02t0649300	1.29922	Molecular Function: transcription regulatory region sequence-specific DNA binding (GO:0000976);; Molecular Function: sequence-specific DNA binding transcription factor activity (GO:0003700);; Molecular Function: protein binding (GO:0005515);; Cellular Component: nucleus (GO:0005634);; Biological Process: regulation of transcription, DNA-dependent (GO:0006355);; Biological Process: response to des…	Homeobox-leucine zipper protein HOX24
Os01t0283700	1.29812	Biological Process: alternative nuclear mRNA splicing, via spliceosome (GO:0000380);; Molecular Function: double-stranded DNA binding (GO:0003690);; Molecular Function: single-stranded DNA binding (GO:0003697);; Molecular Function: mRNA binding (GO:0003729);; Molecular Function: protein kinase activity (GO:0004672);; Molecular Function: calmodulin binding (GO:0005516);; Cellular Component: cell w…	Cinnamoyl-CoA reductase 1
Os01t0639600	1.29792	Molecular Function: nucleic acid binding (GO:0003676);; Molecular Function: protein binding (GO:0005515);; Biological Process: RNA splicing (GO:0008380);; Cellular Component: nuclear lumen (GO:0031981);; Biological Process: cellular macromolecule biosynthetic process (GO:0034645);;	Pre-mRNA-splicing factor cwc22
Os10t0450900	1.29736	Cellular Component: extracellular region (GO:0005576);; Cellular Component: cell wall (GO:0005618);; Biological Process: transcription, DNA-dependent (GO:0006351);; Biological Process: xylem and phloem pattern formation (GO:0010051);; Cellular Component: cytoplasmic membrane-bounded vesicle (GO:0016023);; Biological Process: regulation of nucleobase-containing compound metabolic process (GO:00192…	Glycine-rich cell wall structural protein 2
Os11t0116900	1.29477	Molecular Function: sequence-specific DNA binding transcription factor activity (GO:0003700);; Molecular Function: protein binding (GO:0005515);; Cellular Component: nucleolus (GO:0005730);; Cellular Component: cytoplasm (GO:0005737);; Biological Process: regulation of transcription, DNA-dependent (GO:0006355);; Cellular Component: plastid (GO:0009536);; Biological Process: systemic acquired resi…	WRKY transcription factor 55
Os05t0267100	1.28924	--	--
Os03t0140100	1.28899	Molecular Function: monooxygenase activity (GO:0004497);; Molecular Function: iron ion binding (GO:0005506);; Molecular Function: protein binding (GO:0005515);; Cellular Component: endoplasmic reticulum (GO:0005783);; Molecular Function: electron carrier activity (GO:0009055);; Biological Process: suberin biosynthetic process (GO:0010345);; Cellular Component: cytoplasmic membrane-bounded vesicle…	Cytochrome P450 86B1
Os05t0112800	1.28866	Molecular Function: binding (GO:0005488);; Biological Process: transport (GO:0006810);; Biological Process: response to stress (GO:0006950);; Biological Process: response to organic substance (GO:0010033);; Biological Process: gene expression (GO:0010467);; Cellular Component: cytoplasmic membrane-bounded vesicle (GO:0016023);; Biological Process: RNA metabolic process (GO:0016070);; Molecular Fu…	Cysteine-rich repeat secretory protein 55
Os12t0471100	1.28641	Molecular Function: binding (GO:0005488);; Molecular Function: ATP binding (GO:0005524);; Cellular Component: mitochondrion (GO:0005739);; Cellular Component: endoplasmic reticulum (GO:0005783);; Biological Process: response to abscisic acid stimulus (GO:0009737);; Cellular Component: membrane (GO:0016020);; Molecular Function: hydrolase activity (GO:0016787);; Molecular Function: nucleoside-trip…	Mitochondrial chaperone BCS1
Os01t0209901	1.28315	Biological Process: amino acid transmembrane transport (GO:0003333);; Molecular Function: L-glutamate transmembrane transporter activity (GO:0005313);; Cellular Component: vacuolar membrane (GO:0005774);; Cellular Component: plasma membrane (GO:0005886);; Biological Process: protein targeting to membrane (GO:0006612);; Biological Process: nucleotide transport (GO:0006862);; Biological Process: ER…	Cationic amino acid transporter 5
Os07t0167700	1.28072	--	--
Os06t0294600	1.27971	Molecular Function: monooxygenase activity (GO:0004497);; Molecular Function: binding (GO:0005488);; Molecular Function: iron ion binding (GO:0005506);; Molecular Function: electron carrier activity (GO:0009055);; Biological Process: response to UV (GO:0009411);; Biological Process: response to organic substance (GO:0010033);; Cellular Component: membrane (GO:0016020);; Cellular Component: cytopl…	Cytochrome P450 76C2
Os11t0700900	1.27712	Molecular Function: hydrolase activity, hydrolyzing O-glycosyl compounds (GO:0004553);; Molecular Function: chitinase activity (GO:0004568);; Biological Process: carbohydrate metabolic process (GO:0005975);; Biological Process: cellular process (GO:0009987);; Cellular Component: cytoplasmic membrane-bounded vesicle (GO:0016023);; Biological Process: macromolecule metabolic process (GO:0043170);; …	Xylanase inhibitor protein 1
Os01t0733200	1.27677	Molecular Function: sequence-specific DNA binding transcription factor activity (GO:0003700);; Molecular Function: protein binding (GO:0005515);; Cellular Component: nucleus (GO:0005634);; Biological Process: regulation of transcription, DNA-dependent (GO:0006355);; Biological Process: response to stress (GO:0006950);; Biological Process: toxin catabolic process (GO:0009407);; Biological Process:…	Heat stress transcription factor C-1b
Os06t0614100	1.27664	Molecular Function: DNA binding (GO:0003677);; Molecular Function: sequence-specific DNA binding transcription factor activity (GO:0003700);; Molecular Function: calmodulin binding (GO:0005516);; Cellular Component: nucleus (GO:0005634);; Cellular Component: cytoplasm (GO:0005737);; Biological Process: regulation of transcription, DNA-dependent (GO:0006355);; Biological Process: chromosome segreg…	Transcription factor HBP-1b(c38)
Os09t0460400	1.27294	Biological Process: developmental process involved in reproduction (GO:0003006);; Molecular Function: carboxylesterase activity (GO:0004091);; Cellular Component: cytosol (GO:0005829);; Biological Process: defense response (GO:0006952);; Biological Process: metabolic process (GO:0008152);; Cellular Component: plastid (GO:0009536);; Biological Process: anatomical structure morphogenesis (GO:000965…	Probable carboxylesterase 12
Os05t0343400	1.27121	Molecular Function: sequence-specific DNA binding transcription factor activity (GO:0003700);; Molecular Function: protein binding (GO:0005515);; Cellular Component: nucleus (GO:0005634);; Biological Process: regulation of transcription, DNA-dependent (GO:0006355);; Biological Process: cellular protein modification process (GO:0006464);; Biological Process: multicellular organismal development (G…	Probable WRKY transcription factor 33
Os01t0821600	1.27115	Molecular Function: DNA binding (GO:0003677);; Molecular Function: sequence-specific DNA binding transcription factor activity (GO:0003700);; Molecular Function: protein binding (GO:0005515);; Cellular Component: nucleolus (GO:0005730);; Biological Process: regulation of transcription, DNA-dependent (GO:0006355);; Biological Process: RNA processing (GO:0006396);; Cellular Component: chloroplast (…	Probable WRKY transcription factor 30
Os12t0603800	1.27075	Molecular Function: signal transducer activity (GO:0004871);; Molecular Function: calcium ion binding (GO:0005509);; Biological Process: detection of calcium ion (GO:0005513);; Molecular Function: protein binding (GO:0005515);; Cellular Component: nucleus (GO:0005634);; Cellular Component: cytosol (GO:0005829);; Cellular Component: plasma membrane (GO:0005886);; Biological Process: response to wa…	Calmodulin-like protein 5
Os01t0963000	1.27042	Biological Process: defense response to nematode (GO:0002215);; Molecular Function: peroxidase activity (GO:0004601);; Cellular Component: extracellular region (GO:0005576);; Cellular Component: vacuole (GO:0005773);; Cellular Component: vacuolar membrane (GO:0005774);; Cellular Component: Golgi apparatus (GO:0005794);; Biological Process: ion transport (GO:0006811);; Biological Process: response…	Cationic peroxidase SPC4
Os05t0142100	1.26939	--	--
Os02t0811800	1.26525	Biological Process: alternative nuclear mRNA splicing, via spliceosome (GO:0000380);; Molecular Function: double-stranded DNA binding (GO:0003690);; Molecular Function: single-stranded DNA binding (GO:0003697);; Molecular Function: mRNA binding (GO:0003729);; Molecular Function: 3-beta-hydroxy-delta5-steroid dehydrogenase activity (GO:0003854);; Molecular Function: protein kinase activity (GO:000…	Cinnamoyl-CoA reductase 1
Os11t0264500	1.26337	Molecular Function: binding (GO:0005488);; Cellular Component: membrane (GO:0016020);; Cellular Component: cytoplasmic membrane-bounded vesicle (GO:0016023);; Cellular Component: nuclear part (GO:0044428);;	Serine/arginine repetitive matrix protein 2
PLANT_newGene_2385	1.26129	Molecular Function: GTP binding (GO:0005525);; Cellular Component: mitochondrion (GO:0005739);;	Vegetative cell wall protein gp1
Os02t0571300	1.26031	Molecular Function: magnesium ion binding (GO:0000287);; Cellular Component: mitochondrion (GO:0005739);; Biological Process: defense response (GO:0006952);; Cellular Component: plastid (GO:0009536);; Cellular Component: chloroplast stroma (GO:0009570);; Biological Process: gibberellin metabolic process (GO:0009685);; Biological Process: gibberellin biosynthetic process (GO:0009686);; Molecular F…	Ent-pimara-8(14),15-diene synthase
Os03t0130300	1.25721	Biological Process: polysaccharide biosynthetic process (GO:0000271);; Cellular Component: extracellular region (GO:0005576);; Cellular Component: plasma membrane (GO:0005886);; Biological Process: defense response (GO:0006952);; Biological Process: pattern specification process (GO:0007389);; Biological Process: regulation of cell size (GO:0008361);; Cellular Component: plant-type cell wall (GO:…	Defensin-like protein
Os04t0606000	1.25424	Cellular Component: cytoplasm (GO:0005737);; Cellular Component: mitochondrion (GO:0005739);; Molecular Function: O-acyltransferase activity (GO:0008374);; Cellular Component: plastid (GO:0009536);; Biological Process: phenylpropanoid biosynthetic process (GO:0009699);; Molecular Function: transferase activity, transferring acyl groups other than amino-acyl groups (GO:0016747);; Biological Proces…	Phenolic glucoside malonyltransferase 1
Os01t0582600	1.25386	Molecular Function: binding (GO:0005488);; Cellular Component: extracellular region (GO:0005576);; Cellular Component: plasma membrane (GO:0005886);; Cellular Component: chloroplast (GO:0009507);; Biological Process: gene expression (GO:0010467);; Biological Process: RNA metabolic process (GO:0016070);; Cellular Component: nuclear lumen (GO:0031981);; Biological Process: cellular macromolecule bi…	Serine/arginine repetitive matrix protein 2
Os03t0118200	1.2502	Molecular Function: UDP-galactose transmembrane transporter activity (GO:0005459);; Cellular Component: mitochondrion (GO:0005739);; Cellular Component: plasma membrane (GO:0005886);; Cellular Component: integral to membrane (GO:0016021);; Cellular Component: integral to Golgi membrane (GO:0030173);; Biological Process: 3'-phosphoadenosine 5'-phosphosulfate transport (GO:0046963);; Molecular Func…	UDP-galactose/UDP-glucose transporter 2
Os06t0218300	1.24967	Molecular Function: zinc ion binding (GO:0008270);; Cellular Component: plastid (GO:0009536);; Cellular Component: cytoplasmic membrane-bounded vesicle (GO:0016023);;	--
Os02t0324400	1.24842	Cellular Component: extracellular region (GO:0005576);; Biological Process: multicellular organismal development (GO:0007275);; Biological Process: cell differentiation (GO:0030154);;	Inactive protein FON2 SPARE1
PLANT_newGene_763	1.24795	--	--
Os01t0566500	1.24447	Biological Process: retinoid metabolic process (GO:0001523);; Cellular Component: chloroplast (GO:0009507);; Cellular Component: chloroplast stroma (GO:0009570);; Biological Process: response to auxin stimulus (GO:0009733);; Biological Process: cell wall modification involved in abscission (GO:0009830);; Biological Process: auxin metabolic process (GO:0009850);; Biological Process: auxin polar tr…	Carotenoid cleavage dioxygenase 8 homolog A, chloroplastic
Os04t0507100	1.24279	Cellular Component: chloroplast (GO:0009507);; Cellular Component: nuclear part (GO:0044428);;	Serine/arginine repetitive matrix protein 2
Os05t0160300	1.24198	Cellular Component: cytoplasmic membrane-bounded vesicle (GO:0016023);;	Chitin-binding lectin 1
Os05t0526700	1.24109	--	Serine/arginine repetitive matrix protein 2
Os12t0641300	1.23914	Molecular Function: binding (GO:0005488);; Cellular Component: nucleus (GO:0005634);; Cellular Component: chloroplast (GO:0009507);; Biological Process: gene expression (GO:0010467);; Biological Process: RNA metabolic process (GO:0016070);; Molecular Function: hydrolase activity (GO:0016787);; Biological Process: cellular macromolecule biosynthetic process (GO:0034645);; Biological Process: cellu…	Translation initiation factor IF-2
Os05t0593000	1.23815	Molecular Function: protein binding (GO:0005515);; Cellular Component: nucleoplasm (GO:0005654);; Cellular Component: plasma membrane (GO:0005886);; Biological Process: transcription, DNA-dependent (GO:0006351);; Cellular Component: chloroplast (GO:0009507);; Molecular Function: transferase activity, transferring phosphorus-containing groups (GO:0016772);; Biological Process: cellular protein met…	Mucin-2
Os12t0144100	1.2349	--	--
Os10t0534801	1.23446	Molecular Function: sequence-specific DNA binding transcription factor activity (GO:0003700);; Molecular Function: binding (GO:0005488);; Cellular Component: nucleus (GO:0005634);; Biological Process: nucleobase-containing compound metabolic process (GO:0006139);; Biological Process: regulation of transcription, DNA-dependent (GO:0006355);; Biological Process: gene expression (GO:0010467);; Cellu…	Mucin-5AC (Fragments)
Os07t0225300	1.23073	Biological Process: MAPK cascade (GO:0000165);; Biological Process: response to hypoxia (GO:0001666);; Molecular Function: DNA binding (GO:0003677);; Molecular Function: sequence-specific DNA binding transcription factor activity (GO:0003700);; Cellular Component: nucleus (GO:0005634);; Biological Process: regulation of transcription, DNA-dependent (GO:0006355);; Biological Process: protein targe…	NAC domain-containing protein 67
Os02t0646200	1.23053	Molecular Function: protein binding (GO:0005515);; Cellular Component: intracellular (GO:0005622);; Biological Process: regulation of transcription, DNA-dependent (GO:0006355);; Biological Process: response to osmotic stress (GO:0006970);; Molecular Function: zinc ion binding (GO:0008270);; Biological Process: shade avoidance (GO:0009641);; Biological Process: response to brassinosteroid stimulus…	B-box zinc finger protein 20
Os02t0740600	1.23001	--	--
Os04t0167851	1.22854	Cellular Component: nucleus (GO:0005634);; Cellular Component: cytosol (GO:0005829);; Biological Process: iron ion transport (GO:0006826);; Molecular Function: alcohol dehydrogenase (NADP+) activity (GO:0008106);; Biological Process: response to cold (GO:0009409);; Biological Process: response to water deprivation (GO:0009414);; Cellular Component: chloroplast (GO:0009507);; Biological Process: r…	Methylecgonone reductase
Os03t0200200	1.22675	Cellular Component: cytoplasm (GO:0005737);; Cellular Component: intracellular organelle (GO:0043229);; Cellular Component: nuclear part (GO:0044428);;	Serine/arginine repetitive matrix protein 2
Os02t0700400	1.22673	Molecular Function: protein binding (GO:0005515);; Cellular Component: mitochondrion (GO:0005739);; Cellular Component: mitochondrial inner membrane (GO:0005743);; Molecular Function: alternative oxidase activity (GO:0009916);; Cellular Component: integral to membrane (GO:0016021);; Biological Process: electron transport chain (GO:0022900);; Molecular Function: metal ion binding (GO:0046872);; Ce…	Ubiquinol oxidase 1a, mitochondrial
Os05t0142200	1.22585	--	--
Os11t0275000	1.22083	Cellular Component: cytoplasmic membrane-bounded vesicle (GO:0016023);; Molecular Function: hydrolase activity (GO:0016787);;	Endo-1,3;1,4-beta-D-glucanase
Os03t0800000	1.21933	Molecular Function: protein binding (GO:0005515);; Cellular Component: plasma membrane (GO:0005886);; Biological Process: RNA processing (GO:0006396);; Cellular Component: integral to membrane (GO:0016021);; Cellular Component: nuclear lumen (GO:0031981);; Biological Process: transmembrane transport (GO:0055085);;	Flocculation protein FLO11
Os05t0337200	1.21751	Cellular Component: nucleus (GO:0005634);; Cellular Component: mitochondrion (GO:0005739);; Biological Process: metabolic process (GO:0008152);; Molecular Function: amino acid binding (GO:0016597);; Molecular Function: protein dimerization activity (GO:0046983);;	--
Os01t0313300	1.21699	Biological Process: respiratory burst involved in defense response (GO:0002679);; Molecular Function: DNA binding (GO:0003677);; Molecular Function: sequence-specific DNA binding transcription factor activity (GO:0003700);; Molecular Function: protein binding (GO:0005515);; Cellular Component: nucleus (GO:0005634);; Cellular Component: nucleolus (GO:0005730);; Cellular Component: plasma membrane …	Ethylene-responsive transcription factor ERF071
Os11t0151700	1.21692	Molecular Function: DNA binding (GO:0003677);; Molecular Function: RNA binding (GO:0003723);; Molecular Function: acid phosphatase activity (GO:0003993);; Molecular Function: protein serine/threonine phosphatase activity (GO:0004722);; Cellular Component: extracellular region (GO:0005576);; Cellular Component: vacuole (GO:0005773);; Cellular Component: cytosol (GO:0005829);; Cellular Component: p…	Purple acid phosphatase 22
Os05t0593900	1.2113	Cellular Component: lytic vacuole (GO:0000323);; Biological Process: immune system process (GO:0002376);; Molecular Function: cysteine-type endopeptidase activity (GO:0004197);; Cellular Component: mitochondrion (GO:0005739);; Biological Process: proteolysis (GO:0006508);; Molecular Function: cysteine-type peptidase activity (GO:0008234);; Cellular Component: cytoplasmic membrane-bounded vesicle …	Vacuolar-processing enzyme
Os07t0563000	1.21129	Molecular Function: diacylglycerol kinase activity (GO:0004143);; Cellular Component: nucleus (GO:0005634);; Cellular Component: vacuole (GO:0005773);; Cellular Component: Golgi apparatus (GO:0005794);; Biological Process: sphingolipid metabolic process (GO:0006665);; Biological Process: protein kinase C-activating G-protein coupled receptor signaling pathway (GO:0007205);; Molecular Function: sp…	Sphingosine kinase 1
Os08t0499000	1.21008	Molecular Function: protein binding (GO:0005515);; Biological Process: RNA processing (GO:0006396);; Cellular Component: nuclear lumen (GO:0031981);; Cellular Component: intracellular non-membrane-bounded organelle (GO:0043232);;	Serine/arginine repetitive matrix protein 1
Os06t0501900	1.20853	Molecular Function: monooxygenase activity (GO:0004497);; Molecular Function: iron ion binding (GO:0005506);; Molecular Function: electron carrier activity (GO:0009055);; Biological Process: response to UV (GO:0009411);; Biological Process: response to organic substance (GO:0010033);; Cellular Component: cytoplasmic membrane-bounded vesicle (GO:0016023);; Biological Process: cellular response to …	Ent-cassadiene C11-alpha-hydroxylase 2
Os08t0189200	1.20635	Cellular Component: cell wall (GO:0005618);; Biological Process: response to salt stress (GO:0009651);; Cellular Component: cytoplasmic membrane-bounded vesicle (GO:0016023);; Molecular Function: manganese ion binding (GO:0030145);; Cellular Component: extracellular matrix (GO:0031012);; Molecular Function: nutrient reservoir activity (GO:0045735);; Cellular Component: apoplast (GO:0048046);;	Germin-like protein 8-3
Os09t0344900	1.2042	Molecular Function: ubiquitin-protein ligase activity (GO:0004842);; Molecular Function: protein binding (GO:0005515);; Cellular Component: cytosol (GO:0005829);; Cellular Component: plasma membrane (GO:0005886);; Biological Process: response to stress (GO:0006950);; Molecular Function: zinc ion binding (GO:0008270);; Biological Process: macromolecule catabolic process (GO:0009057);; Biological P…	Uncharacterized RING finger protein P32A8.03c
Os03t0107700	1.20345	Molecular Function: cyclin-dependent protein kinase inhibitor activity (GO:0004861);; Molecular Function: protein binding (GO:0005515);; Cellular Component: nucleus (GO:0005634);; Biological Process: response to stress (GO:0006950);; Biological Process: cell cycle (GO:0007049);; Cellular Component: chloroplast (GO:0009507);; Biological Process: negative regulation of protein serine/threonine kina…	Cyclin-dependent protein kinase inhibitor EL2
Os08t0199525	1.20312	Biological Process: sulfur amino acid metabolic process (GO:0000096);; Biological Process: defense response to insect (GO:0002213);; Molecular Function: stearoyl-CoA 9-desaturase activity (GO:0004768);; Biological Process: glycine catabolic process (GO:0006546);; Biological Process: fatty acid biosynthetic process (GO:0006633);; Biological Process: unsaturated fatty acid biosynthetic process (GO:…	Acyl-[acyl-carrier-protein] desaturase 6, chloroplastic
Os08t0167800	1.20302	Molecular Function: magnesium ion binding (GO:0000287);; Cellular Component: cytoplasm (GO:0005737);; Biological Process: defense response (GO:0006952);; Cellular Component: plastid (GO:0009536);; Molecular Function: terpene synthase activity (GO:0010333);; Biological Process: terpenoid biosynthetic process (GO:0016114);; Molecular Function: isomerase activity (GO:0016853);;	Zingiberene synthase
Os02t0589700	1.20223	Cellular Component: vacuolar membrane (GO:0005774);; Biological Process: lipid metabolic process (GO:0006629);; Molecular Function: O-acyltransferase activity (GO:0008374);; Molecular Function: transferase activity (GO:0016740);; Molecular Function: hydrolase activity (GO:0016787);; Biological Process: cellular nitrogen compound metabolic process (GO:0034641);; Biological Process: macromolecule m…	Lecithin-cholesterol acyltransferase-like 1
Os09t0425500	1.20222	Cellular Component: cytoplasm (GO:0005737);; Molecular Function: hydrolase activity (GO:0016787);; Biological Process: virus-host interaction (GO:0019048);; Biological Process: regulation of nucleobase-containing compound metabolic process (GO:0019219);; Biological Process: cellular macromolecule biosynthetic process (GO:0034645);; Molecular Function: identical protein binding (GO:0042802);; Cell…	Protein TsetseEP
Os04t0594100	1.20174	Molecular Function: DNA binding (GO:0003677);; Molecular Function: chromatin binding (GO:0003682);; Molecular Function: sequence-specific DNA binding transcription factor activity (GO:0003700);; Cellular Component: nucleus (GO:0005634);; Biological Process: polyamine catabolic process (GO:0006598);; Biological Process: oligopeptide transport (GO:0006857);; Biological Process: response to water de…	Myb-related protein Zm1
Os01t0919600	1.2001	Molecular Function: protein binding (GO:0005515);; Biological Process: primary metabolic process (GO:0044238);; Biological Process: cellular macromolecule metabolic process (GO:0044260);; Cellular Component: nuclear part (GO:0044428);; Cellular Component: intracellular organelle lumen (GO:0070013);;	Serine/arginine repetitive matrix protein 2
Os04t0398000	1.19919	Biological Process: respiratory burst involved in defense response (GO:0002679);; Molecular Function: DNA binding (GO:0003677);; Molecular Function: chromatin binding (GO:0003682);; Molecular Function: sequence-specific DNA binding transcription factor activity (GO:0003700);; Cellular Component: nucleus (GO:0005634);; Cellular Component: nucleolus (GO:0005730);; Cellular Component: plasma membran…	Ethylene-responsive transcription factor ERF113
Os01t0170000	1.19815	Molecular Function: hydrolase activity, hydrolyzing O-glycosyl compounds (GO:0004553);; Molecular Function: binding (GO:0005488);; Cellular Component: plasma membrane (GO:0005886);; Biological Process: sucrose biosynthetic process (GO:0005986);; Biological Process: galactose metabolic process (GO:0006012);; Biological Process: RNA processing (GO:0006396);; Biological Process: response to oxidativ…	Galactinol--sucrose galactosyltransferase
PLANT_newGene_739	1.1945	--	--
Os10t0532300	1.19132	Molecular Function: protein binding (GO:0005515);; Cellular Component: nucleoplasm (GO:0005654);; Biological Process: RNA processing (GO:0006396);; Biological Process: metal ion transport (GO:0030001);; Molecular Function: metal ion binding (GO:0046872);;	Serine/arginine repetitive matrix protein 1
Os12t0274750	1.19075	Molecular Function: monooxygenase activity (GO:0004497);; Molecular Function: copper ion binding (GO:0005507);; Cellular Component: cell wall (GO:0005618);; Biological Process: response to cold (GO:0009409);; Cellular Component: chloroplast thylakoid membrane (GO:0009535);; Cellular Component: chloroplast ribulose bisphosphate carboxylase complex (GO:0009573);; Biological Process: response to blu…	Ribulose bisphosphate carboxylase small chain A, chloroplastic
Os08t0484200	1.1852	Molecular Function: zinc ion binding (GO:0008270);; Biological Process: cellular process (GO:0009987);; Biological Process: response to zinc ion (GO:0010043);; Cellular Component: membrane (GO:0016020);; Cellular Component: cytoplasmic membrane-bounded vesicle (GO:0016023);; Molecular Function: metal ion binding (GO:0046872);;	E3 ubiquitin-protein ligase ATL6
Os07t0614850	1.18487	Molecular Function: protein binding (GO:0005515);; Biological Process: phosphate ion transport (GO:0006817);; Biological Process: defense response (GO:0006952);; Biological Process: cellular response to phosphate starvation (GO:0016036);; Biological Process: virus-host interaction (GO:0019048);; Biological Process: galactolipid biosynthetic process (GO:0019375);; Cellular Component: cell part (GO…	SPX domain-containing protein 6
Os02t0503500	1.1771	Molecular Function: 3-oxoacyl-[acyl-carrier-protein] reductase (NADPH) activity (GO:0004316);; Molecular Function: copper ion binding (GO:0005507);; Biological Process: fatty acid biosynthetic process (GO:0006633);; Cellular Component: chloroplast (GO:0009507);; Cellular Component: chloroplast stroma (GO:0009570);; Cellular Component: chloroplast envelope (GO:0009941);; Biological Process: fatty …	3-oxoacyl-[acyl-carrier-protein] reductase, chloroplastic
Os01t0132000	1.17374	Molecular Function: serine-type endopeptidase inhibitor activity (GO:0004867);; Cellular Component: extracellular region (GO:0005576);; Biological Process: proteolysis (GO:0006508);; Molecular Function: peptidase activity (GO:0008233);; Biological Process: negative regulation of peptidase activity (GO:0010466);; Cellular Component: cytoplasmic membrane-bounded vesicle (GO:0016023);;	Bowman-Birk type wound-induced proteinase inhibitor WIP1
Os09t0381600	1.17235	Molecular Function: binding (GO:0005488);; Biological Process: RNA processing (GO:0006396);; Cellular Component: nuclear lumen (GO:0031981);;	Formin-like protein 5
Os02t0692700	1.17223	Molecular Function: binding (GO:0005488);; Biological Process: primary metabolic process (GO:0044238);; Biological Process: cellular macromolecule metabolic process (GO:0044260);; Cellular Component: nuclear part (GO:0044428);; Cellular Component: intracellular organelle lumen (GO:0070013);;	Side tail fiber protein homolog from lambdoid prophage Rac
Os07t0677200	1.17145	Biological Process: defense response to nematode (GO:0002215);; Molecular Function: peroxidase activity (GO:0004601);; Molecular Function: protein binding (GO:0005515);; Cellular Component: extracellular region (GO:0005576);; Cellular Component: cell wall (GO:0005618);; Cellular Component: Golgi apparatus (GO:0005794);; Cellular Component: cytosol (GO:0005829);; Biological Process: flower develop…	Peroxidase 2
Os03t0675600	1.1701	Cellular Component: extracellular region (GO:0005576);; Biological Process: multicellular organismal development (GO:0007275);; Molecular Function: growth factor activity (GO:0008083);; Biological Process: cell proliferation (GO:0008283);; Cellular Component: cytoplasmic membrane-bounded vesicle (GO:0016023);; Biological Process: cell differentiation (GO:0030154);;	Phytosulfokines 3
Os09t0455000	1.16498	Molecular Function: protein kinase activity (GO:0004672);; Molecular Function: protein serine/threonine kinase activity (GO:0004674);; Molecular Function: ATP binding (GO:0005524);; Cellular Component: plasma membrane (GO:0005886);; Biological Process: carbohydrate metabolic process (GO:0005975);; Biological Process: protein phosphorylation (GO:0006468);; Cellular Component: cytoplasmic membrane-…	G-type lectin S-receptor-like serine/threonine-protein kinase At5g35370
Os10t0514400	1.16306	Molecular Function: monooxygenase activity (GO:0004497);; Molecular Function: iron ion binding (GO:0005506);; Molecular Function: electron carrier activity (GO:0009055);; Cellular Component: plastid (GO:0009536);; Molecular Function: oxidoreductase activity, acting on paired donors, with incorporation or reduction of molecular oxygen (GO:0016705);; Molecular Function: heme binding (GO:0020037);; …	--
Os02t0720600	1.16305	Molecular Function: aspartic-type endopeptidase activity (GO:0004190);; Molecular Function: binding (GO:0005488);; Cellular Component: extracellular region (GO:0005576);; Biological Process: proteolysis (GO:0006508);; Biological Process: cellular aromatic compound metabolic process (GO:0006725);; Biological Process: defense response (GO:0006952);; Biological Process: response to abiotic stimulus …	Protein ASPARTIC PROTEASE IN GUARD CELL 1
PLANT_newGene_2240	1.16293	--	--
Os05t0267800	1.16249	Cellular Component: intracellular membrane-bounded organelle (GO:0043231);; Cellular Component: cytoplasmic part (GO:0044444);;	Random slug protein 5
Os11t0129800	1.16081	Cellular Component: plastid (GO:0009536);;	Translation initiation factor IF-2
Os03t0655100	1.1604	Molecular Function: cysteamine dioxygenase activity (GO:0047800);; Biological Process: oxidation-reduction process (GO:0055114);;	2-aminoethanethiol dioxygenase
Os02t0682300	1.16007	Molecular Function: ubiquitin-protein ligase activity (GO:0004842);; Molecular Function: protein binding (GO:0005515);; Biological Process: amino acid transport (GO:0006865);; Molecular Function: zinc ion binding (GO:0008270);; Biological Process: response to light stimulus (GO:0009416);; Biological Process: response to salt stress (GO:0009651);; Biological Process: ethylene biosynthetic process …	E3 ubiquitin-protein ligase RHA1B
PLANT_newGene_697	1.15954	Molecular Function: protein binding (GO:0005515);; Cellular Component: cell wall (GO:0005618);; Biological Process: response to abiotic stimulus (GO:0009628);; Biological Process: post-embryonic development (GO:0009791);; Biological Process: gene expression (GO:0010467);; Biological Process: cellular component organization (GO:0016043);; Biological Process: RNA metabolic process (GO:0016070);; Bi…	Proline-rich receptor-like protein kinase PERK9
Os10t0528300	1.15935	Biological Process: maltose metabolic process (GO:0000023);; Molecular Function: glutathione transferase activity (GO:0004364);; Cellular Component: nucleus (GO:0005634);; Biological Process: pentose-phosphate shunt (GO:0006098);; Biological Process: tryptophan catabolic process (GO:0006569);; Biological Process: glutathione metabolic process (GO:0006749);; Biological Process: toxin catabolic pro…	Probable glutathione S-transferase GSTU6
Os02t0802500	1.15601	Molecular Function: inorganic diphosphatase activity (GO:0004427);; Cellular Component: mitochondrion (GO:0005739);; Cellular Component: vacuolar membrane (GO:0005774);; Cellular Component: Golgi apparatus (GO:0005794);; Cellular Component: cytosol (GO:0005829);; Cellular Component: plasma membrane (GO:0005886);; Biological Process: response to water deprivation (GO:0009414);; Biological Process:…	Pyrophosphate-energized vacuolar membrane proton pump
Os10t0503300	1.15595	Molecular Function: acetyl CoA:(Z)-3-hexen-1-ol acetyltransferase activity (GO:0010327);;	--
Os03t0111000	1.15583	--	--
Os05t0247100	1.15524	Molecular Function: hydrolase activity, hydrolyzing O-glycosyl compounds (GO:0004553);; Cellular Component: extracellular region (GO:0005576);; Biological Process: carbohydrate metabolic process (GO:0005975);; Biological Process: response to stress (GO:0006950);; Cellular Component: cytoplasmic membrane-bounded vesicle (GO:0016023);; Biological Process: filamentous growth (GO:0030447);;	Xylanase inhibitor protein 2
Os01t0725000	1.15443	Biological Process: histidine biosynthetic process (GO:0000105);; Molecular Function: histidinol-phosphate transaminase activity (GO:0004400);; Cellular Component: mitochondrion (GO:0005739);; Cellular Component: plastid (GO:0009536);; Molecular Function: pyridoxal phosphate binding (GO:0030170);;	--
Os04t0685700	1.15153	Molecular Function: protein serine/threonine kinase activity (GO:0004674);; Molecular Function: protein tyrosine kinase activity (GO:0004713);; Molecular Function: binding (GO:0005488);; Molecular Function: calcium ion binding (GO:0005509);; Molecular Function: ATP binding (GO:0005524);; Biological Process: nucleobase-containing compound metabolic process (GO:0006139);; Biological Process: protei…	Translation initiation factor IF-2
Os07t0142900	1.15018	Biological Process: glucose catabolic process (GO:0006007);; Biological Process: nucleobase-containing compound metabolic process (GO:0006139);; Biological Process: sulfur compound metabolic process (GO:0006790);; Biological Process: response to stress (GO:0006950);; Biological Process: pyridoxal 5'-phosphate salvage (GO:0009443);; Cellular Component: chloroplast thylakoid membrane (GO:0009535);;…	Uncharacterized oxidoreductase At1g06690, chloroplastic
PLANT_newGene_2537	1.14883	Biological Process: RNA splicing, via transesterification reactions (GO:0000375);; Molecular Function: protein binding (GO:0005515);; Biological Process: mRNA processing (GO:0006397);; Cellular Component: nuclear lumen (GO:0031981);; Biological Process: cellular macromolecule biosynthetic process (GO:0034645);; Molecular Function: organic cyclic compound binding (GO:0097159);;	Serine/arginine repetitive matrix protein 2
Os07t0510500	1.14673	Biological Process: xenobiotic metabolic process (GO:0006805);; Biological Process: response to stress (GO:0006950);; Biological Process: metabolic process (GO:0008152);; Biological Process: phenylpropanoid biosynthetic process (GO:0009699);; Molecular Function: transferase activity, transferring hexosyl groups (GO:0016758);; Biological Process: heterocycle biosynthetic process (GO:0018130);; Mol…	Anthocyanidin 5,3-O-glucosyltransferase
Os11t0704525	1.14333	Molecular Function: copper ion binding (GO:0005507);; Cellular Component: plastid (GO:0009536);;	Metallothionein-like protein 1A
Os07t0510800	1.14183	Molecular Function: DNA binding (GO:0003677);; Molecular Function: RNA binding (GO:0003723);; Molecular Function: RNA-directed DNA polymerase activity (GO:0003964);; Molecular Function: aspartic-type endopeptidase activity (GO:0004190);; Cellular Component: nucleus (GO:0005634);; Biological Process: RNA-dependent DNA replication (GO:0006278);; Biological Process: DNA recombination (GO:0006310);; …	Retrovirus-related Pol polyprotein from transposon 17.6
Os12t0274700	1.13902	Molecular Function: monooxygenase activity (GO:0004497);; Molecular Function: copper ion binding (GO:0005507);; Cellular Component: cell wall (GO:0005618);; Biological Process: response to cold (GO:0009409);; Cellular Component: chloroplast thylakoid membrane (GO:0009535);; Cellular Component: chloroplast ribulose bisphosphate carboxylase complex (GO:0009573);; Biological Process: response to blu…	Ribulose bisphosphate carboxylase small chain, chloroplastic
Os10t0148400	1.13665	Molecular Function: transporter activity (GO:0005215);; Cellular Component: Golgi apparatus (GO:0005794);; Cellular Component: plasma membrane (GO:0005886);; Biological Process: nitrogen compound metabolic process (GO:0006807);; Biological Process: oligopeptide transport (GO:0006857);; Cellular Component: plasmodesma (GO:0009506);; Biological Process: response to nematode (GO:0009624);; Cellular …	Probable peptide/nitrate transporter At1g72140
Os03t0150600	1.13556	Molecular Function: inorganic phosphate transmembrane transporter activity (GO:0005315);; Molecular Function: sugar:hydrogen symporter activity (GO:0005351);; Cellular Component: nucleus (GO:0005634);; Cellular Component: mitochondrion (GO:0005739);; Cellular Component: vacuole (GO:0005773);; Cellular Component: Golgi apparatus (GO:0005794);; Cellular Component: plasma membrane (GO:0005886);; Bio…	Inorganic phosphate transporter 1-1
Os04t0612500	1.13128	Cellular Component: extracellular region (GO:0005576);; Biological Process: lipid transport (GO:0006869);; Molecular Function: lipid binding (GO:0008289);; Cellular Component: integral to membrane (GO:0016021);; Cellular Component: cytoplasmic membrane-bounded vesicle (GO:0016023);;	36.4 kDa proline-rich protein
Os10t0345100	1.12984	Cellular Component: plasma membrane (GO:0005886);; Biological Process: drug transmembrane transport (GO:0006855);; Biological Process: response to nematode (GO:0009624);; Cellular Component: plant-type vacuole membrane (GO:0009705);; Biological Process: proanthocyanidin biosynthetic process (GO:0010023);; Biological Process: maintenance of seed dormancy (GO:0010231);; Molecular Function: drug tra…	MATE efflux family protein 5
Os10t0113100	1.12834	Molecular Function: alditol:NADP+ 1-oxidoreductase activity (GO:0004032);; Cellular Component: nucleus (GO:0005634);; Cellular Component: cytosol (GO:0005829);; Biological Process: iron ion transport (GO:0006826);; Biological Process: digestion (GO:0007586);; Biological Process: bile acid metabolic process (GO:0008206);; Biological Process: response to cold (GO:0009409);; Biological Process: resp…	Probable NAD(P)H-dependent oxidoreductase 2
Os04t0541700	1.12606	Molecular Function: transcription regulatory region sequence-specific DNA binding (GO:0000976);; Molecular Function: sequence-specific DNA binding transcription factor activity (GO:0003700);; Molecular Function: protein binding (GO:0005515);; Cellular Component: nucleus (GO:0005634);; Biological Process: regulation of transcription, DNA-dependent (GO:0006355);; Biological Process: response to wat…	Homeobox-leucine zipper protein HOX22
Os02t0799600	1.12502	Cellular Component: plastid (GO:0009536);;	--
Os08t0139700	1.11943	Molecular Function: magnesium ion binding (GO:0000287);; Biological Process: metabolic process (GO:0008152);; Molecular Function: terpene synthase activity (GO:0010333);; Molecular Function: (+)-delta-cadinene synthase activity (GO:0047461);;	Beta-sesquiphellandrene synthase
Os07t0539300	1.11849	Molecular Function: hydrolase activity, hydrolyzing O-glycosyl compounds (GO:0004553);; Biological Process: carbohydrate metabolic process (GO:0005975);; Biological Process: chromatin silencing (GO:0006342);; Cellular Component: plant-type cell wall (GO:0009505);; Biological Process: organ morphogenesis (GO:0009887);; Biological Process: flower development (GO:0009908);; Cellular Component: cytop…	Glucan endo-1,3-beta-glucosidase 12
Os09t0460500	1.11547	Molecular Function: carboxylesterase activity (GO:0004091);; Molecular Function: binding (GO:0005488);; Cellular Component: cytosol (GO:0005829);; Biological Process: defense response (GO:0006952);; Biological Process: metabolic process (GO:0008152);; Biological Process: cell death (GO:0008219);; Cellular Component: plastid (GO:0009536);; Biological Process: response to abiotic stimulus (GO:00096…	Probable carboxylesterase 12
PLANT_newGene_652	1.11512	Cellular Component: mitochondrion (GO:0005739);; Cellular Component: plastid (GO:0009536);; Cellular Component: membrane (GO:0016020);; Cellular Component: cytoplasmic membrane-bounded vesicle (GO:0016023);;	--
Os01t0391100	1.11407	Cellular Component: mitochondrion (GO:0005739);; Cellular Component: plastid (GO:0009536);;	--
Os03t0644700	1.11366	--	--
PLANT_newGene_72	1.11102	Cellular Component: mitochondrion (GO:0005739);;	--
Os02t0318500	1.1102	Molecular Function: ATP binding (GO:0005524);; Cellular Component: mitochondrion (GO:0005739);; Cellular Component: vacuolar membrane (GO:0005774);; Cellular Component: cytosol (GO:0005829);; Cellular Component: plasma membrane (GO:0005886);; Biological Process: ATP catabolic process (GO:0006200);; Biological Process: protein targeting to membrane (GO:0006612);; Biological Process: drug transmemb…	Pleiotropic drug resistance protein 5
Os05t0119700	1.11003	Cellular Component: plastid (GO:0009536);;	--
Os07t0619500	1.10898	Molecular Function: binding (GO:0005488);; Biological Process: RNA processing (GO:0006396);; Cellular Component: nuclear lumen (GO:0031981);;	Serine/arginine repetitive matrix protein 2
Os10t0536500	1.10646	Cellular Component: plastid (GO:0009536);; Cellular Component: thylakoid (GO:0009579);; Cellular Component: chloroplast part (GO:0044434);;	Thylakoid membrane phosphoprotein 14 kDa, chloroplastic
Os03t0808900	1.10639	Molecular Function: hydrolase activity, hydrolyzing O-glycosyl compounds (GO:0004553);; Cellular Component: plasma membrane (GO:0005886);; Biological Process: sucrose biosynthetic process (GO:0005986);; Biological Process: RNA processing (GO:0006396);; Biological Process: response to oxidative stress (GO:0006979);; Biological Process: metabolic process (GO:0008152);; Biological Process: response …	Probable galactinol--sucrose galactosyltransferase 2
Os06t0564100	1.10365	--	--
Os02t0665250	1.10038	--	--
Os01t0863800	1.09817	Molecular Function: protein binding (GO:0005515);; Cellular Component: mitochondrion (GO:0005739);; Biological Process: RNA processing (GO:0006396);; Biological Process: transport (GO:0006810);; Cellular Component: plastid (GO:0009536);; Cellular Component: nuclear lumen (GO:0031981);; Cellular Component: cytoplasmic part (GO:0044444);;	Serine/arginine repetitive matrix protein 2
Os04t0630400	1.09788	Molecular Function: RNA binding (GO:0003723);; Molecular Function: catalytic activity (GO:0003824);; Molecular Function: calmodulin binding (GO:0005516);; Cellular Component: nucleus (GO:0005634);; Cellular Component: endoplasmic reticulum (GO:0005783);; Biological Process: tRNA modification (GO:0006400);; Biological Process: response to osmotic stress (GO:0006970);; Biological Process: circadian…	Anthocyanidin reductase
Os09t0517000	1.09692	Cellular Component: chloroplast thylakoid (GO:0009534);;	--
Os07t0631700	1.09156	Molecular Function: calcium ion binding (GO:0005509);; Molecular Function: protein binding (GO:0005515);; Cellular Component: nucleoplasm (GO:0005654);; Biological Process: mRNA processing (GO:0006397);; Biological Process: RNA splicing (GO:0008380);;	Probable calcium-binding protein CML45
Os10t0479700	1.08854	Molecular Function: GDP-fucose transmembrane transporter activity (GO:0005457);; Molecular Function: UDP-galactose transmembrane transporter activity (GO:0005459);; Molecular Function: UDP-glucose transmembrane transporter activity (GO:0005460);; Cellular Component: endosome (GO:0005768);; Cellular Component: Golgi apparatus (GO:0005794);; Cellular Component: trans-Golgi network (GO:0005802);; Ce…	Uncharacterized membrane protein At1g06890
Os12t0115150	1.0885	Biological Process: proteolysis (GO:0006508);; Biological Process: lipid transport (GO:0006869);; Biological Process: response to stress (GO:0006950);; Molecular Function: peptidase activity (GO:0008233);; Molecular Function: lipid binding (GO:0008289);; Cellular Component: cytoplasmic membrane-bounded vesicle (GO:0016023);;	Non-specific lipid-transfer protein 1
Os01t0508500	1.08849	Molecular Function: binding (GO:0005488);; Cellular Component: nuclear lumen (GO:0031981);; Biological Process: cellular macromolecule metabolic process (GO:0044260);; Biological Process: nucleic acid metabolic process (GO:0090304);;	Regulatory protein E2
Os11t0241700	1.08726	Molecular Function: binding (GO:0005488);; Cellular Component: cytoplasmic membrane-bounded vesicle (GO:0016023);; Cellular Component: nuclear part (GO:0044428);;	Putative protein TPRXL
Os06t0546000	1.08585	--	--
Os04t0638100	1.07943	Biological Process: multicellular organismal development (GO:0007275);; Molecular Function: O-acyltransferase activity (GO:0008374);; Biological Process: phenylpropanoid metabolic process (GO:0009698);; Molecular Function: N-acyltransferase activity (GO:0016410);; Molecular Function: transferase activity, transferring acyl groups other than amino-acyl groups (GO:0016747);; Biological Process: cel…	Phenolic glucoside malonyltransferase 1
Os02t0589400	1.07895	Biological Process: metabolic process (GO:0008152);; Molecular Function: transferase activity, transferring hexosyl groups (GO:0016758);; Molecular Function: UDP-glucosyltransferase activity (GO:0035251);; Cellular Component: cytoplasmic part (GO:0044444);;	Putative UDP-rhamnose:rhamnosyltransferase 1
Os02t0731200	1.07816	Molecular Function: DNA binding (GO:0003677);; Molecular Function: sequence-specific DNA binding transcription factor activity (GO:0003700);; Cellular Component: nucleus (GO:0005634);; Biological Process: regulation of transcription, DNA-dependent (GO:0006355);; Biological Process: cellular membrane fusion (GO:0006944);; Biological Process: cell adhesion (GO:0007155);; Biological Process: respons…	MADS-box transcription factor 57
Os05t0500101	1.07737	Cellular Component: nucleus (GO:0005634);; Biological Process: metabolic process (GO:0008152);; Molecular Function: transferase activity, transferring hexosyl groups (GO:0016758);; Molecular Function: UDP-glucosyltransferase activity (GO:0035251);;	Anthocyanin 3&apos;-O-beta-glucosyltransferase
Os05t0215700	1.07708	Cellular Component: plastid (GO:0009536);;	--
Os03t0794200	1.07703	Molecular Function: catalytic activity (GO:0003824);; Molecular Function: protein binding (GO:0005515);; Biological Process: RNA processing (GO:0006396);; Molecular Function: N-acetyltransferase activity (GO:0008080);; Biological Process: response to abscisic acid stimulus (GO:0009737);; Cellular Component: nuclear lumen (GO:0031981);;	Uncharacterized N-acetyltransferase p20
Os02t0232050	1.07599	Molecular Function: sequence-specific DNA binding transcription factor activity (GO:0003700);; Molecular Function: protein binding (GO:0005515);; Cellular Component: nucleus (GO:0005634);; Biological Process: regulation of transcription, DNA-dependent (GO:0006355);; Biological Process: response to stress (GO:0006950);; Biological Process: response to high light intensity (GO:0009644);; Biological…	Heat stress transcription factor C-2a
Os01t0246700	1.07593	Molecular Function: DNA binding (GO:0003677);; Molecular Function: sequence-specific DNA binding transcription factor activity (GO:0003700);; Molecular Function: protein binding (GO:0005515);; Biological Process: regulation of transcription, DNA-dependent (GO:0006355);; Biological Process: RNA processing (GO:0006396);; Biological Process: cellular response to starvation (GO:0009267);; Biological …	WRKY transcription factor 6
Os04t0675400	1.074	Molecular Function: binding (GO:0005488);; Molecular Function: ATP binding (GO:0005524);; Biological Process: RNA processing (GO:0006396);; Cellular Component: plastid (GO:0009536);; Cellular Component: nuclear lumen (GO:0031981);; Biological Process: cellular macromolecule biosynthetic process (GO:0034645);;	Serine/arginine repetitive matrix protein 2
Os04t0101400	1.07306	Molecular Function: monooxygenase activity (GO:0004497);; Molecular Function: binding (GO:0005488);; Molecular Function: iron ion binding (GO:0005506);; Cellular Component: endoplasmic reticulum (GO:0005783);; Molecular Function: electron carrier activity (GO:0009055);; Biological Process: response to UV (GO:0009411);; Biological Process: anatomical structure morphogenesis (GO:0009653);; Biologic…	Cytochrome P450 93A3
Os03t0382100	1.07214	Biological Process: very long-chain fatty acid metabolic process (GO:0000038);; Cellular Component: extracellular region (GO:0005576);; Cellular Component: endoplasmic reticulum (GO:0005783);; Biological Process: polysaccharide metabolic process (GO:0005976);; Biological Process: nucleobase-containing compound metabolic process (GO:0006139);; Biological Process: cellular amino acid metabolic proc…	3-ketoacyl-CoA synthase 12
Os06t0318500	1.07171	Molecular Function: protein binding (GO:0005515);; Cellular Component: extracellular region (GO:0005576);; Cellular Component: Golgi apparatus (GO:0005794);; Cellular Component: plasma membrane (GO:0005886);; Biological Process: regulation of pH (GO:0006885);; Cellular Component: endosome membrane (GO:0010008);; Biological Process: potassium ion import (GO:0010107);; Biological Process: lithium i…	Sodium/hydrogen exchanger 4
Os09t0468300	1.07093	Molecular Function: zinc ion binding (GO:0008270);; Cellular Component: cytoplasmic membrane-bounded vesicle (GO:0016023);; Biological Process: system development (GO:0048731);;	E3 ubiquitin-protein ligase ATL6
Os09t0571200	1.06823	Molecular Function: protein binding (GO:0005515);; Cellular Component: cilium (GO:0005929);; Cellular Component: membrane (GO:0016020);; Biological Process: response to hermaphrodite contact (GO:0034606);; Biological Process: vulval location (GO:0034608);; Biological Process: macromolecule metabolic process (GO:0043170);; Cellular Component: extracellular region part (GO:0044421);;	Uncharacterized 29.3 kDa protein
Os03t0131200	1.06798	Biological Process: amino acid transmembrane transport (GO:0003333);; Molecular Function: catalase activity (GO:0004096);; Cellular Component: cell wall (GO:0005618);; Cellular Component: mitochondrion (GO:0005739);; Cellular Component: vacuole (GO:0005773);; Cellular Component: plasma membrane (GO:0005886);; Biological Process: cellular response to nitrogen starvation (GO:0006995);; Biological P…	Catalase-1
Os03t0128400	1.06759	Cellular Component: plastid (GO:0009536);;	--
Os06t0710700	1.0669	Biological Process: macromolecule biosynthetic process (GO:0009059);; Biological Process: phenylpropanoid biosynthetic process (GO:0009699);; Biological Process: alkaloid biosynthetic process (GO:0009821);; Molecular Function: acetyl CoA:(Z)-3-hexen-1-ol acetyltransferase activity (GO:0010327);; Molecular Function: N-acyltransferase activity (GO:0016410);; Molecular Function: transferase activity…	Benzyl alcohol O-benzoyltransferase
Os01t0256500	1.06515	Molecular Function: protein kinase activity (GO:0004672);; Cellular Component: mitochondrion (GO:0005739);; Biological Process: RNA processing (GO:0006396);; Biological Process: protein phosphorylation (GO:0006468);; Biological Process: response to stress (GO:0006950);; Cellular Component: plastid (GO:0009536);; Biological Process: cellular component organization (GO:0016043);; Cellular Component…	Leucine-rich repeat extensin-like protein 5
PLANT_newGene_1702	1.06471	Cellular Component: mitochondrion (GO:0005739);; Molecular Function: electron carrier activity (GO:0009055);; Cellular Component: plastid (GO:0009536);; Molecular Function: protein disulfide oxidoreductase activity (GO:0015035);; Biological Process: cell redox homeostasis (GO:0045454);;	--
Os01t0194000	1.06403	Molecular Function: binding (GO:0005488);; Biological Process: RNA processing (GO:0006396);; Cellular Component: nuclear lumen (GO:0031981);; Biological Process: cellular macromolecule biosynthetic process (GO:0034645);; Biological Process: cellular protein metabolic process (GO:0044267);;	Serine/arginine repetitive matrix protein 2
Os12t0138050	1.06393	Molecular Function: calcium ion binding (GO:0005509);; Cellular Component: peroxisome (GO:0005777);; Cellular Component: plasma membrane (GO:0005886);; Biological Process: response to cold (GO:0009409);; Cellular Component: plastid (GO:0009536);; Biological Process: double fertilization forming a zygote and endosperm (GO:0009567);; Biological Process: regulation of flower development (GO:0009909)…	Probable calcium-binding protein CML36
PLANT_newGene_2366	1.06287	Cellular Component: cytoplasm (GO:0005737);; Biological Process: RNA processing (GO:0006396);; Cellular Component: nuclear part (GO:0044428);;	Serine/arginine repetitive matrix protein 1
Os03t0787000	1.06159	Biological Process: MAPK cascade (GO:0000165);; Biological Process: cytokinesis by cell plate formation (GO:0000911);; Biological Process: respiratory burst involved in defense response (GO:0002679);; Molecular Function: SNAP receptor activity (GO:0005484);; Cellular Component: trans-Golgi network (GO:0005802);; Cellular Component: cytosol (GO:0005829);; Cellular Component: plasma membrane (GO:00…	Syntaxin-121
Os08t0171700	1.06091	--	--
Os04t0518466	1.05969	Cellular Component: cytoplasm (GO:0005737);; Biological Process: L-phenylalanine catabolic process (GO:0006559);; Biological Process: response to oxidative stress (GO:0006979);; Biological Process: pollen development (GO:0009555);; Biological Process: cinnamic acid biosynthetic process (GO:0009800);; Biological Process: drought recovery (GO:0009819);; Biological Process: response to UV-B (GO:0010…	Phenylalanine ammonia-lyase
Os12t0158700	1.05926	Cellular Component: plastid (GO:0009536);;	--
Os06t0610800	1.05851	Molecular Function: DNA binding (GO:0003677);; Molecular Function: aspartic-type endopeptidase activity (GO:0004190);; Molecular Function: binding (GO:0005488);; Cellular Component: extracellular region (GO:0005576);; Cellular Component: mitochondrion (GO:0005739);; Cellular Component: endoplasmic reticulum (GO:0005783);; Biological Process: RNA processing (GO:0006396);; Biological Process: prote…	Protein ASPARTIC PROTEASE IN GUARD CELL 2
Os01t0223200	1.0577	Cellular Component: cell wall (GO:0005618);; Cellular Component: vacuole (GO:0005773);; Biological Process: lipid metabolic process (GO:0006629);; Biological Process: defense response (GO:0006952);; Cellular Component: cytoplasmic membrane-bounded vesicle (GO:0016023);; Molecular Function: hydrolase activity, acting on ester bonds (GO:0016788);; Biological Process: primary metabolic process (GO:0…	GDSL esterase/lipase At5g45910
Os04t0482300	1.05745	Molecular Function: transcription cofactor activity (GO:0003712);; Molecular Function: histone acetyltransferase activity (GO:0004402);; Molecular Function: calmodulin binding (GO:0005516);; Cellular Component: nucleus (GO:0005634);; Biological Process: transcription, DNA-dependent (GO:0006351);; Biological Process: regulation of transcription, DNA-dependent (GO:0006355);; Biological Process: RNA…	BTB/POZ and TAZ domain-containing protein 1
Os08t0364900	1.05533	Molecular Function: transcription cofactor activity (GO:0003712);; Molecular Function: calmodulin binding (GO:0005516);; Cellular Component: nucleus (GO:0005634);; Cellular Component: cytoplasm (GO:0005737);; Cellular Component: mitochondrion (GO:0005739);; Cellular Component: plasma membrane (GO:0005886);; Biological Process: transcription from RNA polymerase II promoter (GO:0006366);; Biologica…	Pirin-like protein
Os05t0476700	1.0547	Cellular Component: ubiquitin ligase complex (GO:0000151);; Molecular Function: ubiquitin-protein ligase activity (GO:0004842);; Molecular Function: protein binding (GO:0005515);; Cellular Component: plastid (GO:0009536);; Biological Process: plant-type hypersensitive response (GO:0009626);; Biological Process: defense response to fungus, incompatible interaction (GO:0009817);; Biological Process…	U-box domain-containing protein 16
Os01t0750100	1.05284	Biological Process: transition metal ion transport (GO:0000041);; Biological Process: respiratory burst involved in defense response (GO:0002679);; Molecular Function: DNA binding (GO:0003677);; Molecular Function: sequence-specific DNA binding transcription factor activity (GO:0003700);; Molecular Function: calmodulin binding (GO:0005516);; Biological Process: regulation of transcription, DNA-de…	Probable WRKY transcription factor 65
Os04t0401700	1.05084	Cellular Component: vacuolar membrane (GO:0005774);; Cellular Component: plasma membrane (GO:0005886);; Biological Process: glucose catabolic process (GO:0006007);; Biological Process: pollen development (GO:0009555);; Molecular Function: potassium:sodium symporter activity (GO:0009674);; Cellular Component: integral to membrane (GO:0016021);; Biological Process: cysteine biosynthetic process (GO…	Potassium transporter 1
Os02t0455400	1.05023	Biological Process: transcription, DNA-dependent (GO:0006351);; Biological Process: RNA processing (GO:0006396);; Cellular Component: nuclear part (GO:0044428);; Molecular Function: organic cyclic compound binding (GO:0097159);;	Proline-rich protein HaeIII subfamily 1
Os03t0257600	1.04994	Molecular Function: protein binding (GO:0005515);; Biological Process: RNA processing (GO:0006396);; Cellular Component: nuclear lumen (GO:0031981);;	Serine/arginine repetitive matrix protein 2
Os01t0850900	1.04792	Cellular Component: vacuole (GO:0005773);; Cellular Component: Golgi apparatus (GO:0005794);; Cellular Component: cytosol (GO:0005829);; Cellular Component: plasma membrane (GO:0005886);; Biological Process: response to sucrose stimulus (GO:0009744);; Biological Process: flavonoid biosynthetic process (GO:0009813);; Biological Process: red or far-red light signaling pathway (GO:0010017);; Biologi…	Heme-binding-like protein At3g10130, chloroplastic
Os07t0558300	1.04762	Cellular Component: mitochondrion (GO:0005739);; Biological Process: sulfur compound metabolic process (GO:0006790);; Biological Process: response to stress (GO:0006950);; Molecular Function: 3'(2'),5'-bisphosphate nucleotidase activity (GO:0008441);; Cellular Component: chloroplast (GO:0009507);; Biological Process: response to abiotic stimulus (GO:0009628);; Biological Process: response to orga…	Putative PAP-specific phosphatase, mitochondrial
Os08t0486800	1.04699	--	--
Os01t0899425	1.04281	Molecular Function: magnesium ion binding (GO:0000287);; Molecular Function: monooxygenase activity (GO:0004497);; Cellular Component: mitochondrion (GO:0005739);; Cellular Component: chloroplast (GO:0009507);; Biological Process: photorespiration (GO:0009853);; Molecular Function: ribulose-bisphosphate carboxylase activity (GO:0016984);; Biological Process: reductive pentose-phosphate cycle (GO:…	Ribulose bisphosphate carboxylase large chain (Fragment)
Os03t0126900	1.04277	Biological Process: immune system process (GO:0002376);; Molecular Function: protein binding (GO:0005515);; Cellular Component: nucleus (GO:0005634);; Cellular Component: cytoskeleton (GO:0005856);; Biological Process: RNA processing (GO:0006396);; Biological Process: flower development (GO:0009908);; Cellular Component: membrane (GO:0016020);; Biological Process: vesicle-mediated transport (GO:0…	Formin-like protein 3
Os06t0262800	1.04124	Biological Process: very long-chain fatty acid metabolic process (GO:0000038);; Biological Process: sulfur amino acid metabolic process (GO:0000096);; Biological Process: polysaccharide biosynthetic process (GO:0000271);; Cellular Component: nucleus (GO:0005634);; Cellular Component: mitochondrion (GO:0005739);; Cellular Component: endoplasmic reticulum (GO:0005783);; Biological Process: acetyl-C…	3-ketoacyl-CoA synthase 5
Os04t0269600	1.04076	Molecular Function: copper ion binding (GO:0005507);; Cellular Component: extracellular region (GO:0005576);; Cellular Component: endosome (GO:0005768);; Cellular Component: vacuole (GO:0005773);; Cellular Component: Golgi apparatus (GO:0005794);; Cellular Component: trans-Golgi network (GO:0005802);; Biological Process: nitric oxide biosynthetic process (GO:0006809);; Molecular Function: primary…	Primary amine oxidase
Os07t0243150	1.04033	Cellular Component: plastid (GO:0009536);; Biological Process: starch biosynthetic process (GO:0019252);;	--
Os05t0541000	1.03901	Cellular Component: cytoplasmic membrane-bounded vesicle (GO:0016023);;	--
Os12t0121000	1.03685	Cellular Component: cytoplasmic membrane-bounded vesicle (GO:0016023);;	--
Os10t0524300	1.03285	Biological Process: defense response to insect (GO:0002213);; Biological Process: immune system process (GO:0002376);; Molecular Function: chitinase activity (GO:0004568);; Molecular Function: protein binding (GO:0005515);; Cellular Component: extracellular region (GO:0005576);; Biological Process: chitin catabolic process (GO:0006032);; Biological Process: transport (GO:0006810);; Biological Pro…	Sulfated surface glycoprotein 185
Os10t0525500	1.03168	Biological Process: maltose metabolic process (GO:0000023);; Molecular Function: glutathione transferase activity (GO:0004364);; Cellular Component: nucleus (GO:0005634);; Cellular Component: vacuolar membrane (GO:0005774);; Cellular Component: cytosol (GO:0005829);; Cellular Component: plasma membrane (GO:0005886);; Biological Process: pentose-phosphate shunt (GO:0006098);; Biological Process: t…	Glutathione S-transferase U18
Os07t0597200	1.03043	Biological Process: MAPK cascade (GO:0000165);; Molecular Function: nucleotide binding (GO:0000166);; Biological Process: respiratory burst involved in defense response (GO:0002679);; Molecular Function: protein serine/threonine kinase activity (GO:0004674);; Molecular Function: protein binding (GO:0005515);; Molecular Function: ATP binding (GO:0005524);; Cellular Component: mitochondrion (GO:000…	Probable LRR receptor-like serine/threonine-protein kinase At1g74360
Os04t0531900	1.0293	Cellular Component: nucleus (GO:0005634);; Cellular Component: cytosol (GO:0005829);; Cellular Component: plasma membrane (GO:0005886);; Biological Process: defense response (GO:0006952);; Molecular Function: alcohol dehydrogenase (NADP+) activity (GO:0008106);; Molecular Function: zinc ion binding (GO:0008270);; Biological Process: response to sucrose stimulus (GO:0009744);; Biological Process: …	Salutaridine reductase
Os01t0644000	1.02718	--	--
Os01t0301900	1.02622	Molecular Function: protein binding (GO:0005515);; Biological Process: gene expression (GO:0010467);; Cellular Component: membrane (GO:0016020);; Biological Process: cellular component organization (GO:0016043);; Biological Process: cellular protein metabolic process (GO:0044267);; Cellular Component: nuclear part (GO:0044428);; Cellular Component: intracellular organelle lumen (GO:0070013);;	UPF0481 protein At3g47200
Os04t0581100	1.0261	Molecular Function: zinc ion binding (GO:0008270);; Biological Process: response to external stimulus (GO:0009605);; Biological Process: flavonoid biosynthetic process (GO:0009813);; Biological Process: response to organic substance (GO:0010033);; Biological Process: response to UV-B (GO:0010224);; Molecular Function: oxidoreductase activity, acting on paired donors, with incorporation or reducti…	Naringenin,2-oxoglutarate 3-dioxygenase
Os11t0635500	1.02494	Molecular Function: monooxygenase activity (GO:0004497);; Molecular Function: iron ion binding (GO:0005506);; Molecular Function: electron carrier activity (GO:0009055);; Cellular Component: membrane (GO:0016020);; Cellular Component: cytoplasmic membrane-bounded vesicle (GO:0016023);; Biological Process: diterpenoid biosynthetic process (GO:0016102);; Molecular Function: oxidoreductase activity,…	Cytochrome P450 71D10
Os09t0418800	1.02461	Cellular Component: mitochondrion (GO:0005739);; Cellular Component: plasma membrane (GO:0005886);; Cellular Component: chloroplast (GO:0009507);;	Putative protein TPRXL
Os08t0562800	1.02453	Cellular Component: vacuole (GO:0005773);; Cellular Component: plasma membrane (GO:0005886);; Biological Process: proteolysis (GO:0006508);; Biological Process: cation transport (GO:0006812);; Biological Process: drug transmembrane transport (GO:0006855);; Biological Process: purine nucleobase transport (GO:0006863);; Molecular Function: metallopeptidase activity (GO:0008237);; Molecular Function…	Protein TRANSPARENT TESTA 12
Os09t0456800	1.02228	Molecular Function: sequence-specific DNA binding transcription factor activity (GO:0003700);; Cellular Component: nucleus (GO:0005634);; Cellular Component: cytoplasm (GO:0005737);; Biological Process: regulation of transcription, DNA-dependent (GO:0006355);; Biological Process: response to stress (GO:0006950);; Biological Process: asymmetric cell division (GO:0008356);; Biological Process: resp…	Heat stress transcription factor B-1
Os07t0631200	1.02165	Molecular Function: protein binding (GO:0005515);; Biological Process: RNA processing (GO:0006396);; Biological Process: ubiquitin-dependent protein catabolic process (GO:0006511);; Biological Process: signal transduction (GO:0007165);; Molecular Function: zinc ion binding (GO:0008270);; Biological Process: response to endogenous stimulus (GO:0009719);; Cellular Component: integral to membrane (G…	E3 ubiquitin-protein ligase RING1-like
PLANT_newGene_2583	1.02	Cellular Component: mitochondrion (GO:0005739);; Molecular Function: transferase activity (GO:0016740);;	--
Os03t0626500	1.01899	Molecular Function: phosphatidylinositol-4,5-bisphosphate 5-phosphatase activity (GO:0004439);; Molecular Function: protein binding (GO:0005515);; Cellular Component: mitochondrion (GO:0005739);; Biological Process: cell communication (GO:0007154);; Biological Process: response to auxin stimulus (GO:0009733);; Biological Process: response to abscisic acid stimulus (GO:0009737);; Biological Proces…	Type I inositol 1,4,5-trisphosphate 5-phosphatase 11
Os04t0448600	1.01611	Molecular Function: protein binding (GO:0005515);; Cellular Component: cytosol (GO:0005829);; Biological Process: negative regulation of protein processing (GO:0010955);; Biological Process: negative regulation of Notch signaling pathway (GO:0045746);; Biological Process: intrinsic apoptotic signaling pathway in response to endoplasmic reticulum stress (GO:0070059);;	Cation transport regulator-like protein 2
Os07t0642200	1.01529	Cellular Component: cell wall (GO:0005618);; Cellular Component: vacuole (GO:0005773);; Biological Process: lipid metabolic process (GO:0006629);; Biological Process: defense response (GO:0006952);; Cellular Component: cytoplasmic membrane-bounded vesicle (GO:0016023);; Molecular Function: hydrolase activity, acting on ester bonds (GO:0016788);; Biological Process: primary metabolic process (GO:0…	GDSL esterase/lipase At1g28600
Os01t0238500	1.01461	Molecular Function: binding (GO:0005488);; Cellular Component: nucleus (GO:0005634);; Biological Process: metabolic process (GO:0008152);; Biological Process: para-aminobenzoic acid biosynthetic process (GO:0008153);; Molecular Function: transaminase activity (GO:0008483);; Molecular Function: 4-amino-4-deoxychorismate lyase activity (GO:0008696);; Cellular Component: chloroplast stroma (GO:00095…	Branched-chain-amino-acid aminotransferase-like protein 3, chloroplastic
Os05t0579300	1.01405	Molecular Function: DNA binding (GO:0003677);; Molecular Function: sequence-specific DNA binding transcription factor activity (GO:0003700);; Molecular Function: protein binding (GO:0005515);; Biological Process: response to water deprivation (GO:0009414);; Biological Process: response to hormone stimulus (GO:0009725);; Biological Process: embryo development ending in seed dormancy (GO:0009793);;…	ZF-HD homeobox protein At4g24660
PLANT_newGene_278	1.01388	--	--
Os02t0612900	1.01382	Molecular Function: transporter activity (GO:0005215);; Cellular Component: mitochondrion (GO:0005739);; Cellular Component: vacuole (GO:0005773);; Cellular Component: endoplasmic reticulum (GO:0005783);; Cellular Component: plasma membrane (GO:0005886);; Biological Process: transport (GO:0006810);; Biological Process: response to heat (GO:0009408);; Biological Process: response to cold (GO:00094…	Outer membrane lipoprotein blc
Os12t0242500	1.01297	Molecular Function: protein binding (GO:0005515);; Biological Process: RNA processing (GO:0006396);; Cellular Component: nuclear lumen (GO:0031981);;	Serine/arginine repetitive matrix protein 1
Os01t0857400	1.01003	Molecular Function: amine transmembrane transporter activity (GO:0005275);; Cellular Component: plasma membrane (GO:0005886);; Biological Process: amino acid transport (GO:0006865);; Molecular Function: neutral amino acid transmembrane transporter activity (GO:0015175);; Molecular Function: L-gamma-aminobutyric acid transmembrane transporter activity (GO:0015185);; Biological Process: gamma-amino…	GABA transporter 1
Os09t0334500	1.00946	Biological Process: MAPK cascade (GO:0000165);; Biological Process: response to hypoxia (GO:0001666);; Biological Process: respiratory burst involved in defense response (GO:0002679);; Molecular Function: DNA binding (GO:0003677);; Molecular Function: sequence-specific DNA binding transcription factor activity (GO:0003700);; Molecular Function: calmodulin binding (GO:0005516);; Biological Process…	Probable WRKY transcription factor 46
Os10t0528900	1.00913	Molecular Function: glutathione transferase activity (GO:0004364);; Cellular Component: nucleus (GO:0005634);; Cellular Component: cytosol (GO:0005829);; Biological Process: pentose-phosphate shunt (GO:0006098);; Biological Process: fatty acid beta-oxidation (GO:0006635);; Biological Process: glutathione metabolic process (GO:0006749);; Biological Process: aging (GO:0007568);; Biological Process:…	Probable glutathione S-transferase GSTU6
Os01t0203400	1.00906	Cellular Component: cytoplasmic membrane-bounded vesicle (GO:0016023);;	--
Os07t0140232	1.00812	Cellular Component: cell wall (GO:0005618);; Cellular Component: vacuole (GO:0005773);; Cellular Component: plasma membrane (GO:0005886);; Biological Process: regulation of transcription, DNA-dependent (GO:0006355);; Biological Process: lipid metabolic process (GO:0006629);; Biological Process: signal transduction (GO:0007165);; Molecular Function: O-acyltransferase activity (GO:0008374);; Biolog…	Pathogenesis-related protein 5
Os03t0729000	1.008	Molecular Function: protein binding (GO:0005515);; Cellular Component: mitochondrion (GO:0005739);; Biological Process: RNA processing (GO:0006396);; Biological Process: protein folding (GO:0006457);; Biological Process: proteolysis (GO:0006508);; Molecular Function: peptidase activity (GO:0008233);; Biological Process: response to heat (GO:0009408);; Cellular Component: plastid (GO:0009536);; Bi…	Serine/arginine repetitive matrix protein 2
Os03t0122300	1.00772	Biological Process: response to external stimulus (GO:0009605);; Biological Process: flavonoid biosynthetic process (GO:0009813);; Biological Process: response to organic substance (GO:0010033);; Biological Process: response to iron(III) ion (GO:0010041);; Biological Process: response to UV-B (GO:0010224);; Molecular Function: oxidoreductase activity, acting on paired donors, with incorporation o…	Naringenin,2-oxoglutarate 3-dioxygenase
Os04t0454250	1.00651	Cellular Component: integral to plasma membrane (GO:0005887);; Biological Process: protein folding (GO:0006457);; Biological Process: purine nucleobase transport (GO:0006863);; Molecular Function: sucrose:hydrogen symporter activity (GO:0008506);; Biological Process: carbohydrate transport (GO:0008643);; Biological Process: response to heat (GO:0009408);; Biological Process: response to high ligh…	Sugar carrier protein C
Os05t0520600	1.00512	Molecular Function: binding (GO:0005488);; Cellular Component: nucleus (GO:0005634);;	Uncharacterized protein LOC284861
Os02t0705400	1.00388	Biological Process: response to molecule of fungal origin (GO:0002238);; Cellular Component: cytoplasm (GO:0005737);; Cellular Component: plasma membrane (GO:0005886);; Biological Process: response to desiccation (GO:0009269);; Biological Process: cellular response to phosphate starvation (GO:0016036);; Biological Process: galactolipid biosynthetic process (GO:0019375);; Biological Process: cellu…	--
Os01t0793300	1.00369	Molecular Function: catechol oxidase activity (GO:0004097);; Molecular Function: copper ion binding (GO:0005507);; Cellular Component: vacuolar lumen (GO:0005775);; Cellular Component: plastid (GO:0009536);; Cellular Component: cytoplasmic membrane-bounded vesicle (GO:0016023);; Molecular Function: aureusidin synthase activity (GO:0033793);; Cellular Component: nuclear part (GO:0044428);; Biologi…	(+)-larreatricin hydroxylase, chloroplastic
Os01t0124700	1.00296	Molecular Function: serine-type endopeptidase inhibitor activity (GO:0004867);; Cellular Component: extracellular region (GO:0005576);; Biological Process: negative regulation of peptidase activity (GO:0010466);; Cellular Component: cytoplasmic membrane-bounded vesicle (GO:0016023);;	Bowman-Birk type bran trypsin inhibitor
Os06t0102100	1.00171	Molecular Function: monooxygenase activity (GO:0004497);; Molecular Function: binding (GO:0005488);; Molecular Function: iron ion binding (GO:0005506);; Cellular Component: endoplasmic reticulum (GO:0005783);; Molecular Function: electron carrier activity (GO:0009055);; Biological Process: response to UV (GO:0009411);; Biological Process: anatomical structure morphogenesis (GO:0009653);; Biologic…	Cytochrome P450 93A1
Os05t0183100	1.00003	Molecular Function: sequence-specific DNA binding transcription factor activity (GO:0003700);; Cellular Component: nucleus (GO:0005634);; Biological Process: regulation of transcription, DNA-dependent (GO:0006355);; Biological Process: amino acid transport (GO:0006865);; Biological Process: toxin catabolic process (GO:0009407);; Biological Process: response to nematode (GO:0009624);; Biological P…	Probable WRKY transcription factor 50
Os10t0455100	-5.37586	Molecular Function: protein binding (GO:0005515);; Biological Process: epidermis development (GO:0008544);; Cellular Component: membrane (GO:0016020);; Cellular Component: cytoplasmic membrane-bounded vesicle (GO:0016023);; Biological Process: virus-host interaction (GO:0019048);; Biological Process: cellular macromolecule biosynthetic process (GO:0034645);; Cellular Component: intracellular orga…	Glycine-rich cell wall structural protein 2
Os07t0595700	-5.18956	Biological Process: RNA processing (GO:0006396);; Cellular Component: plastid (GO:0009536);; Cellular Component: nuclear part (GO:0044428);;	Translation initiation factor IF-2
Os03t0155900	-5.06933	Cellular Component: extracellular region (GO:0005576);; Cellular Component: cell wall (GO:0005618);; Biological Process: plant-type cell wall organization (GO:0009664);; Biological Process: unidimensional cell growth (GO:0009826);; Biological Process: plant-type cell wall loosening (GO:0009828);; Biological Process: plant-type cell wall modification involved in multidimensional cell growth (GO:00…	Expansin-A18
Os10t0454200	-4.91344	Molecular Function: structural molecule activity (GO:0005198);; Molecular Function: protein binding (GO:0005515);; Cellular Component: cytoplasm (GO:0005737);; Cellular Component: cytoskeleton (GO:0005856);; Biological Process: epidermis development (GO:0008544);; Cellular Component: membrane (GO:0016020);; Cellular Component: cytoplasmic membrane-bounded vesicle (GO:0016023);; Biological Process…	Glycine-rich cell wall structural protein 2
PLANT_newGene_2195	-4.13542	Biological Process: M phase of mitotic cell cycle (GO:0000087);; Biological Process: mitotic metaphase (GO:0000089);; Biological Process: mitotic anaphase (GO:0000090);; Biological Process: mitotic prometaphase (GO:0000236);; Cellular Component: condensed nuclear chromosome kinetochore (GO:0000778);; Cellular Component: condensed chromosome outer kinetochore (GO:0000940);; Molecular Function: mic…	Kinesin-related protein 4
PLANT_newGene_1251	-4.12401	Molecular Function: transporter activity (GO:0005215);; Cellular Component: plasma membrane (GO:0005886);; Cellular Component: integral to membrane (GO:0016021);; Cellular Component: cytoplasmic membrane-bounded vesicle (GO:0016023);; Biological Process: transmembrane transport (GO:0055085);;	Tetracycline resistance protein, class H
PLANT_newGene_164	-3.82833	Molecular Function: transporter activity (GO:0005215);; Cellular Component: nucleus (GO:0005634);; Cellular Component: cytoplasm (GO:0005737);; Biological Process: oligopeptide transport (GO:0006857);; Biological Process: pollen tube growth (GO:0009860);; Cellular Component: integral to membrane (GO:0016021);;	CRIB domain-containing protein RIC10
PLANT_newGene_14	-3.80292	Molecular Function: microtubule motor activity (GO:0003777);; Molecular Function: ATP binding (GO:0005524);; Cellular Component: microtubule (GO:0005874);; Cellular Component: microtubule associated complex (GO:0005875);; Biological Process: microtubule-based movement (GO:0007018);;	Kinesin-4
Os02t0716100	-3.6	Cellular Component: cytoplasmic membrane-bounded vesicle (GO:0016023);;	--
Os10t0462966	-3.35371	Molecular Function: lipopolysaccharide binding (GO:0001530);; Biological Process: response to hypoxia (GO:0001666);; Molecular Function: protease binding (GO:0002020);; Molecular Function: p53 binding (GO:0002039);; Biological Process: detection of misfolded protein (GO:0002236);; Biological Process: B cell cytokine production (GO:0002368);; Biological Process: MyD88-dependent toll-like receptor …	Chaperonin CPN60-1, mitochondrial
Os02t0209050	-3.3036	Molecular Function: protein kinase C binding (GO:0005080);; Molecular Function: structural molecule activity (GO:0005198);; Cellular Component: cytosol (GO:0005829);; Biological Process: gluconeogenesis (GO:0006094);; Biological Process: intracellular protein transport (GO:0006886);; Biological Process: retrograde vesicle-mediated transport, Golgi to ER (GO:0006890);; Biological Process: intra-Go…	Putative coatomer subunit beta&apos;-3
PLANT_newGene_702	-3.26629	Molecular Function: protein binding (GO:0005515);; Cellular Component: mitochondrion (GO:0005739);; Biological Process: transcription, DNA-dependent (GO:0006351);; Biological Process: RNA processing (GO:0006396);; Cellular Component: nuclear lumen (GO:0031981);; Cellular Component: cytoplasmic part (GO:0044444);; Biological Process: regulation of biological process (GO:0050789);;	Serine/arginine repetitive matrix protein 1
Os10t0453900	-3.24	Molecular Function: structural molecule activity (GO:0005198);; Molecular Function: protein binding (GO:0005515);; Cellular Component: cytoplasm (GO:0005737);; Cellular Component: cytoskeleton (GO:0005856);; Biological Process: epidermis development (GO:0008544);; Cellular Component: membrane (GO:0016020);; Cellular Component: cytoplasmic membrane-bounded vesicle (GO:0016023);; Biological Process…	Glycine-rich cell wall structural protein 2
Os06t0236900	-2.88532	Molecular Function: tRNA binding (GO:0000049);; Molecular Function: protein binding (GO:0005515);; Cellular Component: nucleus (GO:0005634);; Cellular Component: nucleolus (GO:0005730);; Cellular Component: cytoplasm (GO:0005737);; Biological Process: tRNA modification (GO:0006400);; Biological Process: protein targeting to mitochondrion (GO:0006626);; Molecular Function: tRNA (guanine-N7-)-methy…	tRNA (guanine-N(7)-)-methyltransferase
PLANT_newGene_782	-2.82384	Cellular Component: plastid (GO:0009536);;	--
PLANT_newGene_1370	-2.77	--	--
PLANT_newGene_2878	-2.68318	Molecular Function: ATP binding (GO:0005524);; Cellular Component: microtubule (GO:0005874);; Cellular Component: microtubule associated complex (GO:0005875);; Biological Process: microtubule-based movement (GO:0007018);; Molecular Function: minus-end-directed microtubule motor activity (GO:0008569);;	--
Os09t0275400	-2.66234	Molecular Function: monooxygenase activity (GO:0004497);; Molecular Function: binding (GO:0005488);; Molecular Function: iron ion binding (GO:0005506);; Molecular Function: electron carrier activity (GO:0009055);; Cellular Component: membrane (GO:0016020);; Biological Process: diterpenoid metabolic process (GO:0016101);; Molecular Function: oxidoreductase activity, acting on paired donors, with i…	Premnaspirodiene oxygenase
Os06t0552500	-2.60452	Biological Process: microtubule cytoskeleton organization (GO:0000226);; Biological Process: cytokinesis by cell plate formation (GO:0000911);; Cellular Component: extracellular region (GO:0005576);; Cellular Component: endoplasmic reticulum (GO:0005783);; Biological Process: carbohydrate metabolic process (GO:0005975);; Biological Process: DNA methylation (GO:0006306);; Biological Process: methy…	Glucan endo-1,3-beta-glucosidase 10
Os07t0105000	-2.56711	Molecular Function: copper ion binding (GO:0005507);; Molecular Function: protein binding (GO:0005515);; Cellular Component: extracellular region (GO:0005576);; Molecular Function: electron carrier activity (GO:0009055);; Cellular Component: membrane (GO:0016020);; Cellular Component: cytoplasmic membrane-bounded vesicle (GO:0016023);; Biological Process: macromolecule metabolic process (GO:00431…	Blue copper protein
Os01t0763750	-2.55139	Cellular Component: exocyst (GO:0000145);; Cellular Component: microtubule organizing center (GO:0005815);; Biological Process: transport (GO:0006810);; Biological Process: exocytosis (GO:0006887);; Biological Process: cellular process (GO:0009987);; Cellular Component: cytoplasmic part (GO:0044444);; Cellular Component: cell periphery (GO:0071944);;	Exocyst complex component 7
Os09t0361200	-2.49214	Molecular Function: protein kinase activity (GO:0004672);; Cellular Component: nucleus (GO:0005634);; Cellular Component: mitochondrion (GO:0005739);; Cellular Component: vacuole (GO:0005773);; Cellular Component: vacuolar membrane (GO:0005774);; Cellular Component: Golgi apparatus (GO:0005794);; Cellular Component: cytosol (GO:0005829);; Cellular Component: plasma membrane (GO:0005886);; Biologi…	Hypersensitive-induced response protein 1
PLANT_newGene_1218	-2.46908	--	--
Os06t0104350	-2.41475	Biological Process: polysaccharide biosynthetic process (GO:0000271);; Molecular Function: copper ion binding (GO:0005507);; Cellular Component: vacuolar membrane (GO:0005774);; Cellular Component: cytosol (GO:0005829);; Biological Process: nucleotide biosynthetic process (GO:0009165);; Cellular Component: plant-type cell wall (GO:0009505);; Cellular Component: plasmodesma (GO:0009506);; Biologic…	Monocopper oxidase-like protein SKU5
PLANT_newGene_1204	-2.40229	Biological Process: microtubule cytoskeleton organization (GO:0000226);; Biological Process: cytokinesis by cell plate formation (GO:0000911);; Biological Process: response to molecule of bacterial origin (GO:0002237);; Molecular Function: protein serine/threonine kinase activity (GO:0004674);; Molecular Function: protein binding (GO:0005515);; Molecular Function: ATP binding (GO:0005524);; Cellu…	Probable LRR receptor-like serine/threonine-protein kinase At4g36180
Os06t0728902	-2.3906	Cellular Component: 1,3-beta-D-glucan synthase complex (GO:0000148);; Molecular Function: 1,3-beta-D-glucan synthase activity (GO:0003843);; Biological Process: (1->3)-beta-D-glucan biosynthetic process (GO:0006075);; Cellular Component: cell plate (GO:0009504);; Biological Process: microsporogenesis (GO:0009556);; Biological Process: plant-type cell wall modification (GO:0009827);; Biological Pr…	Callose synthase 3
Os07t0534200	-2.38121	Molecular Function: protein serine/threonine kinase activity (GO:0004674);; Molecular Function: ATP binding (GO:0005524);; Biological Process: protein phosphorylation (GO:0006468);; Cellular Component: cytoplasmic membrane-bounded vesicle (GO:0016023);;	Cysteine-rich receptor-like protein kinase 10
Os01t0738800	-2.37933	Molecular Function: 6-phosphofructokinase activity (GO:0003872);; Molecular Function: ATP binding (GO:0005524);; Cellular Component: plasma membrane (GO:0005886);; Cellular Component: 6-phosphofructokinase complex (GO:0005945);; Biological Process: fructose 6-phosphate metabolic process (GO:0006002);; Biological Process: glycolysis (GO:0006096);; Biological Process: phosphorylation (GO:0016310);;	--
Os05t0442400	-2.35279	Molecular Function: DNA binding (GO:0003677);; Molecular Function: chromatin binding (GO:0003682);; Cellular Component: nucleus (GO:0005634);; Cellular Component: cytosol (GO:0005829);; Biological Process: regulation of transcription, DNA-dependent (GO:0006355);; Biological Process: response to stress (GO:0006950);; Biological Process: flower development (GO:0009908);; Biological Process: determi…	Transcription factor DIVARICATA
Os01t0904400	-2.29164	Biological Process: M phase of mitotic cell cycle (GO:0000087);; Cellular Component: nuclear chromosome (GO:0000228);; Biological Process: mitotic prometaphase (GO:0000236);; Cellular Component: condensin complex (GO:0000796);; Molecular Function: transporter activity (GO:0005215);; Molecular Function: ATP binding (GO:0005524);; Cellular Component: nucleus (GO:0005634);; Cellular Component: cytos…	Structural maintenance of chromosomes protein 2-1
PLANT_newGene_363	-2.2616	Molecular Function: binding (GO:0005488);;	--
Os06t0181700	-2.24972	Biological Process: respiratory burst involved in defense response (GO:0002679);; Molecular Function: DNA binding (GO:0003677);; Molecular Function: sequence-specific DNA binding transcription factor activity (GO:0003700);; Molecular Function: protein binding (GO:0005515);; Cellular Component: nucleus (GO:0005634);; Cellular Component: mitochondrion (GO:0005739);; Biological Process: regulation o…	Ethylene-responsive transcription factor ERF003
Os01t0136550	-2.242	Cellular Component: plastid (GO:0009536);; Biological Process: gene expression (GO:0010467);; Biological Process: RNA metabolic process (GO:0016070);; Biological Process: regulation of nucleobase-containing compound metabolic process (GO:0019219);; Biological Process: cellular macromolecule biosynthetic process (GO:0034645);; Cellular Component: nuclear part (GO:0044428);; Cellular Component: cyt…	Formin-like protein 20
PLANT_newGene_731	-2.23902	Cellular Component: nucleosome (GO:0000786);; Molecular Function: DNA binding (GO:0003677);; Molecular Function: ATP-dependent DNA helicase activity (GO:0004003);; Molecular Function: protein binding (GO:0005515);; Molecular Function: ATP binding (GO:0005524);; Biological Process: ATP catabolic process (GO:0006200);; Biological Process: maintenance of chromatin silencing (GO:0006344);; Biological…	ATP-dependent DNA helicase DDM1
PLANT_newGene_2834	-2.2318	Cellular Component: nucleus (GO:0005634);; Cellular Component: nucleolus (GO:0005730);; Cellular Component: cytoplasm (GO:0005737);;	Glutamate-rich WD repeat-containing protein 1
PLANT_newGene_1567	-2.23174	Molecular Function: RNA binding (GO:0003723);; Molecular Function: ATP binding (GO:0005524);; Cellular Component: nucleolus (GO:0005730);; Molecular Function: ATP-dependent helicase activity (GO:0008026);;	DEAD-box ATP-dependent RNA helicase 32
Os10t0169200	-2.23044	Cellular Component: cytoplasmic membrane-bounded vesicle (GO:0016023);;	--
Os05t0119350	-2.21002	--	--
PLANT_newGene_1526	-2.17448	--	--
Os09t0570800	-2.1647	Molecular Function: iron ion binding (GO:0005506);; Biological Process: response to stress (GO:0006950);; Biological Process: aging (GO:0007568);; Biological Process: phenylpropanoid biosynthetic process (GO:0009699);; Biological Process: post-embryonic development (GO:0009791);; Biological Process: response to organic substance (GO:0010033);; Biological Process: response to inorganic substance (…	Feruloyl CoA ortho-hydroxylase 1
Os10t0499050	-2.14695	Biological Process: mitotic cell cycle (GO:0000278);; Biological Process: cytokinesis by cell plate formation (GO:0000911);; Molecular Function: small GTPase regulator activity (GO:0005083);; Cellular Component: cell wall (GO:0005618);; Cellular Component: nucleolus (GO:0005730);; Cellular Component: microtubule organizing center (GO:0005815);; Cellular Component: spindle (GO:0005819);; Cellular …	Microtubule-associated protein RP/EB family member 1C
PLANT_newGene_135	-2.1324	Cellular Component: plastid (GO:0009536);;	--
Os05t0176050	-2.12202	Biological Process: endonucleolytic cleavage involved in rRNA processing (GO:0000478);; Biological Process: RNA methylation (GO:0001510);; Cellular Component: dense fibrillar component (GO:0001651);; Cellular Component: granular component (GO:0001652);; Biological Process: nematode larval development (GO:0002119);; Molecular Function: mRNA binding (GO:0003729);; Molecular Function: protein bindin…	Probable mediator of RNA polymerase II transcription subunit 36b
PLANT_newGene_710	-2.08369	Molecular Function: guanyl-nucleotide exchange factor activity (GO:0005085);; Cellular Component: nucleus (GO:0005634);; Cellular Component: cytosol (GO:0005829);; Cellular Component: plasma membrane (GO:0005886);; Biological Process: small GTPase mediated signal transduction (GO:0007264);; Biological Process: vesicle-mediated transport (GO:0016192);; Cellular Component: extrinsic to membrane (GO…	--
PLANT_newGene_519	-2.07319	Molecular Function: DNA binding (GO:0003677);; Molecular Function: helicase activity (GO:0004386);; Molecular Function: ATP binding (GO:0005524);; Cellular Component: nucleus (GO:0005634);; Molecular Function: zinc ion binding (GO:0008270);;	Serine-rich adhesin for platelets
Os07t0124750	-2.05943	Cellular Component: Golgi membrane (GO:0000139);; Molecular Function: protein binding (GO:0005515);; Cellular Component: nucleus (GO:0005634);; Cellular Component: mitochondrion (GO:0005739);; Cellular Component: endosome (GO:0005768);; Cellular Component: trans-Golgi network (GO:0005802);; Cellular Component: plasma membrane (GO:0005886);; Cellular Component: plasmodesma (GO:0009506);; Biologica…	Putative xyloglucan glycosyltransferase 10
Os12t0127100	-2.05927	Cellular Component: nucleus (GO:0005634);; Biological Process: DNA repair (GO:0006281);; Biological Process: embryo development ending in seed dormancy (GO:0009793);; Cellular Component: Smc5-Smc6 complex (GO:0030915);; Cellular Component: intracellular organelle (GO:0043229);; Biological Process: cellular response to stimulus (GO:0051716);;	Non-structural maintenance of chromosomes element 1 homolog
Os07t0449700	-2.03737	Molecular Function: two-component response regulator activity (GO:0000156);; Biological Process: two-component signal transduction system (phosphorelay) (GO:0000160);; Molecular Function: protein serine/threonine kinase activity (GO:0004674);; Molecular Function: protein binding (GO:0005515);; Cellular Component: nucleus (GO:0005634);; Cellular Component: cytoplasm (GO:0005737);; Cellular Compone…	Two-component response regulator ARR3
PLANT_newGene_31	-2.01749	Molecular Function: protein kinase activity (GO:0004672);; Molecular Function: ATP binding (GO:0005524);; Biological Process: protein phosphorylation (GO:0006468);; Cellular Component: cytoplasmic membrane-bounded vesicle (GO:0016023);;	--
Os08t0503000	-2.01627	Molecular Function: protein binding (GO:0005515);; Cellular Component: mitochondrion (GO:0005739);; Cellular Component: membrane (GO:0016020);; Biological Process: cellular component organization (GO:0016043);; Cellular Component: nuclear lumen (GO:0031981);; Cellular Component: intracellular non-membrane-bounded organelle (GO:0043232);; Biological Process: cellular metabolic process (GO:0044237)…	Formin-like protein 5
Os12t0163750	-2.00963	Molecular Function: structural constituent of cytoskeleton (GO:0005200);; Molecular Function: protein binding (GO:0005515);; Molecular Function: ATP binding (GO:0005524);; Cellular Component: cell wall (GO:0005618);; Cellular Component: nucleolus (GO:0005730);; Cellular Component: cytoplasm (GO:0005737);; Cellular Component: mitochondrion (GO:0005739);; Cellular Component: cytosol (GO:0005829);; …	Actin-66 (Fragment)
Os03t0619100	-1.99953	Molecular Function: DNA binding (GO:0003677);; Molecular Function: sequence-specific DNA binding transcription factor activity (GO:0003700);; Cellular Component: nucleus (GO:0005634);; Biological Process: regulation of transcription, DNA-dependent (GO:0006355);; Biological Process: purine nucleobase transport (GO:0006863);; Molecular Function: zinc ion binding (GO:0008270);; Biological Process: f…	Dof zinc finger protein MNB1A
Os03t0100010	-1.96481	Molecular Function: catalytic activity (GO:0003824);; Molecular Function: binding (GO:0005488);; Cellular Component: plastid (GO:0009536);; Biological Process: cellular process (GO:0009987);; Cellular Component: membrane (GO:0016020);; Biological Process: cellular component organization (GO:0016043);; Biological Process: organic substance metabolic process (GO:0071704);; Cellular Component: cell …	Proline-rich receptor-like protein kinase PERK8
Os04t0177300	-1.95883	Molecular Function: DNA binding (GO:0003677);; Molecular Function: helicase activity (GO:0004386);; Molecular Function: protein binding (GO:0005515);; Molecular Function: ATP binding (GO:0005524);; Cellular Component: nucleus (GO:0005634);; Cellular Component: nucleolus (GO:0005730);; Biological Process: ATP catabolic process (GO:0006200);; Biological Process: DNA-dependent DNA replication (GO:00…	Putative SWI/SNF-related matrix-associated actin-dependent regulator of chromatin subfamily A member 3-like 3
PLANT_newGene_730	-1.95805	Biological Process: intracellular protein transport (GO:0006886);; Biological Process: vesicle-mediated transport (GO:0016192);; Cellular Component: membrane coat (GO:0030117);;	--
Os06t0210600	-1.92694	Biological Process: mitotic cell cycle (GO:0000278);; Molecular Function: DNA binding (GO:0003677);; Molecular Function: sequence-specific DNA binding transcription factor activity (GO:0003700);; Cellular Component: nucleus (GO:0005634);; Cellular Component: mitochondrion (GO:0005739);; Biological Process: regulation of transcription, DNA-dependent (GO:0006355);; Biological Process: RNA processin…	Transcription factor HEC1
Os02t0663800	-1.92286	Biological Process: cell morphogenesis (GO:0000902);; Molecular Function: actin binding (GO:0003779);; Cellular Component: nucleus (GO:0005634);; Cellular Component: mitochondrion (GO:0005739);; Cellular Component: cytosol (GO:0005829);; Cellular Component: actin filament (GO:0005884);; Cellular Component: plasma membrane (GO:0005886);; Biological Process: gluconeogenesis (GO:0006094);; Biologica…	Actin-depolymerizing factor 1
Os08t0203400	-1.92125	Molecular Function: protein serine/threonine kinase activity (GO:0004674);; Molecular Function: calmodulin binding (GO:0005516);; Molecular Function: ATP binding (GO:0005524);; Cellular Component: mitochondrion (GO:0005739);; Cellular Component: vacuole (GO:0005773);; Cellular Component: plasma membrane (GO:0005886);; Biological Process: protein phosphorylation (GO:0006468);; Biological Process: …	Probable LRR receptor-like serine/threonine-protein kinase At1g56140
Os01t0280400	-1.89048	Molecular Function: DNA binding (GO:0003677);; Cellular Component: mitochondrion (GO:0005739);; Biological Process: protein import into nucleus (GO:0006606);; Biological Process: pyrimidine ribonucleotide biosynthetic process (GO:0009220);; Cellular Component: chloroplast envelope (GO:0009941);;	Pentatricopeptide repeat-containing protein At1g80270, mitochondrial
Os10t0422200	-1.88633	Biological Process: RNA splicing, via endonucleolytic cleavage and ligation (GO:0000394);; Cellular Component: cytoplasm (GO:0005737);; Cellular Component: plasma membrane (GO:0005886);; Biological Process: DNA replication (GO:0006260);; Biological Process: DNA methylation (GO:0006306);; Biological Process: response to DNA damage stimulus (GO:0006974);; Biological Process: cell proliferation (GO:…	Homocysteine S-methyltransferase 2
PLANT_newGene_687	-1.87234	Cellular Component: 1,3-beta-D-glucan synthase complex (GO:0000148);; Molecular Function: 1,3-beta-D-glucan synthase activity (GO:0003843);; Cellular Component: plasma membrane (GO:0005886);; Biological Process: (1->3)-beta-D-glucan biosynthetic process (GO:0006075);; Biological Process: anion transport (GO:0006820);; Biological Process: signal transduction (GO:0007165);; Biological Process: resp…	Callose synthase 9
Os01t0778400	-1.85614	Cellular Component: vacuole (GO:0005773);; Cellular Component: anchored to membrane (GO:0031225);; Cellular Component: aleurone grain membrane (GO:0032578);;	Arabinogalactan peptide 1
PLANT_newGene_2651	-1.84619	Molecular Function: binding (GO:0005488);; Cellular Component: mitochondrion (GO:0005739);; Biological Process: RNA processing (GO:0006396);; Biological Process: protein metabolic process (GO:0019538);; Cellular Component: nuclear lumen (GO:0031981);;	Serine/arginine repetitive matrix protein 2
Os07t0619600	-1.8452	Molecular Function: sequence-specific DNA binding transcription factor activity (GO:0003700);; Cellular Component: nucleus (GO:0005634);; Biological Process: regulation of transcription, DNA-dependent (GO:0006355);; Molecular Function: sequence-specific DNA binding (GO:0043565);;	--
Os01t0896300	-1.83771	Biological Process: double-strand break repair via homologous recombination (GO:0000724);; Molecular Function: protein binding (GO:0005515);; Cellular Component: nucleus (GO:0005634);; Biological Process: DNA-dependent DNA replication (GO:0006261);; Biological Process: nucleosome assembly (GO:0006334);; Biological Process: regulation of transcription, DNA-dependent (GO:0006355);; Biological Proce…	Chromatin assembly factor 1 subunit FSM
PLANT_newGene_1644	-1.83	Biological Process: proteolysis (GO:0006508);; Molecular Function: cysteine-type peptidase activity (GO:0008234);; Cellular Component: plastid (GO:0009536);;	--
Os09t0115466	-1.82972	Molecular Function: nucleotide binding (GO:0000166);; Biological Process: mRNA splicing, via spliceosome (GO:0000398);; Molecular Function: RNA binding (GO:0003723);; Molecular Function: translation initiation factor activity (GO:0003743);; Cellular Component: cytosol (GO:0005829);; Cellular Component: polysome (GO:0005844);; Biological Process: purine nucleotide biosynthetic process (GO:0006164)…	Polyadenylate-binding protein 2
Os01t0259933	-1.82023	--	--
Os08t0510900	-1.81505	Cellular Component: nucleus (GO:0005634);; Biological Process: DNA repair (GO:0006281);; Cellular Component: Smc5-Smc6 complex (GO:0030915);;	Non-structural maintenance of chromosome element 4
Os09t0293900	-1.80092	Biological Process: protein peptidyl-prolyl isomerization (GO:0000413);; Molecular Function: peptidyl-prolyl cis-trans isomerase activity (GO:0003755);; Molecular Function: binding (GO:0005488);; Molecular Function: FK506 binding (GO:0005528);; Cellular Component: nucleus (GO:0005634);; Biological Process: DNA metabolic process (GO:0006259);; Biological Process: chromatin organization (GO:0006325…	Peptidyl-prolyl cis-trans isomerase FKBP43
PLANT_newGene_2597	-1.79083	Cellular Component: membrane (GO:0016020);; Cellular Component: cytoplasmic membrane-bounded vesicle (GO:0016023);;	--
Os12t0129650	-1.7905	--	--
Os07t0621100	-1.77185	Cellular Component: mitochondrion (GO:0005739);; Cellular Component: intracellular membrane-bounded organelle (GO:0043231);; Cellular Component: cytoplasmic part (GO:0044444);; Biological Process: floral whorl development (GO:0048438);; Biological Process: floral organ formation (GO:0048449);;	Pentatricopeptide repeat-containing protein At4g28010
Os12t0105975	-1.76972	Biological Process: karyogamy (GO:0000741);; Molecular Function: ubiquitin activating enzyme activity (GO:0004839);; Molecular Function: ubiquitin-protein ligase activity (GO:0004842);; Molecular Function: protein binding (GO:0005515);; Molecular Function: ATP binding (GO:0005524);; Cellular Component: nucleus (GO:0005634);; Cellular Component: cytosol (GO:0005829);; Cellular Component: plasma me…	Ubiquitin-activating enzyme E1 2
Os01t0684800	-1.75842	Molecular Function: protein prenyltransferase activity (GO:0008318);; Cellular Component: plastid (GO:0009536);; Biological Process: protein prenylation (GO:0018342);;	Protein prenyltransferase alpha subunit repeat-containing protein 1-B (Fragment)
PLANT_newGene_1933	-1.75457	Cellular Component: cytoplasm (GO:0005737);; Biological Process: RNA processing (GO:0006396);; Cellular Component: nuclear part (GO:0044428);;	Serine/arginine repetitive matrix protein 1
Os11t0128700	-1.74939	Biological Process: cell cycle checkpoint (GO:0000075);; Biological Process: mitotic cell cycle (GO:0000278);; Cellular Component: condensed chromosome kinetochore (GO:0000777);; Cellular Component: cytoplasm (GO:0005737);; Biological Process: chromosome segregation (GO:0007059);; Biological Process: mitosis (GO:0007067);; Molecular Function: kinase activity (GO:0016301);; Biological Process: pho…	Probable inactive serine/threonine-protein kinase bub1
Os04t0169300	-1.7469	--	--
Os09t0414900	-1.74324	Molecular Function: protein binding (GO:0005515);; Cellular Component: extracellular region (GO:0005576);; Cellular Component: plasma membrane (GO:0005886);; Cellular Component: plasmodesma (GO:0009506);; Biological Process: response to salt stress (GO:0009651);; Biological Process: response to abscisic acid stimulus (GO:0009737);; Biological Process: gibberellic acid mediated signaling pathway (…	Gibberellin-regulated protein 12
Os12t0503000	-1.72871	Molecular Function: nucleotide binding (GO:0000166);; Molecular Function: allantoin uptake transmembrane transporter activity (GO:0005274);; Cellular Component: mitochondrion (GO:0005739);; Cellular Component: plasma membrane (GO:0005886);; Biological Process: fatty acid beta-oxidation (GO:0006635);; Cellular Component: chloroplast (GO:0009507);; Molecular Function: uracil transmembrane transport…	Ureide permease 2
Os03t0691500	-1.725	Biological Process: reproduction (GO:0000003);; Biological Process: microtubule cytoskeleton organization (GO:0000226);; Biological Process: cell morphogenesis (GO:0000902);; Biological Process: immune system process (GO:0002376);; Biological Process: system process (GO:0003008);; Cellular Component: endosome (GO:0005768);; Cellular Component: plasma membrane (GO:0005886);; Biological Process: ne…	Uncharacterized protein At4g38062
Os11t0490100	-1.72102	Molecular Function: binding (GO:0005488);; Cellular Component: mitochondrion (GO:0005739);; Cellular Component: endosome (GO:0005768);; Cellular Component: Golgi apparatus (GO:0005794);; Cellular Component: trans-Golgi network (GO:0005802);; Biological Process: RNA processing (GO:0006396);; Biological Process: lignin metabolic process (GO:0009808);; Biological Process: response to nitrate (GO:001…	Glucuronoxylan 4-O-methyltransferase 1
Os03t0236983	-1.71827	Biological Process: cell cycle checkpoint (GO:0000075);; Biological Process: M phase (GO:0000279);; Biological Process: double-strand break repair via homologous recombination (GO:0000724);; Biological Process: cytokinesis by cell plate formation (GO:0000911);; Molecular Function: amidase activity (GO:0004040);; Molecular Function: protein binding (GO:0005515);; Cellular Component: anaphase-promo…	Anaphase-promoting complex subunit 6
Os01t0667800	-1.72	Molecular Function: nucleotide binding (GO:0000166);; Biological Process: mRNA splicing, via spliceosome (GO:0000398);; Molecular Function: DNA binding (GO:0003677);; Molecular Function: RNA binding (GO:0003723);; Molecular Function: protein binding (GO:0005515);; Cellular Component: nucleus (GO:0005634);; Cellular Component: nucleolus (GO:0005730);; Biological Process: termination of RNA polymer…	Splicing factor U2af small subunit B
Os05t0235800	-1.71588	Biological Process: cell cycle checkpoint (GO:0000075);; Biological Process: G1/S transition of mitotic cell cycle (GO:0000082);; Biological Process: S phase of mitotic cell cycle (GO:0000084);; Molecular Function: nucleotide binding (GO:0000166);; Cellular Component: chromatin (GO:0000785);; Biological Process: cytokinesis (GO:0000910);; Molecular Function: DNA binding (GO:0003677);; Molecular F…	DNA replication licensing factor mcm6
Os03t0733600	-1.71351	Cellular Component: chromosome, centromeric region (GO:0000775);; Molecular Function: protein binding (GO:0005515);; Cellular Component: nucleus (GO:0005634);; Biological Process: regulation of transcription, DNA-dependent (GO:0006355);; Biological Process: cell proliferation (GO:0008283);; Biological Process: anatomical structure morphogenesis (GO:0009653);; Biological Process: adaxial/abaxial p…	GRF1-interacting factor 1
Os12t0209300	-1.711	Molecular Function: DNA binding (GO:0003677);; Molecular Function: DNA-directed DNA polymerase activity (GO:0003887);; Molecular Function: ATP binding (GO:0005524);; Biological Process: DNA replication (GO:0006260);; Cellular Component: DNA polymerase III complex (GO:0009360);; Biological Process: trichome morphogenesis (GO:0010090);; Biological Process: regulation of organelle organization (GO:0…	Protein STICHEL
Os01t0838300	-1.70991	Cellular Component: plastid (GO:0009536);;	--
Os10t0141900	-1.70787	Molecular Function: queuine tRNA-ribosyltransferase activity (GO:0008479);; Biological Process: queuosine biosynthetic process (GO:0008616);;	Queuine tRNA-ribosyltransferase subunit QTRTD1
Os01t0868300	-1.69591	Molecular Function: nucleotide binding (GO:0000166);; Biological Process: telomere maintenance (GO:0000723);; Molecular Function: nucleoside binding (GO:0001882);; Molecular Function: DNA binding (GO:0003677);; Molecular Function: DNA-directed DNA polymerase activity (GO:0003887);; Molecular Function: DNA primase activity (GO:0003896);; Molecular Function: protein binding (GO:0005515);; Cellular …	DNA polymerase alpha catalytic subunit
PLANT_newGene_1203	-1.69549	Biological Process: microtubule cytoskeleton organization (GO:0000226);; Biological Process: polysaccharide catabolic process (GO:0000272);; Biological Process: cytokinesis by cell plate formation (GO:0000911);; Biological Process: response to molecule of bacterial origin (GO:0002237);; Biological Process: immune response-regulating signaling pathway (GO:0002764);; Biological Process: regionaliza…	Probable LRR receptor-like serine/threonine-protein kinase At4g36180
Os03t0214100	-1.68669	Biological Process: cell cycle checkpoint (GO:0000075);; Biological Process: telomere maintenance (GO:0000723);; Biological Process: double-strand break repair via homologous recombination (GO:0000724);; Cellular Component: condensed nuclear chromosome (GO:0000794);; Molecular Function: DNA binding (GO:0003677);; Molecular Function: protein binding (GO:0005515);; Cellular Component: nucleus (GO:0…	Replication protein A 70 kDa DNA-binding subunit B
Os07t0203300	-1.68388	Molecular Function: RNA binding (GO:0003723);; Molecular Function: protein binding (GO:0005515);; Cellular Component: nucleus (GO:0005634);; Cellular Component: nucleolus (GO:0005730);; Cellular Component: plasma membrane (GO:0005886);; Biological Process: mRNA processing (GO:0006397);;	rRNA biogenesis protein rrp5
PLANT_newGene_2886	-1.68119	--	--
Os01t0223900	-1.67957	Molecular Function: protein serine/threonine kinase activity (GO:0004674);; Molecular Function: binding (GO:0005488);; Molecular Function: ATP binding (GO:0005524);; Biological Process: cellular protein modification process (GO:0006464);; Biological Process: protein phosphorylation (GO:0006468);; Biological Process: response to stress (GO:0006950);; Cellular Component: membrane (GO:0016020);; Cel…	G-type lectin S-receptor-like serine/threonine-protein kinase At2g19130
Os06t0134750	-1.67722	Biological Process: polysaccharide biosynthetic process (GO:0000271);; Biological Process: polysaccharide catabolic process (GO:0000272);; Molecular Function: protein kinase activity (GO:0004672);; Molecular Function: protein serine/threonine kinase activity (GO:0004674);; Molecular Function: protein tyrosine kinase activity (GO:0004713);; Molecular Function: ATP binding (GO:0005524);; Cellular C…	Cysteine-rich receptor-like protein kinase 1
PLANT_newGene_42	-1.67704	Biological Process: multicellular organismal development (GO:0007275);; Molecular Function: zinc ion binding (GO:0008270);; Biological Process: anatomical structure morphogenesis (GO:0009653);; Biological Process: histone methylation (GO:0016571);; Molecular Function: nuclear hormone receptor binding (GO:0035257);; Molecular Function: histone methyltransferase activity (GO:0042054);; Cellular Com…	Histone-lysine N-methyltransferase NSD3
Os04t0201800	-1.67486	Biological Process: cation transport (GO:0006812);; Molecular Function: cation transmembrane transporter activity (GO:0008324);; Molecular Function: neutral amino acid transmembrane transporter activity (GO:0015175);; Biological Process: neutral amino acid transport (GO:0015804);; Cellular Component: integral to membrane (GO:0016021);; Cellular Component: clathrin-coated vesicle (GO:0030136);; Ce…	Vacuolar amino acid transporter 1
Os09t0530200	-1.67142	Cellular Component: extracellular region (GO:0005576);; Cellular Component: mitochondrion (GO:0005739);; Cellular Component: Golgi apparatus (GO:0005794);; Cellular Component: cytosol (GO:0005829);; Cellular Component: plasma membrane (GO:0005886);; Molecular Function: cellulase activity (GO:0008810);; Cellular Component: plant-type cell wall (GO:0009505);; Cellular Component: plasmodesma (GO:000…	Endoglucanase 23
Os12t0198700	-1.66815	Biological Process: agglutination involved in conjugation (GO:0000771);; Molecular Function: glucose binding (GO:0005536);; Molecular Function: mannose binding (GO:0005537);; Biological Process: metabolic process (GO:0008152);; Biological Process: response to hormone stimulus (GO:0009725);; Molecular Function: IgA binding (GO:0019862);; Biological Process: regulation of biological process (GO:005…	Protein GOS9
Os02t0209201	-1.6647	Molecular Function: protein kinase C binding (GO:0005080);; Molecular Function: structural molecule activity (GO:0005198);; Cellular Component: cytosol (GO:0005829);; Biological Process: gluconeogenesis (GO:0006094);; Biological Process: intracellular protein transport (GO:0006886);; Biological Process: retrograde vesicle-mediated transport, Golgi to ER (GO:0006890);; Biological Process: intra-Go…	Coatomer subunit beta&apos;-2
Os03t0647500	-1.65703	Molecular Function: GTPase activity (GO:0003924);; Molecular Function: GTP binding (GO:0005525);; Cellular Component: endoplasmic reticulum (GO:0005783);; Cellular Component: cytosol (GO:0005829);; Biological Process: GTP catabolic process (GO:0006184);; Cellular Component: Cajal body (GO:0015030);; Molecular Function: hydrolase activity (GO:0016787);; Biological Process: ribosome biogenesis (GO:…	Large subunit GTPase 1 homolog
Os05t0445900	-1.64951	Molecular Function: endonuclease activity (GO:0004519);; Biological Process: base-excision repair (GO:0006284);; Cellular Component: plastid (GO:0009536);; Molecular Function: lyase activity (GO:0016829);; Molecular Function: 4 iron, 4 sulfur cluster binding (GO:0051539);;	Transcriptional activator DEMETER
Os03t0606333	-1.64712	Cellular Component: plasma membrane (GO:0005886);;	--
Os07t0182900	-1.6413	Biological Process: negative regulation of transcription from RNA polymerase II promoter (GO:0000122);; Molecular Function: DNA binding (GO:0003677);; Molecular Function: DNA (cytosine-5-)-methyltransferase activity (GO:0003886);; Molecular Function: protein binding (GO:0005515);; Cellular Component: nucleus (GO:0005634);; Biological Process: DNA-dependent DNA replication (GO:0006261);; Biologica…	DNA (cytosine-5)-methyltransferase 1B
Os01t0266800	-1.63989	Cellular Component: lysosome (GO:0005764);; Biological Process: cation transport (GO:0006812);; Molecular Function: cation transmembrane transporter activity (GO:0008324);; Molecular Function: basic amino acid transmembrane transporter activity (GO:0015174);; Biological Process: basic amino acid transport (GO:0015802);; Cellular Component: membrane (GO:0016020);; Cellular Component: integral to m…	Uncharacterized membrane protein YOL092W
Os02t0135300	-1.63707	Biological Process: DNA replication checkpoint (GO:0000076);; Molecular Function: protein serine/threonine kinase activity (GO:0004674);; Molecular Function: non-membrane spanning protein tyrosine kinase activity (GO:0004715);; Molecular Function: ATP binding (GO:0005524);; Biological Process: DNA-dependent DNA replication (GO:0006261);; Biological Process: protein phosphorylation (GO:0006468);; …	Wee1-like protein kinase
Os07t0442800	-1.63337	Cellular Component: mitochondrion (GO:0005739);; Cellular Component: membrane (GO:0016020);;	--
Os06t0326500	-1.62121	Biological Process: developmental process involved in reproduction (GO:0003006);; Molecular Function: binding (GO:0005488);; Cellular Component: mitochondrion (GO:0005739);; Cellular Component: mitochondrial matrix (GO:0005759);; Biological Process: cellular protein modification process (GO:0006464);; Biological Process: organelle organization (GO:0006996);; Cellular Component: plastid (GO:000953…	Uncharacterized protein At2g39795, mitochondrial
Os03t0699100	-1.62073	Cellular Component: mitochondrion (GO:0005739);; Cellular Component: cytoskeleton (GO:0005856);; Biological Process: DNA-dependent DNA replication (GO:0006261);; Biological Process: response to DNA damage stimulus (GO:0006974);; Biological Process: cell cycle (GO:0007049);; Biological Process: protein ubiquitination (GO:0016567);; Cellular Component: intracellular organelle part (GO:0044446);; Bi…	Denticleless protein homolog
Os02t0623550	-1.61462	Molecular Function: nucleotide binding (GO:0000166);; Molecular Function: nucleic acid binding (GO:0003676);; Molecular Function: aminoacyl-tRNA ligase activity (GO:0004812);; Molecular Function: lysine-tRNA ligase activity (GO:0004824);; Molecular Function: ATP binding (GO:0005524);; Cellular Component: mitochondrion (GO:0005739);; Biological Process: rRNA processing (GO:0006364);; Biological Pr…	Lysine--tRNA ligase
Os06t0700700	-1.61085	Molecular Function: ATP binding (GO:0005524);; Cellular Component: vacuolar membrane (GO:0005774);; Cellular Component: plasma membrane (GO:0005886);; Biological Process: response to zinc ion (GO:0010043);; Molecular Function: cadmium ion transmembrane transporter activity (GO:0015086);; Molecular Function: cadmium-transporting ATPase activity (GO:0015434);; Molecular Function: ATPase activity, c…	Putative inactive cadmium/zinc-transporting ATPase HMA3
Os07t0541900	-1.61028	Biological Process: transition metal ion transport (GO:0000041);; Biological Process: immune system process (GO:0002376);; Molecular Function: protein serine/threonine kinase activity (GO:0004674);; Molecular Function: protein binding (GO:0005515);; Molecular Function: ATP binding (GO:0005524);; Cellular Component: mitochondrion (GO:0005739);; Cellular Component: vacuole (GO:0005773);; Cellular C…	Cysteine-rich receptor-like protein kinase 10
Os11t0149300	-1.60721	Cellular Component: mitochondrion (GO:0005739);;	--
Os08t0129600	-1.60671	Cellular Component: nucleus (GO:0005634);; Biological Process: rRNA processing (GO:0006364);; Cellular Component: chloroplast outer membrane (GO:0009707);; Biological Process: chloroplast relocation (GO:0009902);; Biological Process: thylakoid membrane organization (GO:0010027);; Biological Process: photosystem II assembly (GO:0010207);; Biological Process: regulation of protein dephosphorylation…	Protein CHUP1, chloroplastic
Os06t0142800	-1.59772	Biological Process: in utero embryonic development (GO:0001701);; Molecular Function: transcription coactivator activity (GO:0003713);; Cellular Component: nucleus (GO:0005634);; Cellular Component: cytoplasm (GO:0005737);; Cellular Component: cytosol (GO:0005829);; Cellular Component: plasma membrane (GO:0005886);; Biological Process: metamorphosis (GO:0007552);; Molecular Function: histone-argi…	Protein arginine N-methyltransferase PRMT10
Os03t0184500	-1.5967	Molecular Function: DNA binding (GO:0003677);; Cellular Component: nucleus (GO:0005634);; Biological Process: regulation of transcription, DNA-dependent (GO:0006355);;	B3 domain-containing protein Os03g0184500
Os03t0625900	-1.5897	Molecular Function: nucleic acid binding (GO:0003676);; Molecular Function: catalytic activity (GO:0003824);; Molecular Function: binding (GO:0005488);; Cellular Component: nucleolus (GO:0005730);; Biological Process: nucleobase-containing compound metabolic process (GO:0006139);; Biological Process: phosphate-containing compound metabolic process (GO:0006796);; Biological Process: multicellular …	U3 small nucleolar RNA-interacting protein 2
Os04t0526000	-1.58667	Molecular Function: core promoter proximal region sequence-specific DNA binding (GO:0000987);; Molecular Function: core promoter binding (GO:0001047);; Molecular Function: sequence-specific DNA binding transcription factor activity (GO:0003700);; Molecular Function: protein binding (GO:0005515);; Cellular Component: nucleus (GO:0005634);; Biological Process: regulation of transcription, DNA-depen…	Transcription factor TCP21
Os10t0373400	-1.58655	Cellular Component: plastid (GO:0009536);;	Translation initiation factor IF-2
Os09t0110200	-1.58528	Biological Process: post-embryonic development (GO:0009791);; Cellular Component: intracellular membrane-bounded organelle (GO:0043231);; Cellular Component: cytoplasmic part (GO:0044444);; Biological Process: reproductive structure development (GO:0048608);;	Pentatricopeptide repeat-containing protein At1g79540
Os11t0514800	-1.58234	Cellular Component: vacuole (GO:0005773);;	--
Os03t0105633	-1.58206	Biological Process: polysaccharide biosynthetic process (GO:0000271);; Molecular Function: GTPase activity (GO:0003924);; Molecular Function: structural constituent of cytoskeleton (GO:0005200);; Molecular Function: GTP binding (GO:0005525);; Cellular Component: cell wall (GO:0005618);; Cellular Component: nucleolus (GO:0005730);; Cellular Component: vacuole (GO:0005773);; Cellular Component: vac…	Tubulin beta-2 chain
Os10t0424500	-1.57727	Molecular Function: protein binding (GO:0005515);; Biological Process: response to stress (GO:0006950);; Cellular Component: plastid (GO:0009536);; Biological Process: response to abiotic stimulus (GO:0009628);; Biological Process: protein ubiquitination (GO:0016567);; Biological Process: cellular macromolecule catabolic process (GO:0044265);; Cellular Component: intracellular part (GO:0044424);;	BTB/POZ and MATH domain-containing protein 2
Os10t0347000	-1.56913	Molecular Function: (1->3)-beta-D-glucan binding (GO:0001872);; Biological Process: carbohydrate metabolic process (GO:0005975);; Biological Process: DNA metabolic process (GO:0006259);; Biological Process: regulation of transcription, DNA-dependent (GO:0006355);; Biological Process: cellular amino acid metabolic process (GO:0006520);; Biological Process: defense response (GO:0006952);; Cellular …	Glucan endo-1,3-beta-glucosidase 12
Os04t0413500	-1.56029	Biological Process: respiratory burst involved in defense response (GO:0002679);; Molecular Function: sucrose alpha-glucosidase activity (GO:0004575);; Cellular Component: cell wall (GO:0005618);; Cellular Component: vacuole (GO:0005773);; Cellular Component: plasma membrane (GO:0005886);; Biological Process: starch metabolic process (GO:0005982);; Biological Process: sucrose biosynthetic process…	Beta-fructofuranosidase, insoluble isoenzyme 2
Os08t0559700	-1.55577	--	--
Os05t0176000	-1.55466	Biological Process: endonucleolytic cleavage involved in rRNA processing (GO:0000478);; Biological Process: RNA methylation (GO:0001510);; Cellular Component: dense fibrillar component (GO:0001651);; Biological Process: nematode larval development (GO:0002119);; Molecular Function: RNA binding (GO:0003723);; Molecular Function: mRNA binding (GO:0003729);; Molecular Function: protein binding (GO:0…	Probable mediator of RNA polymerase II transcription subunit 36b
Os07t0568700	-1.55309	Biological Process: cell fate specification (GO:0001708);; Molecular Function: enzyme inhibitor activity (GO:0004857);; Molecular Function: binding (GO:0005488);; Cellular Component: Golgi apparatus (GO:0005794);; Cellular Component: plant-type cell wall (GO:0009505);; Cellular Component: plasmodesma (GO:0009506);; Biological Process: response to bacterium (GO:0009617);; Biological Process: plant…	Polygalacturonase inhibitor 1
Os03t0851100	-1.54824	Molecular Function: translation elongation factor activity (GO:0003746);; Molecular Function: GTPase activity (GO:0003924);; Molecular Function: ATP binding (GO:0005524);; Molecular Function: GTP binding (GO:0005525);; Cellular Component: cell wall (GO:0005618);; Cellular Component: mitochondrion (GO:0005739);; Cellular Component: cytosol (GO:0005829);; Biological Process: GTP catabolic process (…	Elongation factor Tu, mitochondrial
Os02t0791300	-1.53714	--	--
Os02t0102300	-1.5349	Biological Process: response to hypoxia (GO:0001666);; Molecular Function: thiosulfate sulfurtransferase activity (GO:0004792);; Cellular Component: nucleus (GO:0005634);; Biological Process: iron ion transport (GO:0006826);; Biological Process: response to oxidative stress (GO:0006979);; Biological Process: aging (GO:0007568);; Cellular Component: chloroplast (GO:0009507);; Biological Process: r…	Thiosulfate sulfurtransferase 18
Os01t0976800	-1.53212	Molecular Function: sequence-specific DNA binding transcription factor activity (GO:0003700);; Cellular Component: nucleus (GO:0005634);; Biological Process: regulation of transcription, DNA-dependent (GO:0006355);; Biological Process: circadian rhythm (GO:0007623);; Molecular Function: zinc ion binding (GO:0008270);; Biological Process: response to light stimulus (GO:0009416);; Biological Proces…	GATA transcription factor 16
Os04t0107600	-1.53166	Biological Process: arginine catabolic process (GO:0006527);; Biological Process: protein targeting to membrane (GO:0006612);; Biological Process: response to oxidative stress (GO:0006979);; Biological Process: spermidine biosynthetic process (GO:0008295);; Molecular Function: arginine decarboxylase activity (GO:0008792);; Biological Process: response to cold (GO:0009409);; Biological Process: re…	Arginine decarboxylase 2
Os07t0155200	-1.5305	Biological Process: RNA processing (GO:0006396);; Cellular Component: nuclear part (GO:0044428);;	Putative protein TPRXL
PLANT_newGene_2127	-1.52893	Cellular Component: plastid (GO:0009536);;	--
Os11t0484300	-1.52857	Biological Process: cell cycle checkpoint (GO:0000075);; Biological Process: G1/S transition of mitotic cell cycle (GO:0000082);; Biological Process: S phase of mitotic cell cycle (GO:0000084);; Cellular Component: chromatin (GO:0000785);; Molecular Function: DNA binding (GO:0003677);; Molecular Function: DNA helicase activity (GO:0003678);; Molecular Function: chromatin binding (GO:0003682);; Mo…	DNA replication licensing factor mcm2
Os11t0168000	-1.52732	Molecular Function: binding (GO:0005488);; Cellular Component: extracellular region (GO:0005576);; Biological Process: transcription, DNA-dependent (GO:0006351);; Cellular Component: membrane (GO:0016020);; Cellular Component: cytoplasmic membrane-bounded vesicle (GO:0016023);; Cellular Component: vesicle (GO:0031982);; Cellular Component: nuclear part (GO:0044428);; Cellular Component: cytoplasm…	Egg cell-secreted protein 1.2
Os01t0942200	-1.52388	Molecular Function: binding (GO:0005488);; Biological Process: gene expression (GO:0010467);; Biological Process: RNA metabolic process (GO:0016070);; Cellular Component: nuclear lumen (GO:0031981);; Biological Process: cellular macromolecule biosynthetic process (GO:0034645);; Biological Process: cellular protein metabolic process (GO:0044267);;	Serine/arginine repetitive matrix protein 2
PLANT_newGene_200	-1.5206	Biological Process: RNA splicing (GO:0008380);; Biological Process: RNA modification (GO:0009451);; Cellular Component: plastid (GO:0009536);; Biological Process: phloem or xylem histogenesis (GO:0010087);; Biological Process: leaf vascular tissue pattern formation (GO:0010305);; Biological Process: cotyledon vascular tissue pattern formation (GO:0010588);; Biological Process: chloroplast RNA pro…	Pentatricopeptide repeat-containing protein At4g18750, chloroplastic
Os03t0619501	-1.51728	Molecular Function: ATP binding (GO:0005524);; Cellular Component: cell wall (GO:0005618);; Cellular Component: nucleolus (GO:0005730);; Cellular Component: cytoplasm (GO:0005737);; Cellular Component: chaperonin-containing T-complex (GO:0005832);; Cellular Component: microtubule (GO:0005874);; Biological Process: protein folding (GO:0006457);; Cellular Component: anchored to plasma membrane (GO:…	T-complex protein 1 subunit beta
Os11t0247500	-1.51711	Molecular Function: binding (GO:0005488);; Cellular Component: nucleus (GO:0005634);; Cellular Component: plastid (GO:0009536);; Biological Process: cellular process (GO:0009987);;	Translation initiation factor IF-2
Os09t0364500	-1.51325	Molecular Function: GTPase activity (GO:0003924);; Molecular Function: protein binding (GO:0005515);; Molecular Function: GTP binding (GO:0005525);; Cellular Component: nucleoplasm (GO:0005654);; Cellular Component: mitochondrion (GO:0005739);; Biological Process: GTP catabolic process (GO:0006184);; Biological Process: RNA processing (GO:0006396);; Biological Process: phosphate-containing compou…	Uncharacterized protein YqeH
Os03t0708900	-1.5064	Cellular Component: intracellular (GO:0005622);; Molecular Function: zinc ion binding (GO:0008270);;	Zinc finger protein VAR3, chloroplastic
Os12t0163700	-1.50603	Molecular Function: structural constituent of cytoskeleton (GO:0005200);; Molecular Function: protein binding (GO:0005515);; Molecular Function: ATP binding (GO:0005524);; Cellular Component: cell wall (GO:0005618);; Cellular Component: nucleolus (GO:0005730);; Cellular Component: mitochondrion (GO:0005739);; Cellular Component: cytosol (GO:0005829);; Cellular Component: cytoskeleton (GO:0005856)…	Actin-7
Os11t0508600	-1.50547	Molecular Function: protein binding (GO:0005515);; Cellular Component: integral to plasma membrane (GO:0005887);; Biological Process: calcium ion transport (GO:0006816);; Biological Process: copper ion transport (GO:0006825);; Biological Process: Golgi organization (GO:0007030);; Molecular Function: sucrose transmembrane transporter activity (GO:0008515);; Biological Process: carbohydrate transpo…	Bidirectional sugar transporter SWEET14
PLANT_newGene_199	-1.4997	--	--
Os10t0438500	-1.49779	Biological Process: response to wounding (GO:0009611);; Biological Process: response to bacterium (GO:0009617);; Biological Process: response to salt stress (GO:0009651);; Biological Process: response to abscisic acid stimulus (GO:0009737);; Biological Process: response to salicylic acid stimulus (GO:0009751);; Biological Process: response to jasmonic acid stimulus (GO:0009753);; Biological Proce…	F-box protein At4g35930
Os03t0333100	-1.49768	Molecular Function: GTPase activity (GO:0003924);; Molecular Function: GTP binding (GO:0005525);; Molecular Function: phospholipid binding (GO:0005543);; Cellular Component: nucleus (GO:0005634);; Cellular Component: nucleolus (GO:0005730);; Biological Process: GTP catabolic process (GO:0006184);; Biological Process: multicellular organismal development (GO:0007275);; Molecular Function: ARF GTPa…	Ribosome biogenesis protein BMS1 homolog
PLANT_newGene_698	-1.49544	--	--
Os02t0634600	-1.49347	--	--
Os02t0809900	-1.48989	--	--
Os05t0277200	-1.4897	Molecular Function: protein binding (GO:0005515);; Cellular Component: nuclear lumen (GO:0031981);; Biological Process: primary metabolic process (GO:0044238);; Biological Process: cellular macromolecule metabolic process (GO:0044260);;	Vegetative cell wall protein gp1
Os01t0101800	-1.48929	Cellular Component: mitochondrion (GO:0005739);;	--
Os05t0540300	-1.48801	Molecular Function: copper ion binding (GO:0005507);; Molecular Function: ATP binding (GO:0005524);; Cellular Component: mitochondrion (GO:0005739);; Cellular Component: vacuolar membrane (GO:0005774);; Cellular Component: plasma membrane (GO:0005886);; Biological Process: gluconeogenesis (GO:0006094);; Biological Process: inflammatory response (GO:0006954);; Biological Process: cytoskeleton orga…	Chaperonin CPN60-like 2, mitochondrial
Os10t0337700	-1.48554	Molecular Function: protein kinase activity (GO:0004672);; Molecular Function: protein binding (GO:0005515);; Cellular Component: nuclear outer membrane (GO:0005640);; Cellular Component: mitochondrion (GO:0005739);; Cellular Component: cytosol (GO:0005829);; Cellular Component: plasma membrane (GO:0005886);; Biological Process: protein phosphorylation (GO:0006468);; Biological Process: nucleocyt…	MFP1 attachment factor 1
Os03t0143100	-1.48484	Molecular Function: serine-type endopeptidase activity (GO:0004252);; Molecular Function: binding (GO:0005488);; Cellular Component: extracellular region (GO:0005576);; Biological Process: proteolysis (GO:0006508);; Cellular Component: plant-type cell wall (GO:0009505);; Cellular Component: external side of plasma membrane (GO:0009897);; Biological Process: stomatal complex morphogenesis (GO:0010…	Subtilisin-like protease SDD1
PLANT_newGene_85	-1.48172	Cellular Component: mitochondrion (GO:0005739);;	--
Os01t0622100	-1.48146	Biological Process: biosynthetic process (GO:0009058);;	--
Os05t0144150	-1.47644	Cellular Component: mitochondrion (GO:0005739);;	Uncharacterized protein At2g40430
Os04t0446500	-1.47306	Biological Process: histone peptidyl-prolyl isomerization (GO:0000412);; Biological Process: protein peptidyl-prolyl isomerization (GO:0000413);; Molecular Function: peptidyl-prolyl cis-trans isomerase activity (GO:0003755);; Molecular Function: macrolide binding (GO:0005527);; Molecular Function: FK506 binding (GO:0005528);; Cellular Component: nucleus (GO:0005634);; Cellular Component: nucleolu…	Peptidyl-prolyl cis-trans isomerase FKBP53
Os04t0376600	-1.47206	Cellular Component: endoplasmic reticulum (GO:0005783);; Biological Process: protein retention in ER lumen (GO:0006621);; Biological Process: protein transport (GO:0015031);; Cellular Component: integral to membrane (GO:0016021);; Cellular Component: cytoplasmic membrane-bounded vesicle (GO:0016023);; Molecular Function: ER retention sequence binding (GO:0046923);;	Protein XRI1
Os10t0462900	-1.46963	Molecular Function: copper ion binding (GO:0005507);; Molecular Function: ATP binding (GO:0005524);; Cellular Component: mitochondrion (GO:0005739);; Cellular Component: mitochondrial matrix (GO:0005759);; Cellular Component: vacuolar membrane (GO:0005774);; Cellular Component: plasma membrane (GO:0005886);; Biological Process: gluconeogenesis (GO:0006094);; Biological Process: inflammatory respo…	Chaperonin CPN60-1, mitochondrial
Os07t0628600	-1.46856	Molecular Function: DNA binding (GO:0003677);; Cellular Component: nuclear origin of replication recognition complex (GO:0005664);; Biological Process: DNA replication (GO:0006260);; Biological Process: cell cycle (GO:0007049);; Cellular Component: intracellular organelle part (GO:0044446);;	Origin recognition complex subunit 6
Os06t0168600	-1.4658	Molecular Function: 3'-5'-exoribonuclease activity (GO:0000175);; Biological Process: nematode larval development (GO:0002119);; Molecular Function: RNA binding (GO:0003723);; Molecular Function: ribonucleoside-diphosphate reductase activity, thioredoxin disulfide as acceptor (GO:0004748);; Molecular Function: protein binding (GO:0005515);; Molecular Function: ATP binding (GO:0005524);; Cellular …	Ribonucleoside-diphosphate reductase large subunit
Os04t0467901	-1.46269	Biological Process: mitotic spindle elongation (GO:0000022);; Biological Process: telomere maintenance (GO:0000723);; Cellular Component: nuclear chromosome, telomeric region (GO:0000784);; Biological Process: regionalization (GO:0003002);; Molecular Function: DNA binding (GO:0003677);; Molecular Function: microtubule motor activity (GO:0003777);; Molecular Function: calmodulin binding (GO:000551…	Kinesin-4
Os03t0366800	-1.46206	Molecular Function: sequence-specific DNA binding transcription factor activity (GO:0003700);; Cellular Component: nucleus (GO:0005634);; Biological Process: regulation of transcription, DNA-dependent (GO:0006355);; Biological Process: response to stress (GO:0006950);; Biological Process: asymmetric cell division (GO:0008356);; Biological Process: response to heat (GO:0009408);; Biological Proces…	Heat stress transcription factor B-4d
Os03t0805700	-1.45972	Molecular Function: monooxygenase activity (GO:0004497);; Cellular Component: nucleus (GO:0005634);; Cellular Component: mitochondrion (GO:0005739);; Biological Process: cysteine metabolic process (GO:0006534);; Biological Process: lipid metabolic process (GO:0006629);; Biological Process: transport (GO:0006810);; Biological Process: response to stress (GO:0006950);; Biological Process: protein l…	Protochlorophyllide-dependent translocon component 52, chloroplastic
PLANT_newGene_2541	-1.45526	Molecular Function: nucleic acid binding (GO:0003676);; Molecular Function: aspartic-type endopeptidase activity (GO:0004190);; Cellular Component: mitochondrion (GO:0005739);; Biological Process: proteolysis (GO:0006508);; Cellular Component: plastid (GO:0009536);;	--
Os05t0587350	-1.45449	Biological Process: response to salt stress (GO:0009651);; Biological Process: positive regulation of abscisic acid mediated signaling pathway (GO:0009789);; Biological Process: sterol biosynthetic process (GO:0016126);; Biological Process: cell redox homeostasis (GO:0045454);;	Inactive TPR repeat-containing thioredoxin TTL3
Os05t0111000	-1.44979	Biological Process: double-strand break repair via homologous recombination (GO:0000724);; Cellular Component: nuclear chromatin (GO:0000790);; Cellular Component: lateral element (GO:0000800);; Cellular Component: male germ cell nucleus (GO:0001673);; Biological Process: in utero embryonic development (GO:0001701);; Molecular Function: DNA binding (GO:0003677);; Molecular Function: chromatin bin…	Replication protein A 70 kDa DNA-binding subunit C
Os03t0143466	-1.44688	Molecular Function: lipopolysaccharide binding (GO:0001530);; Biological Process: response to hypoxia (GO:0001666);; Molecular Function: protease binding (GO:0002020);; Molecular Function: p53 binding (GO:0002039);; Biological Process: detection of misfolded protein (GO:0002236);; Biological Process: B cell cytokine production (GO:0002368);; Biological Process: MyD88-dependent toll-like receptor …	Chaperonin CPN60-2, mitochondrial
Os06t0526600	-1.44481	Molecular Function: RNA binding (GO:0003723);; Molecular Function: ATP binding (GO:0005524);; Cellular Component: mitochondrion (GO:0005739);; Molecular Function: ATP-dependent helicase activity (GO:0008026);; Biological Process: response to cold (GO:0009409);; Biological Process: response to water deprivation (GO:0009414);; Cellular Component: chloroplast (GO:0009507);; Biological Process: respo…	DEAD-box ATP-dependent RNA helicase 31
Os12t0113500	-1.43573	Molecular Function: hydrolase activity, hydrolyzing O-glycosyl compounds (GO:0004553);; Molecular Function: protein serine/threonine kinase activity (GO:0004674);; Molecular Function: protein binding (GO:0005515);; Molecular Function: ATP binding (GO:0005524);; Cellular Component: cytosol (GO:0005829);; Cellular Component: plasma membrane (GO:0005886);; Biological Process: sucrose biosynthetic pr…	CBL-interacting protein kinase 14
Os12t0569200	-1.43537	Molecular Function: binding (GO:0005488);; Cellular Component: plastid (GO:0009536);; Cellular Component: cytoplasmic membrane-bounded vesicle (GO:0016023);; Cellular Component: nuclear part (GO:0044428);;	Serine/arginine repetitive matrix protein 2
Os03t0221500	-1.43292	Cellular Component: extracellular region (GO:0005576);; Cellular Component: endoplasmic reticulum (GO:0005783);; Biological Process: carbohydrate metabolic process (GO:0005975);; Biological Process: chromatin silencing (GO:0006342);; Biological Process: cell communication (GO:0007154);; Cellular Component: plant-type cell wall (GO:0009505);; Cellular Component: plasmodesma (GO:0009506);; Biologic…	Glucan endo-1,3-beta-glucosidase 3
PLANT_newGene_1754	-1.43105	Molecular Function: nucleic acid binding (GO:0003676);; Molecular Function: ribonuclease H activity (GO:0004523);;	--
Os01t0757900	-1.43056	Biological Process: metabolic process (GO:0008152);; Molecular Function: riboflavin kinase activity (GO:0008531);; Molecular Function: phosphoglycolate phosphatase activity (GO:0008967);; Biological Process: riboflavin biosynthetic process (GO:0009231);;	Pseudouridine-5&apos;-monophosphatase
Os12t0597051	-1.42319	Biological Process: polysaccharide biosynthetic process (GO:0000271);; Molecular Function: calcium ion binding (GO:0005509);; Biological Process: detection of calcium ion (GO:0005513);; Molecular Function: protein binding (GO:0005515);; Cellular Component: plasma membrane (GO:0005886);; Cellular Component: chloroplast (GO:0009507);; Cellular Component: plant-type vacuole membrane (GO:0009705);; B…	Calcineurin B-like protein 2
Os05t0412000	-1.4223	Molecular Function: DNA binding (GO:0003677);; Molecular Function: chromatin binding (GO:0003682);; Molecular Function: protein binding (GO:0005515);; Cellular Component: plant-type cell wall (GO:0009505);; Cellular Component: plasmodesma (GO:0009506);; Biological Process: response to hormone stimulus (GO:0009725);; Cellular Component: intracellular membrane-bounded organelle (GO:0043231);; Biolo…	Transcription factor PCL1
Os08t0399600	-1.41918	Molecular Function: translation elongation factor activity (GO:0003746);; Cellular Component: mitochondrion (GO:0005739);; Biological Process: translational elongation (GO:0006414);;	Elongation factor Ts, mitochondrial
PLANT_newGene_1489	-1.41475	Biological Process: glutamine metabolic process (GO:0006541);; Biological Process: cellular amino acid biosynthetic process (GO:0008652);; Biological Process: folic acid-containing compound biosynthetic process (GO:0009396);; Molecular Function: transferase activity (GO:0016740);; Molecular Function: lyase activity (GO:0016829);; Molecular Function: oxo-acid-lyase activity (GO:0016833);; Biologic…	Anthranilate synthase component 2
Os02t0285300	-1.41197	Molecular Function: copper ion binding (GO:0005507);; Molecular Function: calcium ion binding (GO:0005509);; Molecular Function: calmodulin binding (GO:0005516);; Molecular Function: phosphatidylinositol-4,5-bisphosphate binding (GO:0005546);; Molecular Function: phosphatidylinositol-3,4,5-trisphosphate binding (GO:0005547);; Cellular Component: nucleoplasm (GO:0005654);; Cellular Component: vacu…	Plasma membrane-associated cation-binding protein 1
Os03t0143400	-1.40968	Molecular Function: copper ion binding (GO:0005507);; Molecular Function: ATP binding (GO:0005524);; Cellular Component: mitochondrion (GO:0005739);; Cellular Component: mitochondrial matrix (GO:0005759);; Cellular Component: vacuolar membrane (GO:0005774);; Cellular Component: plasma membrane (GO:0005886);; Biological Process: gluconeogenesis (GO:0006094);; Biological Process: inflammatory respo…	Chaperonin CPN60-1, mitochondrial
Os06t0332600	-1.4095	Cellular Component: plastid (GO:0009536);;	--
Os06t0492700	-1.40502	Biological Process: G2/M transition of mitotic cell cycle (GO:0000086);; Biological Process: establishment of mitotic spindle orientation (GO:0000132);; Cellular Component: kinetochore (GO:0000776);; Biological Process: morphogenesis of an epithelium (GO:0002009);; Biological Process: nematode larval development (GO:0002119);; Molecular Function: microtubule motor activity (GO:0003777);; Molecula…	Dynein light chain 1, cytoplasmic
Os05t0476200	-1.4042	Biological Process: G1/S transition of mitotic cell cycle (GO:0000082);; Biological Process: S phase of mitotic cell cycle (GO:0000084);; Cellular Component: chromatin (GO:0000785);; Biological Process: cytokinesis by cell plate formation (GO:0000911);; Molecular Function: DNA binding (GO:0003677);; Molecular Function: DNA helicase activity (GO:0003678);; Molecular Function: chromatin binding (GO…	DNA replication licensing factor MCM3 homolog 3
Os03t0793600	-1.40285	Biological Process: in utero embryonic development (GO:0001701);; Cellular Component: photoreceptor outer segment (GO:0001750);; Molecular Function: phosphatidylinositol-4,5-bisphosphate 5-phosphatase activity (GO:0004439);; Molecular Function: inositol-polyphosphate 5-phosphatase activity (GO:0004445);; Cellular Component: nucleus (GO:0005634);; Cellular Component: early endosome (GO:0005769);; …	Type I inositol 1,4,5-trisphosphate 5-phosphatase CVP2
Os05t0295900	-1.40241	--	Proline-, glutamic acid- and leucine-rich protein 1
Os07t0147600	-1.40001	Molecular Function: protein kinase activity (GO:0004672);; Molecular Function: protein serine/threonine kinase activity (GO:0004674);; Molecular Function: ATP binding (GO:0005524);; Biological Process: glucose catabolic process (GO:0006007);; Biological Process: protein phosphorylation (GO:0006468);; Biological Process: ion transport (GO:0006811);; Biological Process: response to osmotic stress (…	Probable receptor-like protein kinase At1g30570
Os12t0560700	-1.39828	Biological Process: G1/S transition of mitotic cell cycle (GO:0000082);; Biological Process: S phase of mitotic cell cycle (GO:0000084);; Cellular Component: chromatin (GO:0000785);; Molecular Function: DNA binding (GO:0003677);; Molecular Function: DNA helicase activity (GO:0003678);; Molecular Function: chromatin binding (GO:0003682);; Molecular Function: single-stranded DNA binding (GO:0003697…	Protein PROLIFERA
Os01t0757400	-1.39806	Cellular Component: spindle pole (GO:0000922);; Molecular Function: ubiquitin-protein ligase activity (GO:0004842);; Molecular Function: ATP binding (GO:0005524);; Cellular Component: nucleus (GO:0005634);; Cellular Component: cytoplasm (GO:0005737);; Cellular Component: centrosome (GO:0005813);; Cellular Component: microtubule (GO:0005874);; Biological Process: mitosis (GO:0007067);; Biological …	Katanin p60 ATPase-containing subunit A-like 2
Os09t0441900	-1.3959	Molecular Function: signal transducer activity (GO:0004871);; Cellular Component: heterotrimeric G-protein complex (GO:0005834);; Cellular Component: intermediate filament (GO:0005882);; Biological Process: G-protein coupled receptor signaling pathway (GO:0007186);; Cellular Component: cell part (GO:0044464);;	Guanine nucleotide-binding protein subunit gamma 3
Os10t0559833	-1.39408	--	--
Os08t0471401	-1.38936	Biological Process: mitotic cell cycle (GO:0000278);; Molecular Function: DNA binding (GO:0003677);; Molecular Function: sequence-specific DNA binding transcription factor activity (GO:0003700);; Cellular Component: nucleus (GO:0005634);; Biological Process: RNA processing (GO:0006396);; Biological Process: sulfur compound metabolic process (GO:0006790);; Biological Process: sister chromatid cohe…	Transcription factor HEC1
Os02t0108700	-1.38827	Molecular Function: nucleotide binding (GO:0000166);; Biological Process: cis assembly of pre-catalytic spliceosome (GO:0000354);; Biological Process: nematode larval development (GO:0002119);; Molecular Function: nucleic acid binding (GO:0003676);; Molecular Function: ATP-dependent RNA helicase activity (GO:0004004);; Molecular Function: protein binding (GO:0005515);; Molecular Function: ATP bin…	U5 small nuclear ribonucleoprotein 200 kDa helicase
Os03t0370500	-1.38698	Biological Process: RNA methylation (GO:0001510);; Biological Process: pseudouridine synthesis (GO:0001522);; Biological Process: nematode larval development (GO:0002119);; Molecular Function: nucleic acid binding (GO:0003676);; Molecular Function: telomerase activity (GO:0003720);; Molecular Function: RNA binding (GO:0003723);; Molecular Function: pseudouridylate synthase activity (GO:0004730);;…	H/ACA ribonucleoprotein complex subunit 4
Os11t0655900	-1.38295	Cellular Component: nucleus (GO:0005634);; Molecular Function: arsenate reductase (glutaredoxin) activity (GO:0008794);; Molecular Function: electron carrier activity (GO:0009055);; Molecular Function: protein disulfide oxidoreductase activity (GO:0015035);; Cellular Component: cytoplasmic membrane-bounded vesicle (GO:0016023);; Biological Process: methylglyoxal catabolic process to D-lactate (GO…	Glutaredoxin-C10
Os07t0636000	-1.377	Biological Process: RNA methylation (GO:0001510);; Biological Process: pseudouridine synthesis (GO:0001522);; Biological Process: nematode larval development (GO:0002119);; Molecular Function: nucleic acid binding (GO:0003676);; Molecular Function: telomerase activity (GO:0003720);; Molecular Function: RNA binding (GO:0003723);; Molecular Function: pseudouridylate synthase activity (GO:0004730);;…	H/ACA ribonucleoprotein complex subunit 4
Os03t0365800	-1.37248	Cellular Component: cell wall (GO:0005618);; Cellular Component: vacuole (GO:0005773);; Biological Process: lipid metabolic process (GO:0006629);; Biological Process: defense response (GO:0006952);; Cellular Component: cytoplasmic membrane-bounded vesicle (GO:0016023);; Molecular Function: hydrolase activity, acting on ester bonds (GO:0016788);; Biological Process: primary metabolic process (GO:0…	GDSL esterase/lipase At1g28600
Os09t0540600	-1.37115	Biological Process: negative regulation of transcription from RNA polymerase II promoter (GO:0000122);; Biological Process: nuclear-transcribed mRNA poly(A) tail shortening (GO:0000289);; Biological Process: cytokinesis by cell plate formation (GO:0000911);; Molecular Function: poly(A)-specific ribonuclease activity (GO:0004535);; Cellular Component: nucleus (GO:0005634);; Cellular Component: tra…	Histone-binding protein MSI1 homolog
Os01t0259400	-1.36928	Molecular Function: nucleotide binding (GO:0000166);; Biological Process: microtubule cytoskeleton organization (GO:0000226);; Biological Process: mitotic cell cycle (GO:0000278);; Biological Process: cytokinesis by cell plate formation (GO:0000911);; Biological Process: phragmoplast assembly (GO:0000914);; Molecular Function: protein serine/threonine kinase activity (GO:0004674);; Molecular Func…	Serine/threonine-protein kinase ULK4
Os01t0635400	-1.3677	Biological Process: M phase (GO:0000279);; Cellular Component: kinetochore (GO:0000776);; Molecular Function: RNA binding (GO:0003723);; Molecular Function: protein binding (GO:0005515);; Cellular Component: nuclear outer membrane (GO:0005640);; Cellular Component: nuclear pore (GO:0005643);; Cellular Component: nucleolus (GO:0005730);; Cellular Component: cytoplasm (GO:0005737);; Cellular Compon…	Rae1-like protein At1g80670
Os04t0664400	-1.36601	Molecular Function: DNA binding (GO:0003677);; Cellular Component: nucleus (GO:0005634);; Biological Process: regulation of transcription, DNA-dependent (GO:0006355);; Biological Process: regulation of translation (GO:0006417);; Cellular Component: plastid (GO:0009536);; Biological Process: phototropism (GO:0009638);; Biological Process: response to ethylene stimulus (GO:0009723);; Biological Pro…	Auxin response factor 11
Os10t0456000	-1.36482	Molecular Function: binding (GO:0005488);; Biological Process: estrogen metabolic process (GO:0008210);; Biological Process: lipid biosynthetic process (GO:0008610);; Molecular Function: oxidoreductase activity (GO:0016491);; Molecular Function: steroid dehydrogenase activity, acting on the CH-OH group of donors, NAD or NADP as acceptor (GO:0033764);; Biological Process: cellular catabolic proces…	Short-chain type dehydrogenase/reductase
Os07t0617901	-1.36479	Biological Process: response to hypoxia (GO:0001666);; Molecular Function: gamma-glutamyltransferase activity (GO:0003840);; Molecular Function: L-alanine:2-oxoglutarate aminotransferase activity (GO:0004021);; Molecular Function: copper ion binding (GO:0005507);; Molecular Function: ATP binding (GO:0005524);; Cellular Component: mitochondrion (GO:0005739);; Cellular Component: vacuole (GO:000577…	Alanine aminotransferase 2
Os08t0192900	-1.36251	Molecular Function: nucleotide binding (GO:0000166);; Biological Process: endonucleolytic cleavage involved in rRNA processing (GO:0000478);; Molecular Function: RNA binding (GO:0003723);; Molecular Function: protein binding (GO:0005515);; Cellular Component: nucleolus (GO:0005730);; Cellular Component: mitochondrion (GO:0005739);; Biological Process: leaf vascular tissue pattern formation (GO:00…	Nucleolin 1
PLANT_newGene_118	-1.36171	Biological Process: regulation of cyclin-dependent protein kinase activity (GO:0000079);; Biological Process: pachytene (GO:0000239);; Cellular Component: nucleus (GO:0005634);; Cellular Component: cytoplasm (GO:0005737);; Biological Process: mitosis (GO:0007067);; Biological Process: meiosis II (GO:0007135);; Biological Process: male meiosis (GO:0007140);; Biological Process: cell proliferation …	Cyclin-A1-2
Os03t0766500	-1.35951	Molecular Function: DNA binding (GO:0003677);; Molecular Function: chromatin binding (GO:0003682);; Molecular Function: sequence-specific DNA binding transcription factor activity (GO:0003700);; Molecular Function: protein binding (GO:0005515);; Cellular Component: cell wall (GO:0005618);; Cellular Component: nucleus (GO:0005634);; Cellular Component: mitochondrion (GO:0005739);; Biological Proce…	Probable transcription factor RL9
Os12t0289600	-1.35929	Molecular Function: DNA binding (GO:0003677);; Molecular Function: DNA-directed DNA polymerase activity (GO:0003887);; Molecular Function: ATP binding (GO:0005524);; Biological Process: DNA replication (GO:0006260);; Cellular Component: DNA polymerase III complex (GO:0009360);; Molecular Function: nucleoside-triphosphatase activity (GO:0017111);;	--
Os03t0850100	-1.35926	Molecular Function: protein binding (GO:0005515);; Cellular Component: nucleoplasm (GO:0005654);; Biological Process: regulation of transcription from RNA polymerase II promoter (GO:0006357);; Biological Process: protein dephosphorylation (GO:0006470);; Biological Process: activation of signaling protein activity involved in unfolded protein response (GO:0006987);; Molecular Function: CTD phospha…	CTD small phosphatase-like protein 2
Os02t0611400	-1.35546	Molecular Function: DNA binding (GO:0003677);; Cellular Component: nucleus (GO:0005634);; Cellular Component: mitochondrion (GO:0005739);; Biological Process: regulation of transcription, DNA-dependent (GO:0006355);; Biological Process: organelle organization (GO:0006996);; Biological Process: ribonucleotide metabolic process (GO:0009259);; Biological Process: post-embryonic development (GO:00097…	Pentatricopeptide repeat-containing protein At1g19525
Os03t0203100	-1.34967	--	--
Os01t0544450	-1.34554	Biological Process: G1/S transition of mitotic cell cycle (GO:0000082);; Biological Process: S phase of mitotic cell cycle (GO:0000084);; Cellular Component: chromatin (GO:0000785);; Molecular Function: DNA binding (GO:0003677);; Molecular Function: DNA helicase activity (GO:0003678);; Molecular Function: chromatin binding (GO:0003682);; Molecular Function: single-stranded DNA binding (GO:0003697…	DNA replication licensing factor mcm4
Os05t0556700	-1.34199	Molecular Function: ATP binding (GO:0005524);; Cellular Component: cell wall (GO:0005618);; Cellular Component: nucleolus (GO:0005730);; Cellular Component: cytoplasm (GO:0005737);; Cellular Component: chaperonin-containing T-complex (GO:0005832);; Cellular Component: microtubule (GO:0005874);; Biological Process: protein folding (GO:0006457);; Cellular Component: anchored to plasma membrane (GO:…	T-complex protein 1 subunit beta
PLANT_newGene_41	-1.3404	--	--
Os02t0149700	-1.33982	Cellular Component: exocyst (GO:0000145);; Cellular Component: mitochondrion (GO:0005739);; Cellular Component: cytosol (GO:0005829);; Biological Process: exocytosis (GO:0006887);; Cellular Component: cytoplasmic part (GO:0044444);;	Exocyst complex component 7
Os02t0821850	-1.33922	Biological Process: endonucleolytic cleavage involved in rRNA processing (GO:0000478);; Biological Process: RNA methylation (GO:0001510);; Cellular Component: dense fibrillar component (GO:0001651);; Cellular Component: granular component (GO:0001652);; Biological Process: nematode larval development (GO:0002119);; Molecular Function: RNA binding (GO:0003723);; Molecular Function: mRNA binding (G…	Mediator of RNA polymerase II transcription subunit 36a
Os06t0187000	-1.33824	Biological Process: cell cycle checkpoint (GO:0000075);; Biological Process: G1/S transition of mitotic cell cycle (GO:0000082);; Molecular Function: nucleotide binding (GO:0000166);; Cellular Component: origin recognition complex (GO:0000808);; Cellular Component: spindle pole (GO:0000922);; Biological Process: RNA methylation (GO:0001510);; Molecular Function: ATP binding (GO:0005524);; Cellula…	Origin recognition complex subunit 1
Os01t0351200	-1.33819	Cellular Component: exocyst (GO:0000145);; Molecular Function: DNA binding (GO:0003677);; Molecular Function: NAD+ ADP-ribosyltransferase activity (GO:0003950);; Cellular Component: nucleus (GO:0005634);; Cellular Component: nuclear envelope (GO:0005635);; Cellular Component: transcription factor complex (GO:0005667);; Cellular Component: polytene chromosome puff (GO:0005703);; Cellular Component…	Poly [ADP-ribose] polymerase 2-A
Os01t0594300	-1.33785	Biological Process: cell morphogenesis involved in differentiation (GO:0000904);; Molecular Function: structural constituent of cell wall (GO:0005199);; Molecular Function: protein binding (GO:0005515);; Cellular Component: plant-type cell wall (GO:0009505);; Cellular Component: plasmodesma (GO:0009506);; Biological Process: unidimensional cell growth (GO:0009826);; Cellular Component: cytoplasmi…	Leucine-rich repeat extensin-like protein 3
Os06t0245900	-1.33334	Molecular Function: core promoter binding (GO:0001047);; Biological Process: sprouting angiogenesis (GO:0002040);; Molecular Function: DNA binding (GO:0003677);; Molecular Function: sequence-specific DNA binding transcription factor activity (GO:0003700);; Molecular Function: transcription corepressor activity (GO:0003714);; Cellular Component: nucleoplasm (GO:0005654);; Cellular Component: trans…	E2F transcription factor-like E2FE
Os09t0359800	-1.33301	Biological Process: in utero embryonic development (GO:0001701);; Molecular Function: transcription coactivator activity (GO:0003713);; Molecular Function: protein binding (GO:0005515);; Cellular Component: nucleolus (GO:0005730);; Cellular Component: cytosol (GO:0005829);; Cellular Component: plasma membrane (GO:0005886);; Biological Process: cell surface receptor signaling pathway (GO:0007166);…	Probable protein arginine N-methyltransferase 1
Os11t0120200	-1.32863	Molecular Function: binding (GO:0005488);; Cellular Component: intracellular (GO:0005622);; Cellular Component: cytosol (GO:0005829);; Biological Process: cellular macromolecule biosynthetic process (GO:0034645);; Biological Process: cellular protein metabolic process (GO:0044267);; Biological Process: carbohydrate derivative metabolic process (GO:1901135);;	Vegetative cell wall protein gp1
Os07t0578333	-1.32849	--	--
Os03t0858100	-1.32764	Biological Process: M phase of mitotic cell cycle (GO:0000087);; Biological Process: mitotic anaphase (GO:0000090);; Biological Process: negative regulation of transcription from RNA polymerase II promoter (GO:0000122);; Biological Process: mitotic prometaphase (GO:0000236);; Cellular Component: kinetochore (GO:0000776);; Molecular Function: nucleic acid binding (GO:0003676);; Cellular Component:…	Exportin-1
Os01t0788001	-1.31876	Cellular Component: intracellular (GO:0005622);; Cellular Component: nuclear envelope (GO:0005635);; Cellular Component: cytosol (GO:0005829);; Cellular Component: plasma membrane (GO:0005886);; Biological Process: protein import into nucleus (GO:0006606);; Biological Process: protein export from nucleus (GO:0006611);; Biological Process: protein targeting to membrane (GO:0006612);; Biological Pr…	Nuclear transport factor 2
Os05t0353400	-1.31709	Cellular Component: nuclear pore (GO:0005643);; Biological Process: ribosomal protein import into nucleus (GO:0006610);; Biological Process: intracellular protein transport (GO:0006886);; Biological Process: nucleocytoplasmic transport (GO:0006913);; Biological Process: cellular component disassembly involved in apoptotic process (GO:0006921);; Biological Process: multicellular organismal develop…	Importin subunit beta-1
Os01t0327500	-1.31647	Cellular Component: cytoplasmic membrane-bounded vesicle (GO:0016023);;	--
Os02t0321900	-1.31181	Biological Process: nuclear-transcribed mRNA catabolic process, nonsense-mediated decay (GO:0000184);; Biological Process: RNA methylation (GO:0001510);; Biological Process: nematode larval development (GO:0002119);; Molecular Function: RNA binding (GO:0003723);; Molecular Function: structural constituent of ribosome (GO:0003735);; Cellular Component: nucleolus (GO:0005730);; Cellular Component: …	60S ribosomal protein L10a-1
Os07t0561300	-1.30819	Biological Process: response to stress (GO:0006950);; Cellular Component: plastid (GO:0009536);; Biological Process: response to endogenous stimulus (GO:0009719);; Biological Process: response to organic substance (GO:0010033);;	F-box protein At4g05010
Os01t0184000	-1.30759	Molecular Function: ATP binding (GO:0005524);; Cellular Component: nucleus (GO:0005634);; Molecular Function: transferase activity (GO:0016740);; Biological Process: cellular metabolic process (GO:0044237);;	Polynucleotide 5&apos;-hydroxyl-kinase NOL9
Os05t0163250	-1.30695	Biological Process: mRNA splicing, via spliceosome (GO:0000398);; Biological Process: nematode larval development (GO:0002119);; Molecular Function: RNA binding (GO:0003723);; Molecular Function: protein binding (GO:0005515);; Cellular Component: spliceosomal complex (GO:0005681);; Cellular Component: U5 snRNP (GO:0005682);; Biological Process: receptor-mediated endocytosis (GO:0006898);; Biologi…	Pre-mRNA-processing-splicing factor 8
Os04t0201200	-1.3062	Molecular Function: RNA binding (GO:0003723);; Molecular Function: mRNA binding (GO:0003729);; Molecular Function: protein binding (GO:0005515);; Cellular Component: cytosol (GO:0005829);; Biological Process: post-Golgi vesicle-mediated transport (GO:0006892);; Biological Process: nucleotide biosynthetic process (GO:0009165);; Cellular Component: cytoplasmic stress granule (GO:0010494);; Cellular…	Pumilio homolog 3
Os01t0927000	-1.30469	Molecular Function: DNA binding (GO:0003677);; Molecular Function: protein binding (GO:0005515);; Cellular Component: nucleus (GO:0005634);; Cellular Component: chromosome (GO:0005694);; Biological Process: DNA methylation (GO:0006306);; Biological Process: chromatin silencing (GO:0006342);; Biological Process: meiosis (GO:0007126);; Biological Process: multicellular organismal development (GO:00…	Histone-lysine N-methyltransferase, H3 lysine-9 specific SUVH4
PLANT_newGene_2572	-1.30445	Biological Process: immune system process (GO:0002376);; Molecular Function: protein serine/threonine kinase activity (GO:0004674);; Molecular Function: ATP binding (GO:0005524);; Cellular Component: mitochondrion (GO:0005739);; Cellular Component: plasma membrane (GO:0005886);; Biological Process: protein phosphorylation (GO:0006468);; Cellular Component: chloroplast (GO:0009507);; Biological Pr…	Putative cysteine-rich receptor-like protein kinase 35
Os06t0134400	-1.3007	--	--
Os07t0593200	-1.29995	Biological Process: double-strand break repair via homologous recombination (GO:0000724);; Molecular Function: protein binding (GO:0005515);; Cellular Component: mitochondrion (GO:0005739);; Molecular Function: zinc ion binding (GO:0008270);; Biological Process: protein stabilization (GO:0050821);; Cellular Component: Shu complex (GO:0097196);;	Zinc finger SWIM domain-containing protein 7
Os09t0517600	-1.29276	Biological Process: polysaccharide biosynthetic process (GO:0000271);; Molecular Function: actin binding (GO:0003779);; Cellular Component: cell wall (GO:0005618);; Cellular Component: nucleus (GO:0005634);; Cellular Component: mitochondrion (GO:0005739);; Cellular Component: plasma membrane (GO:0005886);; Biological Process: multidimensional cell growth (GO:0009825);; Biological Process: cell ti…	Formin-like protein 15
Os03t0166000	-1.29077	Molecular Function: nucleic acid binding (GO:0003676);; Molecular Function: protein binding (GO:0005515);; Cellular Component: transcription factor complex (GO:0005667);; Cellular Component: cytoplasm (GO:0005737);; Biological Process: DNA-dependent transcription, initiation (GO:0006352);; Biological Process: regulation of transcription, DNA-dependent (GO:0006355);; Biological Process: transcript…	ATP-dependent RNA helicase A
Os10t0524550	-1.28661	Molecular Function: phospholipase activity (GO:0004620);; Molecular Function: phospholipase D activity (GO:0004630);; Molecular Function: protein binding (GO:0005515);; Molecular Function: phosphatidylinositol-4,5-bisphosphate binding (GO:0005546);; Cellular Component: plasma membrane (GO:0005886);; Biological Process: lipid metabolic process (GO:0006629);; Biological Process: membrane lipid meta…	Phospholipase D beta 1
Os06t0563250	-1.28236	Cellular Component: protein phosphatase type 2A complex (GO:0000159);; Molecular Function: nucleotide binding (GO:0000166);; Cellular Component: extracellular region (GO:0005576);; Cellular Component: cell wall (GO:0005618);; Cellular Component: cytosol (GO:0005829);; Biological Process: protein dephosphorylation (GO:0006470);; Biological Process: defense response (GO:0006952);; Biological Proces…	Serine/threonine protein phosphatase 2A 55 kDa regulatory subunit B alpha isoform
Os03t0577100	-1.27922	Cellular Component: chromosome, centromeric region (GO:0000775);; Molecular Function: binding (GO:0005488);; Biological Process: cell cycle (GO:0007049);; Biological Process: mitosis (GO:0007067);; Biological Process: heart development (GO:0007507);; Biological Process: cellular component organization (GO:0016043);; Cellular Component: intracellular membrane-bounded organelle (GO:0043231);; Cellu…	Probable kinetochore protein NUF2
Os03t0416300	-1.27755	Biological Process: polysaccharide biosynthetic process (GO:0000271);; Biological Process: polysaccharide catabolic process (GO:0000272);; Cellular Component: mitochondrial respiratory chain complex III (GO:0005750);; Biological Process: starch metabolic process (GO:0005982);; Biological Process: glycolysis (GO:0006096);; Biological Process: calcium ion transport (GO:0006816);; Biological Process…	COBRA-like protein 2
Os02t0489800	-1.2775	Biological Process: nuclear division (GO:0000280);; Biological Process: phragmoplast assembly (GO:0000914);; Molecular Function: microtubule motor activity (GO:0003777);; Molecular Function: protein binding (GO:0005515);; Molecular Function: ATP binding (GO:0005524);; Cellular Component: microtubule (GO:0005874);; Cellular Component: microtubule associated complex (GO:0005875);; Biological Proces…	Kinesin-like protein KIN12B
PLANT_newGene_696	-1.27711	--	--
Os03t0659800	-1.27604	Cellular Component: plasma membrane (GO:0005886);; Biological Process: water transport (GO:0006833);; Cellular Component: plastid (GO:0009536);; Biological Process: response to blue light (GO:0009637);; Biological Process: response to salt stress (GO:0009651);; Biological Process: response to fructose stimulus (GO:0009750);; Biological Process: regulation of meristem growth (GO:0010075);; Biologi…	Uncharacterized protein At4g15545
Os04t0512400	-1.27596	Cellular Component: ubiquitin ligase complex (GO:0000151);; Molecular Function: DNA binding (GO:0003677);; Molecular Function: ubiquitin-protein ligase activity (GO:0004842);; Cellular Component: nucleus (GO:0005634);; Cellular Component: cytoplasm (GO:0005737);; Biological Process: DNA replication (GO:0006260);; Biological Process: DNA repair (GO:0006281);; Biological Process: double-strand brea…	Protein BREAST CANCER SUSCEPTIBILITY 1 homolog
Os12t0167700	-1.27516	Molecular Function: nucleic acid binding (GO:0003676);;	--
Os02t0699433	-1.27505	Molecular Function: catalytic activity (GO:0003824);; Cellular Component: cell part (GO:0044464);;	Translation initiation factor IF-2
Os07t0202900	-1.27453	Molecular Function: protein binding (GO:0005515);; Cellular Component: mitochondrion (GO:0005739);; Biological Process: apoptotic process (GO:0006915);; Cellular Component: intracellular non-membrane-bounded organelle (GO:0043232);; Cellular Component: intracellular organelle lumen (GO:0070013);;	28S ribosomal protein S29, mitochondrial
Os05t0560100	-1.27326	Molecular Function: Rho guanyl-nucleotide exchange factor activity (GO:0005089);; Cellular Component: nucleus (GO:0005634);; Cellular Component: mitochondrion (GO:0005739);; Cellular Component: plasma membrane (GO:0005886);; Biological Process: cellular membrane fusion (GO:0006944);; Biological Process: embryo development ending in seed dormancy (GO:0009793);; Biological Process: plant-type cell …	Rho guanine nucleotide exchange factor 8
Os12t0163200	-1.27322	Molecular Function: protein binding (GO:0005515);; Cellular Component: nucleus (GO:0005634);; Biological Process: apoptotic process (GO:0006915);; Biological Process: developmental process (GO:0032502);; Biological Process: primary metabolic process (GO:0044238);; Biological Process: cellular macromolecule metabolic process (GO:0044260);; Biological Process: negative regulation of cellular proces…	Nucleolar complex protein 2 homolog
Os01t0854000	-1.27283	Cellular Component: cytoplasm (GO:0005737);; Biological Process: epidermis development (GO:0008544);; Biological Process: anatomical structure morphogenesis (GO:0009653);; Molecular Function: transferase activity, transferring acyl groups other than amino-acyl groups (GO:0016747);;	BAHD acyltransferase DCR
Os11t0128400	-1.27236	Biological Process: mitotic cell cycle (GO:0000278);; Molecular Function: binding (GO:0005488);; Biological Process: DNA replication initiation (GO:0006270);; Biological Process: premeiotic DNA replication (GO:0006279);; Biological Process: cellular component organization (GO:0016043);; Biological Process: cell cycle process (GO:0022402);; Biological Process: cellular macromolecule biosynthetic p…	Cell division control protein 45 homolog
Os11t0602550	-1.26889	Biological Process: nuclear-transcribed mRNA catabolic process, nonsense-mediated decay (GO:0000184);; Biological Process: RNA methylation (GO:0001510);; Biological Process: nematode larval development (GO:0002119);; Molecular Function: structural constituent of ribosome (GO:0003735);; Molecular Function: protein binding (GO:0005515);; Cellular Component: cell wall (GO:0005618);; Cellular Compone…	40S ribosomal protein S9-2
Os06t0546500	-1.26745	Biological Process: defense response to nematode (GO:0002215);; Molecular Function: peroxidase activity (GO:0004601);; Molecular Function: protein binding (GO:0005515);; Cellular Component: cell wall (GO:0005618);; Cellular Component: vacuolar membrane (GO:0005774);; Cellular Component: Golgi apparatus (GO:0005794);; Cellular Component: cytosol (GO:0005829);; Biological Process: response to oxida…	Peroxidase 4
Os06t0274200	-1.26737	Biological Process: RNA methylation (GO:0001510);; Molecular Function: RNA binding (GO:0003723);; Cellular Component: nucleolus (GO:0005730);; Cellular Component: small nucleolar ribonucleoprotein complex (GO:0005732);; Biological Process: receptor-mediated endocytosis (GO:0006898);; Biological Process: nucleotide biosynthetic process (GO:0009165);; Biological Process: regulation of flower develo…	H/ACA ribonucleoprotein complex subunit 2-like protein
Os02t0529700	-1.26729	Biological Process: RNA methylation (GO:0001510);; Molecular Function: structural constituent of ribosome (GO:0003735);; Cellular Component: nucleolus (GO:0005730);; Cellular Component: Golgi apparatus (GO:0005794);; Cellular Component: ribosome (GO:0005840);; Cellular Component: plasma membrane (GO:0005886);; Biological Process: translational elongation (GO:0006414);; Biological Process: respons…	60S acidic ribosomal protein P2A
PLANT_newGene_675	-1.26449	Cellular Component: extracellular region (GO:0005576);; Cellular Component: cell wall (GO:0005618);; Biological Process: signal transduction (GO:0007165);; Biological Process: response to water deprivation (GO:0009414);; Biological Process: systemic acquired resistance (GO:0009627);; Biological Process: response to vitamin B1 (GO:0010266);; Cellular Component: cytoplasmic membrane-bounded vesicle…	Pathogenesis-related protein PR-1
Os12t0547500	-1.2635	Molecular Function: microtubule motor activity (GO:0003777);; Molecular Function: ATP binding (GO:0005524);; Cellular Component: nucleus (GO:0005634);; Cellular Component: centrosome (GO:0005813);; Cellular Component: microtubule (GO:0005874);; Cellular Component: microtubule associated complex (GO:0005875);; Cellular Component: zonula adherens (GO:0005915);; Biological Process: DNA metabolic pro…	Kinesin-4
Os10t0575600	-1.26151	Molecular Function: sequence-specific DNA binding transcription factor activity (GO:0003700);; Molecular Function: protein binding (GO:0005515);; Cellular Component: nucleus (GO:0005634);; Biological Process: DNA metabolic process (GO:0006259);; Biological Process: regulation of transcription, DNA-dependent (GO:0006355);; Biological Process: protein acetylation (GO:0006473);; Biological Process: …	Homeobox-leucine zipper protein ROC3
Os05t0353450	-1.26032	Biological Process: protein import into nucleus, translocation (GO:0000060);; Cellular Component: nuclear pore (GO:0005643);; Cellular Component: nucleoplasm (GO:0005654);; Cellular Component: cytosol (GO:0005829);; Biological Process: apoptotic DNA fragmentation (GO:0006309);; Biological Process: NLS-bearing substrate import into nucleus (GO:0006607);; Biological Process: ribosomal protein impor…	Importin subunit beta-1
Os12t0273700	-1.25837	--	--
Os10t0104900	-1.2554	Molecular Function: DNA binding (GO:0003677);; Molecular Function: DNA (cytosine-5-)-methyltransferase activity (GO:0003886);; Cellular Component: nucleus (GO:0005634);; Biological Process: chromatin silencing (GO:0006342);; Biological Process: regulation of transcription, DNA-dependent (GO:0006355);; Biological Process: DNA mediated transformation (GO:0009294);; Cellular Component: plastid (GO:0…	DNA (cytosine-5)-methyltransferase 3
Os11t0137100	-1.25456	Cellular Component: lytic vacuole (GO:0000323);; Biological Process: RNA splicing, via transesterification reactions (GO:0000375);; Cellular Component: nucleolus (GO:0005730);; Cellular Component: cytosol (GO:0005829);; Biological Process: rRNA processing (GO:0006364);; Biological Process: response to ethylene stimulus (GO:0009723);; Cellular Component: basal plasma membrane (GO:0009925);; Biolog…	U3 small nucleolar ribonucleoprotein protein MPP10
Os02t0164000	-1.25273	Biological Process: proteolysis (GO:0006508);; Molecular Function: cysteine-type peptidase activity (GO:0008234);;	--
Os02t0135700	-1.25125	Molecular Function: DNA binding (GO:0003677);; Molecular Function: DNA-directed DNA polymerase activity (GO:0003887);; Molecular Function: binding (GO:0005488);; Biological Process: transcription, DNA-dependent (GO:0006351);; Cellular Component: intracellular part (GO:0044424);;	DNA polymerase V
Os12t0581800	-1.24876	Biological Process: regulation of cyclin-dependent protein kinase activity (GO:0000079);; Biological Process: double-strand break repair via homologous recombination (GO:0000724);; Biological Process: cytokinesis by cell plate formation (GO:0000911);; Cellular Component: nucleus (GO:0005634);; Biological Process: DNA replication initiation (GO:0006270);; Biological Process: regulation of DNA repl…	Cyclin-A3-2
Os03t0816400	-1.24789	Biological Process: barrier septum assembly (GO:0000917);; Molecular Function: GTP binding (GO:0005525);; Cellular Component: chloroplast (GO:0009507);; Biological Process: methylglyoxal catabolic process to D-lactate (GO:0019243);;	Probable GTP-binding protein EngB
Os05t0502800	-1.24724	Molecular Function: RNA binding (GO:0003723);; Cellular Component: plastid (GO:0009536);; Molecular Function: snoRNA binding (GO:0030515);; Biological Process: snRNA pseudouridine synthesis (GO:0031120);; Biological Process: ribosome biogenesis (GO:0042254);; Cellular Component: intracellular organelle (GO:0043229);;	H/ACA ribonucleoprotein complex non-core subunit NAF1
Os05t0371600	-1.24187	Molecular Function: protein serine/threonine kinase activity (GO:0004674);; Molecular Function: ATP binding (GO:0005524);; Biological Process: polysaccharide metabolic process (GO:0005976);; Biological Process: protein phosphorylation (GO:0006468);; Biological Process: ion transport (GO:0006811);; Biological Process: signal transduction (GO:0007165);; Biological Process: plant-type cell wall orga…	Probable leucine-rich repeat receptor-like protein kinase At5g49770
Os05t0354300	-1.24055	Biological Process: cell cycle checkpoint (GO:0000075);; Biological Process: M phase (GO:0000279);; Cellular Component: anaphase-promoting complex (GO:0005680);; Cellular Component: mitochondrion (GO:0005739);; Biological Process: double-strand break repair (GO:0006302);; Biological Process: mitotic recombination (GO:0006312);; Biological Process: sister chromatid cohesion (GO:0007062);; Biologic…	Anaphase-promoting complex subunit 1
Os03t0329200	-1.24031	Molecular Function: nucleotide binding (GO:0000166);; Molecular Function: DNA binding (GO:0003677);; Molecular Function: RNA binding (GO:0003723);; Cellular Component: nucleus (GO:0005634);; Molecular Function: zinc ion binding (GO:0008270);; Biological Process: primary metabolic process (GO:0044238);; Biological Process: cellular macromolecule metabolic process (GO:0044260);; Cellular Component:…	Zinc finger CCCH domain-containing protein 23
Os01t0875500	-1.23689	Molecular Function: beta-galactosidase activity (GO:0004565);; Cellular Component: vacuolar membrane (GO:0005774);; Cellular Component: cytosol (GO:0005829);; Biological Process: carbohydrate metabolic process (GO:0005975);; Biological Process: acetyl-CoA metabolic process (GO:0006084);; Biological Process: polyamine catabolic process (GO:0006598);; Cellular Component: plant-type cell wall (GO:00…	Beta-galactosidase 3
Os09t0241100	-1.23606	Molecular Function: catalytic activity (GO:0003824);; Molecular Function: protein binding (GO:0005515);; Biological Process: regulation of transcription, DNA-dependent (GO:0006355);; Biological Process: transcription from RNA polymerase II promoter (GO:0006366);; Biological Process: multicellular organismal development (GO:0007275);; Cellular Component: cytoplasmic membrane-bounded vesicle (GO:00…	WD repeat and HMG-box DNA-binding protein 1
Os02t0302900	-1.23402	Cellular Component: nucleus (GO:0005634);; Cellular Component: endoplasmic reticulum (GO:0005783);; Cellular Component: plastid (GO:0009536);; Biological Process: gene expression (GO:0010467);; Biological Process: RNA metabolic process (GO:0016070);; Molecular Function: organic cyclic compound binding (GO:0097159);;	Reticulon-like protein B17
Os08t0120550	-1.2338	Molecular Function: binding (GO:0005488);; Cellular Component: nucleus (GO:0005634);; Cellular Component: cytoplasm (GO:0005737);; Biological Process: auxin mediated signaling pathway (GO:0009734);; Biological Process: response to sucrose stimulus (GO:0009744);; Biological Process: response to fructose stimulus (GO:0009750);; Biological Process: RNA metabolic process (GO:0016070);; Biological Pro…	Programmed cell death protein 4
Os11t0169800	-1.22669	Biological Process: long-chain fatty acid metabolic process (GO:0001676);; Molecular Function: acetate-CoA ligase activity (GO:0003987);; Molecular Function: long-chain fatty acid-CoA ligase activity (GO:0004467);; Cellular Component: peroxisome (GO:0005777);; Cellular Component: endoplasmic reticulum membrane (GO:0005789);; Cellular Component: Golgi apparatus (GO:0005794);; Cellular Component: l…	Long chain acyl-CoA synthetase 9, chloroplastic
Os02t0714200	-1.22055	Molecular Function: 6-phosphofructokinase activity (GO:0003872);; Molecular Function: ATP binding (GO:0005524);; Cellular Component: cell wall (GO:0005618);; Cellular Component: 6-phosphofructokinase complex (GO:0005945);; Biological Process: fructose 6-phosphate metabolic process (GO:0006002);; Biological Process: acetyl-CoA metabolic process (GO:0006084);; Biological Process: glycolysis (GO:000…	Pyrophosphate--fructose 6-phosphate 1-phosphotransferase subunit alpha
Os02t0165500	-1.22003	Molecular Function: binding (GO:0005488);; Cellular Component: cytoplasm (GO:0005737);; Cellular Component: plastid (GO:0009536);; Biological Process: gene expression (GO:0010467);; Biological Process: RNA metabolic process (GO:0016070);; Cellular Component: nuclear lumen (GO:0031981);;	Serine/arginine repetitive matrix protein 2
Os10t0575650	-1.21909	Molecular Function: sequence-specific DNA binding transcription factor activity (GO:0003700);; Molecular Function: protein binding (GO:0005515);; Cellular Component: nucleus (GO:0005634);; Biological Process: DNA metabolic process (GO:0006259);; Biological Process: regulation of transcription, DNA-dependent (GO:0006355);; Biological Process: cellular membrane fusion (GO:0006944);; Biological Proc…	Homeobox-leucine zipper protein ROC3
PLANT_newGene_94	-1.21693	Biological Process: transcription, DNA-dependent (GO:0006351);; Biological Process: organelle organization (GO:0006996);; Molecular Function: protein-lysine N-methyltransferase activity (GO:0016279);; Molecular Function: transferase activity (GO:0016740);; Biological Process: peptidyl-lysine methylation (GO:0018022);; Cellular Component: intracellular membrane-bounded organelle (GO:0043231);; Bio…	[Fructose-bisphosphate aldolase]-lysine N-methyltransferase, chloroplastic
Os03t0279832	-1.21636	Molecular Function: microtubule motor activity (GO:0003777);; Molecular Function: protein binding (GO:0005515);; Molecular Function: ATP binding (GO:0005524);; Cellular Component: centrosome (GO:0005813);; Cellular Component: microtubule (GO:0005874);; Cellular Component: microtubule associated complex (GO:0005875);; Cellular Component: spindle microtubule (GO:0005876);; Biological Process: micro…	125 kDa kinesin-related protein
Os01t0513900	-1.2143	Biological Process: M phase (GO:0000279);; Cellular Component: kinetochore (GO:0000776);; Cellular Component: condensed chromosome, centromeric region (GO:0000779);; Biological Process: cytokinesis by cell plate formation (GO:0000911);; Molecular Function: microtubule motor activity (GO:0003777);; Molecular Function: ATP binding (GO:0005524);; Cellular Component: nucleus (GO:0005634);; Cellular C…	Kinesin-like protein NACK1
Os02t0129800	-1.20752	Cellular Component: endosome (GO:0005768);; Cellular Component: cytoskeleton (GO:0005856);; Cellular Component: plant-type cell wall (GO:0009505);; Cellular Component: plasmodesma (GO:0009506);; Biological Process: anatomical structure morphogenesis (GO:0009653);; Cellular Component: vesicle membrane (GO:0012506);; Biological Process: endosomal transport (GO:0016197);; Biological Process: cell pr…	Chitin-binding lectin 1
Os10t0402200	-1.20228	Biological Process: double-strand break repair via homologous recombination (GO:0000724);; Biological Process: cytokinesis by cell plate formation (GO:0000911);; Molecular Function: DNA binding (GO:0003677);; Molecular Function: protein binding (GO:0005515);; Cellular Component: nuclear origin of replication recognition complex (GO:0005664);; Biological Process: DNA-dependent DNA replication (GO:…	Origin recognition complex subunit 3
Os01t0180700	-1.19964	--	--
Os05t0280500	-1.19941	Cellular Component: mitochondrion (GO:0005739);; Cellular Component: endoplasmic reticulum (GO:0005783);; Biological Process: phosphatidylglycerol biosynthetic process (GO:0006655);; Biological Process: metabolic process (GO:0008152);; Biological Process: anatomical structure morphogenesis (GO:0009653);; Biological Process: flower development (GO:0009908);; Biological Process: cutin biosynthetic …	Probable glycerol-3-phosphate acyltransferase 3
Os12t0105200	-1.19912	Molecular Function: structural constituent of ribosome (GO:0003735);; Cellular Component: nucleolus (GO:0005730);; Biological Process: translation (GO:0006412);; Biological Process: cellular process (GO:0009987);; Cellular Component: cytosolic ribosome (GO:0022626);; Cellular Component: nuclear membrane (GO:0031965);; Biological Process: ribosome biogenesis (GO:0042254);;	mRNA turnover protein 4 homolog
Os05t0358200	-1.19806	Molecular Function: DNA primase activity (GO:0003896);; Biological Process: DNA replication, synthesis of RNA primer (GO:0006269);; Cellular Component: replisome (GO:0030894);;	--
Os11t0107850	-1.19684	Biological Process: polysaccharide catabolic process (GO:0000272);; Molecular Function: protein serine/threonine kinase activity (GO:0004674);; Molecular Function: cyclin-dependent protein kinase activity (GO:0004693);; Molecular Function: ATP binding (GO:0005524);; Cellular Component: mitochondrion (GO:0005739);; Cellular Component: vacuolar membrane (GO:0005774);; Cellular Component: plasma mem…	Probably inactive leucine-rich repeat receptor-like protein kinase IMK2
Os12t0446900	-1.19423	Biological Process: regulation of transcription involved in G1/S phase of mitotic cell cycle (GO:0000083);; Molecular Function: nucleotide binding (GO:0000166);; Molecular Function: mRNA binding (GO:0003729);; Molecular Function: dihydrofolate reductase activity (GO:0004146);; Molecular Function: thymidylate synthase activity (GO:0004799);; Molecular Function: folic acid binding (GO:0005542);; Ce…	Putative bifunctional dihydrofolate reductase-thymidylate synthase
Os11t0614500	-1.19198	Cellular Component: mitochondrion (GO:0005739);; Biological Process: lipid metabolic process (GO:0006629);; Molecular Function: hydrolase activity (GO:0016787);;	Patatin group D-3
Os12t0588900	-1.18955	Molecular Function: protein binding (GO:0005515);; Cellular Component: cytoplasm (GO:0005737);; Biological Process: tRNA processing (GO:0008033);; Cellular Component: intracellular membrane-bounded organelle (GO:0043231);; Cellular Component: cytoplasmic part (GO:0044444);;	Cytoplasmic tRNA 2-thiolation protein 2
Os05t0597100	-1.18701	Biological Process: developmental process involved in reproduction (GO:0003006);; Molecular Function: DNA binding (GO:0003677);; Molecular Function: protein binding (GO:0005515);; Cellular Component: nucleus (GO:0005634);; Biological Process: transcription, DNA-dependent (GO:0006351);; Molecular Function: zinc ion binding (GO:0008270);; Biological Process: nucleotide biosynthetic process (GO:0009…	Histone deacetylase HDT2
Os07t0603900	-1.18581	Molecular Function: RNA binding (GO:0003723);; Cellular Component: nucleus (GO:0005634);; Cellular Component: mitochondrion (GO:0005739);; Biological Process: RNA processing (GO:0006396);; Biological Process: pyrimidine ribonucleotide biosynthetic process (GO:0009220);; Biological Process: photomorphogenesis (GO:0009640);; Biological Process: cullin deneddylation (GO:0010388);; Cellular Component…	Pentatricopeptide repeat-containing protein At5g60960, mitochondrial
Os02t0103900	-1.18175	Biological Process: mitotic cell cycle (GO:0000278);; Biological Process: mRNA splicing, via spliceosome (GO:0000398);; Biological Process: karyogamy (GO:0000741);; Biological Process: RNA methylation (GO:0001510);; Molecular Function: binding (GO:0005488);; Cellular Component: extracellular region (GO:0005576);; Cellular Component: nucleus (GO:0005634);; Biological Process: mRNA export from nucl…	U3 small nucleolar RNA-associated protein 6 homolog
Os11t0615800	-1.17818	Biological Process: cell cycle checkpoint (GO:0000075);; Molecular Function: recombinase activity (GO:0000150);; Biological Process: mitotic cell cycle (GO:0000278);; Biological Process: DNA recombinase assembly (GO:0000730);; Cellular Component: lateral element (GO:0000800);; Molecular Function: damaged DNA binding (GO:0003684);; Molecular Function: double-stranded DNA binding (GO:0003690);; Mol…	DNA repair protein RAD51 homolog A
Os12t0621700	-1.1776	Cellular Component: plastid (GO:0009536);;	Protein downstream neighbor of son homolog
Os03t0703100	-1.17726	Molecular Function: glucan exo-1,3-beta-glucosidase activity (GO:0004338);; Molecular Function: beta-galactosidase activity (GO:0004565);; Molecular Function: beta-mannosidase activity (GO:0004567);; Cellular Component: extracellular region (GO:0005576);; Cellular Component: mitochondrion (GO:0005739);; Biological Process: carbohydrate metabolic process (GO:0005975);; Molecular Function: zinc ion…	Beta-glucosidase 8
Os12t0605500	-1.17707	Cellular Component: condensed nuclear chromosome (GO:0000794);; Molecular Function: core promoter sequence-specific DNA binding (GO:0001046);; Biological Process: DNA metabolic process (GO:0006259);; Biological Process: receptor-mediated endocytosis (GO:0006898);; Biological Process: cell cycle (GO:0007049);; Biological Process: gamete generation (GO:0007276);; Biological Process: embryo developm…	Protein tesmin/TSO1-like CXC 2
Os12t0428000	-1.17375	Biological Process: transition metal ion transport (GO:0000041);; Biological Process: response to hypoxia (GO:0001666);; Molecular Function: thiosulfate sulfurtransferase activity (GO:0004792);; Biological Process: anion transport (GO:0006820);; Biological Process: response to oxidative stress (GO:0006979);; Biological Process: aging (GO:0007568);; Cellular Component: chloroplast (GO:0009507);; B…	Thiosulfate sulfurtransferase 18
Os06t0238000	-1.17293	Cellular Component: ubiquitin ligase complex (GO:0000151);; Molecular Function: catalytic activity (GO:0003824);; Molecular Function: ubiquitin-protein ligase activity (GO:0004842);; Molecular Function: protein binding (GO:0005515);; Biological Process: cellular protein modification process (GO:0006464);; Biological Process: transport (GO:0006810);; Biological Process: defense response (GO:000695…	U-box domain-containing protein 39
Os09t0383300	-1.17168	Biological Process: cytokinesis (GO:0000910);; Molecular Function: protein kinase activity (GO:0004672);; Molecular Function: protein serine/threonine kinase activity (GO:0004674);; Molecular Function: binding (GO:0005488);; Molecular Function: ATP binding (GO:0005524);; Biological Process: DNA metabolic process (GO:0006259);; Biological Process: protein phosphorylation (GO:0006468);; Biological …	Mitogen-activated protein kinase kinase kinase NPK1
Os10t0533000	-1.17127	Biological Process: microtubule cytoskeleton organization (GO:0000226);; Molecular Function: transcription corepressor activity (GO:0003714);; Cellular Component: trans-Golgi network (GO:0005802);; Cellular Component: cytosol (GO:0005829);; Biological Process: chromatin silencing (GO:0006342);; Biological Process: cell adhesion (GO:0007155);; Molecular Function: transcription factor binding (GO:0…	C-terminal binding protein AN
Os06t0644600	-1.16835	Molecular Function: binding (GO:0005488);; Biological Process: rRNA processing (GO:0006364);; Biological Process: response to stress (GO:0006950);; Biological Process: G-protein coupled receptor signaling pathway (GO:0007186);; Cellular Component: membrane (GO:0016020);; Cellular Component: small-subunit processome (GO:0032040);; Cellular Component: intracellular non-membrane-bounded organelle (G…	WD repeat-containing protein 36
Os07t0408500	-1.16593	Molecular Function: binding (GO:0005488);; Cellular Component: intracellular (GO:0005622);; Cellular Component: plasma membrane (GO:0005886);; Biological Process: signal transduction (GO:0007165);; Cellular Component: chloroplast (GO:0009507);; Cellular Component: secondary cell wall (GO:0009531);; Biological Process: plant-type cell wall organization (GO:0009664);; Biological Process: auxin pola…	Rho GTPase-activating protein 2
Os08t0174900	-1.16576	Biological Process: Group II intron splicing (GO:0000373);; Biological Process: nuclear-transcribed mRNA catabolic process (GO:0000956);; Molecular Function: RNA binding (GO:0003723);; Cellular Component: mitochondrion (GO:0005739);; Biological Process: mRNA processing (GO:0006397);; Biological Process: RNA splicing (GO:0008380);; Cellular Component: plastid (GO:0009536);; Biological Process: ver…	CRS2-associated factor 1, mitochondrial
Os01t0695100	-1.16406	Biological Process: maltose metabolic process (GO:0000023);; Molecular Function: phosphoethanolamine N-methyltransferase activity (GO:0000234);; Cellular Component: cytosol (GO:0005829);; Biological Process: polyamine catabolic process (GO:0006598);; Biological Process: phosphatidylcholine biosynthetic process (GO:0006656);; Biological Process: response to stress (GO:0006950);; Biological Process…	Phosphoethanolamine N-methyltransferase 1
Os08t0365900	-1.16249	Biological Process: RNA methylation (GO:0001510);; Molecular Function: RNA binding (GO:0003723);; Biological Process: tRNA processing (GO:0008033);; Molecular Function: methyltransferase activity (GO:0008168);; Molecular Function: RNA methyltransferase activity (GO:0008173);; Molecular Function: S-adenosylmethionine-dependent methyltransferase activity (GO:0008757);; Biological Process: methylati…	Putative methyltransferase NSUN6
Os01t0532800	-1.16124	Biological Process: microtubule cytoskeleton organization (GO:0000226);; Cellular Component: condensed chromosome (GO:0000793);; Biological Process: cytokinesis by cell plate formation (GO:0000911);; Cellular Component: cytoplasm (GO:0005737);; Biological Process: DNA replication initiation (GO:0006270);; Biological Process: regulation of DNA replication (GO:0006275);; Biological Process: DNA met…	Condensin complex subunit 2
Os01t0332900	-1.15377	Biological Process: chromatin silencing at rDNA (GO:0000183);; Molecular Function: catalytic activity (GO:0003824);; Molecular Function: protein binding (GO:0005515);; Cellular Component: nucleolus (GO:0005730);; Biological Process: positive regulation of transcription from RNA polymerase I promoter (GO:0045943);;	Uncharacterized histidine-rich protein DDB_G0274557
Os07t0429700	-1.15185	Cellular Component: cytoplasmic membrane-bounded vesicle (GO:0016023);;	--
Os01t0513800	-1.15105	Biological Process: RNA methylation (GO:0001510);; Cellular Component: nucleolus (GO:0005730);; Cellular Component: cytosol (GO:0005829);;	Ribosome production factor 2 homolog
Os01t0251100	-1.1505	Molecular Function: RNA binding (GO:0003723);; Molecular Function: structural constituent of ribosome (GO:0003735);; Cellular Component: mitochondrion (GO:0005739);; Cellular Component: ribosome (GO:0005840);; Biological Process: translation (GO:0006412);;	50S ribosomal protein L3-2, chloroplastic
PLANT_newGene_2390	-1.14997	--	--
Os01t0950700	-1.14937	Molecular Function: calmodulin binding (GO:0005516);; Cellular Component: nuclear part (GO:0044428);;	Serine/arginine repetitive matrix protein 1
Os07t0105700	-1.14824	Biological Process: maltose metabolic process (GO:0000023);; Biological Process: RNA splicing, via endonucleolytic cleavage and ligation (GO:0000394);; Biological Process: cytokinesis by cell plate formation (GO:0000911);; Biological Process: microtubule bundle formation (GO:0001578);; Molecular Function: sequence-specific DNA binding transcription factor activity (GO:0003700);; Molecular Functio…	Kinesin-5
Os01t0971900	-1.14498	Molecular Function: RNA binding (GO:0003723);; Molecular Function: mRNA 3'-UTR binding (GO:0003730);; Molecular Function: protein binding (GO:0005515);; Cellular Component: cytosol (GO:0005829);; Cellular Component: plasma membrane (GO:0005886);; Biological Process: cellular component organization (GO:0016043);; Biological Process: primary metabolic process (GO:0044238);; Biological Process: cell…	Pumilio homolog 1
PLANT_newGene_708	-1.14382	Molecular Function: binding (GO:0005488);; Cellular Component: intracellular part (GO:0044424);;	Leucine-rich repeat extensin-like protein 5
Os02t0103700	-1.14332	Biological Process: nuclear-transcribed mRNA catabolic process, nonsense-mediated decay (GO:0000184);; Biological Process: RNA methylation (GO:0001510);; Biological Process: nematode larval development (GO:0002119);; Molecular Function: structural constituent of ribosome (GO:0003735);; Cellular Component: nucleolus (GO:0005730);; Cellular Component: vacuole (GO:0005773);; Cellular Component: plas…	60S ribosomal protein L9
Os07t0659500	-1.14264	Cellular Component: condensin complex (GO:0000796);; Biological Process: cytokinesis (GO:0000910);; Molecular Function: protein binding (GO:0005515);; Cellular Component: nucleus (GO:0005634);; Cellular Component: cytoplasm (GO:0005737);; Biological Process: microtubule-based process (GO:0007017);; Biological Process: mitosis (GO:0007067);; Biological Process: mitotic chromosome condensation (GO:…	Condensin complex subunit 1
PLANT_newGene_988	-1.14086	Cellular Component: cytoplasmic membrane-bounded vesicle (GO:0016023);;	--
Os02t0718100	-1.14085	Cellular Component: cytoplasmic membrane-bounded vesicle (GO:0016023);;	Arabinogalactan peptide 23
Os10t0484900	-1.14085	Molecular Function: binding (GO:0005488);; Cellular Component: mitochondrion (GO:0005739);; Biological Process: cellular process (GO:0009987);; Cellular Component: membrane (GO:0016020);; Cellular Component: cell periphery (GO:0071944);;	Vegetative cell wall protein gp1
Os03t0352300	-1.13764	Biological Process: RNA methylation (GO:0001510);; Biological Process: nematode larval development (GO:0002119);; Molecular Function: protein binding (GO:0005515);; Cellular Component: cell wall (GO:0005618);; Cellular Component: nucleolus (GO:0005730);; Cellular Component: cytoplasm (GO:0005737);; Biological Process: rRNA processing (GO:0006364);; Biological Process: snRNP protein import into nu…	Nucleolar protein 56
Os09t0427125	-1.13756	--	--
Os03t0674700	-1.13604	Molecular Function: ATP binding (GO:0005524);; Cellular Component: cell wall (GO:0005618);; Cellular Component: nucleus (GO:0005634);; Cellular Component: nuclear envelope (GO:0005635);; Cellular Component: mitochondrion (GO:0005739);; Cellular Component: vacuole (GO:0005773);; Cellular Component: Golgi apparatus (GO:0005794);; Cellular Component: cytosol (GO:0005829);; Cellular Component: plasma…	Growth-regulating factor 9
Os02t0198400	-1.13451	--	Uncharacterized protein LOC284861
Os04t0574500	-1.13438	Molecular Function: ATP binding (GO:0005524);; Cellular Component: cell wall (GO:0005618);; Cellular Component: nucleus (GO:0005634);; Cellular Component: nuclear envelope (GO:0005635);; Cellular Component: mitochondrion (GO:0005739);; Cellular Component: vacuolar membrane (GO:0005774);; Cellular Component: Golgi apparatus (GO:0005794);; Cellular Component: cytosol (GO:0005829);; Cellular Compone…	Growth-regulating factor 12
Os10t0495600	-1.1341	Molecular Function: DNA binding (GO:0003677);; Molecular Function: DNA-directed RNA polymerase activity (GO:0003899);; Cellular Component: nucleus (GO:0005634);; Biological Process: transcription, DNA-dependent (GO:0006351);; Molecular Function: ribonucleoside binding (GO:0032549);;	--
Os06t0115700	-1.13368	Molecular Function: protein binding (GO:0005515);; Cellular Component: mitochondrion (GO:0005739);; Cellular Component: plastid (GO:0009536);; Biological Process: gene expression (GO:0010467);; Biological Process: RNA metabolic process (GO:0016070);; Molecular Function: transferase activity, transferring phosphorus-containing groups (GO:0016772);; Cellular Component: nuclear lumen (GO:0031981);; …	Serine/arginine repetitive matrix protein 2
Os01t0976050	-1.13002	Biological Process: polysaccharide biosynthetic process (GO:0000271);; Biological Process: response to superoxide (GO:0000303);; Molecular Function: protein binding (GO:0005515);; Molecular Function: ATP binding (GO:0005524);; Cellular Component: nucleus (GO:0005634);; Cellular Component: plasma membrane (GO:0005886);; Biological Process: ATP catabolic process (GO:0006200);; Biological Process: E…	ABC transporter B family member 20
PLANT_newGene_2816	-1.12884	Cellular Component: membrane (GO:0016020);; Molecular Function: transferase activity, transferring glycosyl groups (GO:0016757);; Molecular Function: hydrolase activity, acting on ester bonds (GO:0016788);;	--
Os09t0424401	-1.12849	Molecular Function: adenosylmethionine decarboxylase activity (GO:0004014);; Cellular Component: nucleus (GO:0005634);; Biological Process: S-adenosylmethioninamine biosynthetic process (GO:0006557);; Biological Process: spermine biosynthetic process (GO:0006597);; Biological Process: spermidine biosynthetic process (GO:0008295);; Biological Process: response to sucrose stimulus (GO:0009744);; Bi…	S-adenosylmethionine decarboxylase proenzyme
Os06t0104300	-1.12659	Biological Process: polysaccharide biosynthetic process (GO:0000271);; Molecular Function: copper ion binding (GO:0005507);; Cellular Component: vacuolar membrane (GO:0005774);; Cellular Component: cytosol (GO:0005829);; Molecular Function: L-ascorbate oxidase activity (GO:0008447);; Biological Process: nucleotide biosynthetic process (GO:0009165);; Cellular Component: plant-type cell wall (GO:00…	Monocopper oxidase-like protein SKU5
Os03t0636750	-1.12395	Cellular Component: mitochondrion (GO:0005739);;	--
Os06t0115550	-1.12369	Biological Process: mitotic spindle elongation (GO:0000022);; Biological Process: nuclear-transcribed mRNA catabolic process, nonsense-mediated decay (GO:0000184);; Biological Process: RNA methylation (GO:0001510);; Biological Process: nematode larval development (GO:0002119);; Molecular Function: RNA binding (GO:0003723);; Molecular Function: structural constituent of ribosome (GO:0003735);; Mol…	60S ribosomal protein L13-1
Os08t0101100	-1.12353	Cellular Component: condensed chromosome (GO:0000793);; Biological Process: inflammatory response to antigenic stimulus (GO:0002437);; Molecular Function: DNA binding (GO:0003677);; Molecular Function: sequence-specific DNA binding transcription factor activity (GO:0003700);; Cellular Component: extracellular space (GO:0005615);; Cellular Component: nucleus (GO:0005634);; Biological Process: gluc…	High mobility group B protein 7
Os01t0685900	-1.12346	Biological Process: polysaccharide catabolic process (GO:0000272);; Biological Process: nuclear division (GO:0000280);; Biological Process: cytokinesis by cell plate formation (GO:0000911);; Biological Process: microtubule bundle formation (GO:0001578);; Cellular Component: nucleus (GO:0005634);; Cellular Component: mitochondrion (GO:0005739);; Cellular Component: vacuole (GO:0005773);; Cellular …	65-kDa microtubule-associated protein 3
Os05t0519500	-1.12337	Molecular Function: catalytic activity (GO:0003824);; Molecular Function: signal transducer activity (GO:0004871);; Cellular Component: nucleolus (GO:0005730);; Cellular Component: cytoplasm (GO:0005737);; Biological Process: signal transduction (GO:0007165);; Molecular Function: myosin heavy chain kinase activity (GO:0016905);;	Periodic tryptophan protein 2
Os05t0207700	-1.12208	Molecular Function: nucleotide binding (GO:0000166);; Biological Process: RNA splicing, via endonucleolytic cleavage and ligation (GO:0000394);; Molecular Function: protein serine/threonine kinase activity (GO:0004674);; Molecular Function: ATP binding (GO:0005524);; Cellular Component: plasma membrane (GO:0005886);; Biological Process: protein phosphorylation (GO:0006468);; Biological Process: m…	Receptor-like serine/threonine-protein kinase ALE2
Os02t0805200	-1.12036	Biological Process: regulation of transcription involved in G1/S phase of mitotic cell cycle (GO:0000083);; Biological Process: S phase of mitotic cell cycle (GO:0000084);; Biological Process: negative regulation of transcription from RNA polymerase II promoter (GO:0000122);; Cellular Component: cyclin-dependent protein kinase holoenzyme complex (GO:0000307);; Molecular Function: purine-specific …	Proliferating cell nuclear antigen
Os08t0244500	-1.11777	Molecular Function: hydrolase activity, hydrolyzing O-glycosyl compounds (GO:0004553);; Biological Process: carbohydrate metabolic process (GO:0005975);; Cellular Component: plant-type cell wall (GO:0009505);; Biological Process: post-embryonic development (GO:0009791);; Cellular Component: cytoplasmic membrane-bounded vesicle (GO:0016023);; Biological Process: gene silencing (GO:0016458);; Biolo…	Glucan endo-1,3-beta-glucosidase 12
Os04t0599800	-1.11652	Biological Process: cell cycle checkpoint (GO:0000075);; Biological Process: M phase (GO:0000279);; Cellular Component: anaphase-promoting complex (GO:0005680);; Cellular Component: spindle (GO:0005819);; Biological Process: protein complex assembly (GO:0006461);; Biological Process: response to DNA damage stimulus (GO:0006974);; Biological Process: mitosis (GO:0007067);; Biological Process: cell…	Anaphase-promoting complex subunit cdc20
Os07t0484500	-1.11532	Biological Process: M phase (GO:0000279);; Cellular Component: condensed chromosome kinetochore (GO:0000777);; Molecular Function: protein binding (GO:0005515);; Cellular Component: cytoplasm (GO:0005737);; Cellular Component: spindle (GO:0005819);; Cellular Component: microtubule (GO:0005874);; Biological Process: DNA-dependent DNA replication (GO:0006261);; Biological Process: mitosis (GO:00070…	Spindle and kinetochore-associated protein 1 homolog
Os12t0242900	-1.11431	Biological Process: telomere maintenance (GO:0000723);; Molecular Function: DNA binding (GO:0003677);; Molecular Function: DNA-directed DNA polymerase activity (GO:0003887);; Cellular Component: nucleolus (GO:0005730);; Cellular Component: cytoplasm (GO:0005737);; Cellular Component: mitochondrion (GO:0005739);; Biological Process: DNA replication (GO:0006260);; Biological Process: DNA-dependent …	DNA polymerase alpha subunit B
Os01t0765500	-1.1134	Molecular Function: binding (GO:0005488);; Biological Process: RNA processing (GO:0006396);; Cellular Component: nuclear lumen (GO:0031981);;	Serine/arginine repetitive matrix protein 1
Os09t0277800	-1.1128	Molecular Function: enoyl-[acyl-carrier-protein] reductase (NADH) activity (GO:0004318);; Molecular Function: copper ion binding (GO:0005507);; Cellular Component: fatty acid synthase complex (GO:0005835);; Biological Process: acetyl-CoA metabolic process (GO:0006084);; Biological Process: fatty acid biosynthetic process (GO:0006633);; Biological Process: calcium ion transport (GO:0006816);; Biol…	Enoyl-[acyl-carrier-protein] reductase [NADH] 2, chloroplastic
Os09t0498600	-1.10618	Molecular Function: RNA binding (GO:0003723);; Cellular Component: nucleus (GO:0005634);; Biological Process: response to stress (GO:0006950);; Cellular Component: plastid (GO:0009536);; Biological Process: posttranscriptional regulation of gene expression (GO:0010608);; Biological Process: RNA metabolic process (GO:0016070);; Cellular Component: ribonucleoprotein complex (GO:0030529);; Cellular …	KH domain-containing protein At4g18375
Os10t0394200	-1.10522	Biological Process: RNA splicing, via endonucleolytic cleavage and ligation (GO:0000394);; Molecular Function: serine-type endopeptidase activity (GO:0004252);; Molecular Function: binding (GO:0005488);; Cellular Component: extracellular region (GO:0005576);; Cellular Component: Golgi apparatus (GO:0005794);; Cellular Component: cytosol (GO:0005829);; Biological Process: proteolysis (GO:0006508);…	Subtilisin-like protease
Os02t0829100	-1.10459	Biological Process: double-strand break repair via homologous recombination (GO:0000724);; Molecular Function: nucleic acid binding (GO:0003676);; Molecular Function: protein binding (GO:0005515);; Biological Process: DNA-dependent DNA replication (GO:0006261);; Biological Process: nucleotide-excision repair (GO:0006289);; Biological Process: organelle organization (GO:0006996);; Cellular Compone…	Replication protein A 32 kDa subunit A
Os05t0397900	-1.10416	Biological Process: maltose metabolic process (GO:0000023);; Biological Process: RNA splicing, via endonucleolytic cleavage and ligation (GO:0000394);; Biological Process: cytokinesis by cell plate formation (GO:0000911);; Molecular Function: calmodulin binding (GO:0005516);; Molecular Function: ATP binding (GO:0005524);; Cellular Component: nucleus (GO:0005634);; Cellular Component: centrosome (…	Kinesin-4
Os02t0576700	-1.10413	Molecular Function: chromatin binding (GO:0003682);; Molecular Function: protein phosphatase inhibitor activity (GO:0004864);; Cellular Component: nucleus (GO:0005634);; Cellular Component: nucleoplasm (GO:0005654);; Cellular Component: nucleolus (GO:0005730);; Cellular Component: cytoplasm (GO:0005737);; Cellular Component: endoplasmic reticulum (GO:0005783);; Cellular Component: centrosome (GO:…	Protein SET
Os09t0320400	-1.10375	Molecular Function: transporter activity (GO:0005215);; Cellular Component: cytoplasm (GO:0005737);; Cellular Component: plasmodesma (GO:0009506);; Biological Process: determination of bilateral symmetry (GO:0009855);; Biological Process: polarity specification of adaxial/abaxial axis (GO:0009944);; Biological Process: meristem initiation (GO:0010014);; Biological Process: regulation of meristem …	Nucleobase-ascorbate transporter 2
Os07t0626500	-1.10307	Molecular Function: protein kinase activity (GO:0004672);; Molecular Function: protein binding (GO:0005515);; Molecular Function: ATP binding (GO:0005524);; Cellular Component: cytosol (GO:0005829);; Cellular Component: plasma membrane (GO:0005886);; Biological Process: cellular glucan metabolic process (GO:0006073);; Biological Process: protein phosphorylation (GO:0006468);; Biological Process: …	Probable inactive receptor kinase At5g10020
Os01t0271200	-1.10295	Molecular Function: glutamate-tRNA ligase activity (GO:0004818);; Molecular Function: proline-tRNA ligase activity (GO:0004827);; Molecular Function: protein binding (GO:0005515);; Molecular Function: ATP binding (GO:0005524);; Cellular Component: cytosol (GO:0005829);; Biological Process: tRNA aminoacylation for protein translation (GO:0006418);; Biological Process: glutamyl-tRNA aminoacylation …	Glutamate--tRNA ligase, cytoplasmic
Os10t0117800	-1.10294	Molecular Function: G-protein coupled receptor binding (GO:0001664);; Molecular Function: GTPase activity (GO:0003924);; Molecular Function: signal transducer activity (GO:0004871);; Molecular Function: protein binding (GO:0005515);; Molecular Function: GTP binding (GO:0005525);; Cellular Component: heterotrimeric G-protein complex (GO:0005834);; Biological Process: nucleobase-containing compound…	Guanine nucleotide-binding protein alpha-2 subunit
Os07t0170300	-1.10212	Molecular Function: protein binding (GO:0005515);; Cellular Component: nucleus (GO:0005634);; Biological Process: RNA processing (GO:0006396);;	YTH domain family protein 2
Os11t0247000	-1.10205	Cellular Component: mitochondrion (GO:0005739);; Cellular Component: endoplasmic reticulum (GO:0005783);; Cellular Component: plastid (GO:0009536);; Biological Process: response to auxin stimulus (GO:0009733);; Biological Process: regulation of cell proliferation (GO:0042127);; Biological Process: positive regulation of organ growth (GO:0046622);; Biological Process: regulation of developmental g…	--
Os08t0117750	-1.1017	Molecular Function: protein kinase activity (GO:0004672);; Molecular Function: ATP binding (GO:0005524);; Biological Process: protein phosphorylation (GO:0006468);; Cellular Component: membrane (GO:0016020);; Cellular Component: cytoplasmic membrane-bounded vesicle (GO:0016023);;	--
Os03t0302900	-1.09978	--	Dentin sialophosphoprotein
Os07t0647900	-1.09868	Molecular Function: RNA binding (GO:0003723);; Molecular Function: ATP binding (GO:0005524);; Cellular Component: nucleus (GO:0005634);; Molecular Function: ATP-dependent helicase activity (GO:0008026);; Biological Process: pyrimidine ribonucleotide biosynthetic process (GO:0009220);; Biological Process: ribosome biogenesis (GO:0042254);;	DEAD-box ATP-dependent RNA helicase 57
Os09t0551300	-1.09719	Molecular Function: tRNA binding (GO:0000049);; Molecular Function: RNA binding (GO:0003723);; Molecular Function: protein binding (GO:0005515);; Cellular Component: nucleolus (GO:0005730);; Biological Process: rRNA processing (GO:0006364);; Biological Process: cell proliferation (GO:0008283);; Molecular Function: S-adenosylmethionine-dependent methyltransferase activity (GO:0008757);; Cellular C…	Putative ribosomal RNA methyltransferase NOP2
Os03t0816950	-1.09697	Molecular Function: actin binding (GO:0003779);; Cellular Component: cytoplasm (GO:0005737);; Cellular Component: cytoskeleton (GO:0005856);;	SCAR-like protein 1
Os09t0532400	-1.09582	Molecular Function: two-component response regulator activity (GO:0000156);; Biological Process: two-component signal transduction system (phosphorelay) (GO:0000160);; Molecular Function: sequence-specific DNA binding transcription factor activity (GO:0003700);; Molecular Function: protein binding (GO:0005515);; Cellular Component: nucleus (GO:0005634);; Biological Process: regulation of transcri…	Two-component response regulator-like PRR95
Os02t0613900	-1.09524	Molecular Function: adenine phosphoribosyltransferase activity (GO:0003999);; Molecular Function: ATP binding (GO:0005524);; Cellular Component: cytoplasm (GO:0005737);; Cellular Component: mitochondrion (GO:0005739);; Cellular Component: Golgi apparatus (GO:0005794);; Cellular Component: cytosol (GO:0005829);; Cellular Component: plasma membrane (GO:0005886);; Biological Process: purine ribonucl…	Adenine phosphoribosyltransferase 2
Os03t0646200	-1.09505	Cellular Component: mitochondrion (GO:0005739);; Biological Process: cellular process (GO:0009987);; Cellular Component: intracellular membrane-bounded organelle (GO:0043231);;	Protein ROOT PRIMORDIUM DEFECTIVE 1
Os05t0494800	-1.09502	Molecular Function: RNA binding (GO:0003723);; Cellular Component: mitochondrion (GO:0005739);; Biological Process: regulation of transcription from RNA polymerase II promoter (GO:0006357);; Molecular Function: hydrolase activity, acting on ester bonds (GO:0016788);; Biological Process: regulation of DNA-dependent transcription, elongation (GO:0032784);;	--
Os03t0748100	-1.09479	Molecular Function: binding (GO:0005488);; Biological Process: estrogen metabolic process (GO:0008210);; Biological Process: lipid biosynthetic process (GO:0008610);; Molecular Function: oxidoreductase activity (GO:0016491);; Molecular Function: steroid dehydrogenase activity, acting on the CH-OH group of donors, NAD or NADP as acceptor (GO:0033764);; Biological Process: cellular biosynthetic pro…	Short-chain type dehydrogenase/reductase
Os12t0166500	-1.09381	Cellular Component: condensed nuclear chromosome (GO:0000794);; Molecular Function: RNA binding (GO:0003723);; Cellular Component: nucleus (GO:0005634);; Cellular Component: nucleolus (GO:0005730);; Cellular Component: cytosol (GO:0005829);; Biological Process: rRNA processing (GO:0006364);; Biological Process: pyrimidine ribonucleotide biosynthetic process (GO:0009220);;	Nucleolar protein 6
Os08t0369000	-1.09346	Molecular Function: transporter activity (GO:0005215);; Molecular Function: protein binding (GO:0005515);; Cellular Component: brush border (GO:0005903);; Biological Process: water-soluble vitamin metabolic process (GO:0006767);; Molecular Function: L-ascorbate:sodium symporter activity (GO:0008520);; Cellular Component: plasmodesma (GO:0009506);; Cellular Component: chloroplast (GO:0009507);; Bi…	Nucleobase-ascorbate transporter 2
Os10t0456100	-1.09324	Molecular Function: binding (GO:0005488);; Cellular Component: mitochondrion (GO:0005739);; Biological Process: steroid metabolic process (GO:0008202);; Biological Process: lipid biosynthetic process (GO:0008610);; Molecular Function: oxidoreductase activity (GO:0016491);; Molecular Function: steroid dehydrogenase activity, acting on the CH-OH group of donors, NAD or NADP as acceptor (GO:0033764)…	Short-chain type dehydrogenase/reductase
Os03t0722400	-1.09267	Biological Process: chromatin silencing at rDNA (GO:0000183);; Biological Process: DNA strand renaturation (GO:0000733);; Cellular Component: chromosome, centromeric region (GO:0000775);; Cellular Component: nucleosome (GO:0000786);; Cellular Component: nuclear chromatin (GO:0000790);; Cellular Component: condensed chromosome (GO:0000793);; Molecular Function: DNA binding (GO:0003677);; Molecular…	ATP-dependent DNA helicase DDM1
Os04t0551800	-1.09187	Cellular Component: pericentriolar material (GO:0000242);; Biological Process: RNA methylation (GO:0001510);; Cellular Component: acrosomal vesicle (GO:0001669);; Cellular Component: sperm protein complex (GO:0002199);; Molecular Function: ATP binding (GO:0005524);; Cellular Component: nuclear heterochromatin (GO:0005720);; Cellular Component: nucleolus (GO:0005730);; Cellular Component: cytoplas…	T-complex protein 1 subunit alpha
Os01t0372866	-1.09171	Molecular Function: nucleic acid binding (GO:0003676);; Molecular Function: asparagine-tRNA ligase activity (GO:0004816);; Molecular Function: binding (GO:0005488);; Molecular Function: ATP binding (GO:0005524);; Cellular Component: mitochondrion (GO:0005739);; Cellular Component: cytosol (GO:0005829);; Biological Process: translation (GO:0006412);; Biological Process: asparaginyl-tRNA aminoacyla…	Asparagine--tRNA ligase, cytoplasmic 3
Os03t0851000	-1.09152	Biological Process: T cell mediated immunity (GO:0002456);; Molecular Function: protein binding (GO:0005515);; Cellular Component: mitochondrion (GO:0005739);; Cellular Component: plasma membrane (GO:0005886);; Biological Process: transcription from RNA polymerase II promoter (GO:0006366);; Biological Process: receptor-mediated endocytosis (GO:0006898);; Biological Process: response to salt stres…	Transcription factor BTF3 homolog 4
Os02t0527600	-1.0907	Biological Process: DNA damage checkpoint (GO:0000077);; Molecular Function: magnesium ion binding (GO:0000287);; Biological Process: defense response to oomycetes (GO:0002229);; Molecular Function: protein serine/threonine kinase activity (GO:0004674);; Molecular Function: MAP kinase kinase kinase activity (GO:0004709);; Molecular Function: protein serine/threonine/tyrosine kinase activity (GO:0…	Serine/threonine-protein kinase CTR1
Os07t0511500	-1.09056	Biological Process: double-strand break repair via homologous recombination (GO:0000724);; Molecular Function: DNA binding (GO:0003677);; Molecular Function: helicase activity (GO:0004386);; Molecular Function: ATP binding (GO:0005524);; Cellular Component: nucleus (GO:0005634);; Cellular Component: cytoplasm (GO:0005737);; Biological Process: regulation of transcription, DNA-dependent (GO:000635…	DNA repair protein RAD16
Os05t0147400	-1.08948	Biological Process: nematode larval development (GO:0002119);; Molecular Function: ATP binding (GO:0005524);; Cellular Component: cytoplasm (GO:0005737);; Cellular Component: chaperonin-containing T-complex (GO:0005832);; Cellular Component: microtubule (GO:0005874);; Biological Process: protein folding (GO:0006457);; Biological Process: apoptotic process (GO:0006915);; Biological Process: sperma…	T-complex protein 1 subunit zeta
Os09t0497700	-1.08938	Cellular Component: endoplasmic reticulum (GO:0005783);; Cellular Component: plasma membrane (GO:0005886);; Molecular Function: cytoskeletal protein binding (GO:0008092);; Cellular Component: microtubule cytoskeleton (GO:0015630);; Cellular Component: cytoplasmic membrane-bounded vesicle (GO:0016023);; Cellular Component: protein complex (GO:0043234);; Cellular Component: cytoskeletal part (GO:00…	Spindle pole body component 110
Os01t0847600	-1.08896	Molecular Function: alditol:NADP+ 1-oxidoreductase activity (GO:0004032);; Cellular Component: extracellular space (GO:0005615);; Cellular Component: nucleus (GO:0005634);; Cellular Component: nucleolus (GO:0005730);; Cellular Component: cytosol (GO:0005829);; Biological Process: glucose metabolic process (GO:0006006);; Biological Process: cellular aldehyde metabolic process (GO:0006081);; Biolog…	Aldo-keto reductase family 4 member C10
Os09t0246200	-1.0875	Molecular Function: DNA binding (GO:0003677);; Molecular Function: DNA-directed RNA polymerase activity (GO:0003899);; Molecular Function: protein binding (GO:0005515);; Cellular Component: mitochondrion (GO:0005739);; Biological Process: transcription, DNA-dependent (GO:0006351);; Biological Process: transcription from mitochondrial promoter (GO:0006390);; Cellular Component: chloroplast (GO:000…	DNA-directed RNA polymerase 2, chloroplastic/mitochondrial
Os08t0421800	-1.0868	Biological Process: activation of MAPKK activity (GO:0000186);; Biological Process: cytokinesis (GO:0000910);; Molecular Function: protein serine/threonine kinase activity (GO:0004674);; Molecular Function: ATP binding (GO:0005524);; Cellular Component: cytosol (GO:0005829);; Biological Process: DNA replication (GO:0006260);; Biological Process: protein phosphorylation (GO:0006468);; Biological P…	Mitogen-activated protein kinase kinase kinase NPK1
Os03t0294900	-1.08608	Biological Process: karyogamy (GO:0000741);; Molecular Function: ubiquitin activating enzyme activity (GO:0004839);; Molecular Function: ubiquitin-protein ligase activity (GO:0004842);; Molecular Function: protein binding (GO:0005515);; Molecular Function: ATP binding (GO:0005524);; Cellular Component: nucleus (GO:0005634);; Cellular Component: mitochondrion (GO:0005739);; Cellular Component: cyt…	Ubiquitin-activating enzyme E1 3
Os10t0117000	-1.08528	Molecular Function: hydrolase activity, hydrolyzing O-glycosyl compounds (GO:0004553);; Cellular Component: extracellular region (GO:0005576);; Cellular Component: cell wall (GO:0005618);; Biological Process: cellular glucan metabolic process (GO:0006073);; Biological Process: phloem or xylem histogenesis (GO:0010087);; Biological Process: fruit development (GO:0010154);; Cellular Component: cyto…	Probable xyloglucan endotransglucosylase/hydrolase protein 28
Os12t0433200	-1.08508	Molecular Function: nucleic acid binding (GO:0003676);; Molecular Function: zinc ion binding (GO:0008270);;	--
Os01t0104800	-1.08496	Cellular Component: nucleolus (GO:0005730);;	Something about silencing protein 10
Os06t0645400	-1.08485	Molecular Function: aminoacyl-tRNA editing activity (GO:0002161);; Molecular Function: aminoacyl-tRNA ligase activity (GO:0004812);; Molecular Function: isoleucine-tRNA ligase activity (GO:0004822);; Molecular Function: protein binding (GO:0005515);; Molecular Function: ATP binding (GO:0005524);; Cellular Component: nucleolus (GO:0005730);; Cellular Component: cytoplasm (GO:0005737);; Biological …	Isoleucine--tRNA ligase, cytoplasmic
Os01t0543100	-1.08466	Biological Process: transition metal ion transport (GO:0000041);; Biological Process: defense response to nematode (GO:0002215);; Molecular Function: peroxidase activity (GO:0004601);; Molecular Function: protein binding (GO:0005515);; Cellular Component: extracellular region (GO:0005576);; Cellular Component: cell wall (GO:0005618);; Cellular Component: vacuolar membrane (GO:0005774);; Cellular …	Peroxidase 72
Os01t0654100	-1.08466	Molecular Function: nucleotide binding (GO:0000166);; Molecular Function: CTP synthase activity (GO:0003883);; Cellular Component: mitochondrion (GO:0005739);; Cellular Component: cytosol (GO:0005829);; Biological Process: pyrimidine nucleotide biosynthetic process (GO:0006221);; Biological Process: CTP biosynthetic process (GO:0006241);; Biological Process: nucleobase-containing small molecule i…	CTP synthase 2
Os09t0442700	-1.0846	Biological Process: negative regulation of transcription from RNA polymerase II promoter (GO:0000122);; Biological Process: chromatin silencing at rDNA (GO:0000183);; Biological Process: DNA strand renaturation (GO:0000733);; Cellular Component: nucleosome (GO:0000786);; Cellular Component: heterochromatin (GO:0000792);; Cellular Component: condensed chromosome (GO:0000793);; Molecular Function: …	ATP-dependent DNA helicase DDM1
Os09t0542800	-1.08411	Cellular Component: mitochondrion (GO:0005739);; Biological Process: cellular process (GO:0009987);;	Pentatricopeptide repeat-containing protein At1g20300, mitochondrial
Os06t0256000	-1.08392	Cellular Component: condensin complex (GO:0000796);; Biological Process: mitotic chromosome condensation (GO:0007076);; Cellular Component: plastid (GO:0009536);;	--
Os06t0144800	-1.08376	Molecular Function: translation elongation factor activity (GO:0003746);; Molecular Function: GTPase activity (GO:0003924);; Molecular Function: GTP binding (GO:0005525);; Cellular Component: mitochondrial inner membrane (GO:0005743);; Cellular Component: mitochondrial matrix (GO:0005759);; Cellular Component: plasma membrane (GO:0005886);; Biological Process: GTP catabolic process (GO:0006184);;…	Translation factor GUF1 homolog, mitochondrial
Os03t0363800	-1.08352	Molecular Function: nucleotide binding (GO:0000166);; Biological Process: developmental process involved in reproduction (GO:0003006);; Molecular Function: nucleic acid binding (GO:0003676);; Molecular Function: protein binding (GO:0005515);; Biological Process: transcription, DNA-dependent (GO:0006351);; Biological Process: mRNA splice site selection (GO:0006376);; Biological Process: cell cycle…	Serine/arginine-rich splicing factor 33
Os05t0109600	-1.08341	Molecular Function: RNA binding (GO:0003723);; Molecular Function: mRNA 3'-UTR binding (GO:0003730);; Molecular Function: protein binding (GO:0005515);; Cellular Component: cytosol (GO:0005829);; Cellular Component: plasma membrane (GO:0005886);; Biological Process: cellular component organization (GO:0016043);; Cellular Component: perinuclear region of cytoplasm (GO:0048471);;	Pumilio homolog 1
Os05t0417100	-1.08331	Molecular Function: serine-type endopeptidase activity (GO:0004252);; Cellular Component: nucleolus (GO:0005730);; Cellular Component: mitochondrion (GO:0005739);; Biological Process: mRNA export from nucleus (GO:0006406);; Biological Process: proteolysis (GO:0006508);; Biological Process: protein import into nucleus (GO:0006606);; Molecular Function: serine-type peptidase activity (GO:0008236);;…	Protease Do-like 10, mitochondrial
Os11t0130300	-1.0833	Cellular Component: nucleus (GO:0005634);; Biological Process: DNA repair (GO:0006281);; Biological Process: embryo development ending in seed dormancy (GO:0009793);; Cellular Component: Smc5-Smc6 complex (GO:0030915);; Cellular Component: intracellular organelle (GO:0043229);; Biological Process: cellular response to stimulus (GO:0051716);;	Non-structural maintenance of chromosomes element 1 homolog
Os11t0298400	-1.08251	Cellular Component: nucleus (GO:0005634);; Biological Process: multicellular organismal development (GO:0007275);; Biological Process: nucleotide biosynthetic process (GO:0009165);; Biological Process: ribosome biogenesis (GO:0042254);; Biological Process: anatomical structure development (GO:0048856);;	Pre-rRNA-processing protein TSR1 homolog
Os07t0142500	-1.08246	Molecular Function: protein binding (GO:0005515);; Biological Process: nucleobase-containing compound metabolic process (GO:0006139);; Biological Process: transport (GO:0006810);; Biological Process: cytoskeleton organization (GO:0007010);; Cellular Component: actin cytoskeleton (GO:0015629);; Cellular Component: membrane (GO:0016020);; Cellular Component: cytoplasmic membrane-bounded vesicle (GO…	Formin-2
Os09t0296400	-1.0816	--	Translation initiation factor IF-2
Os09t0556700	-1.08149	Molecular Function: protein binding (GO:0005515);; Cellular Component: nucleus (GO:0005634);; Cellular Component: mitochondrion (GO:0005739);; Molecular Function: methyltransferase activity (GO:0008168);; Molecular Function: zinc ion binding (GO:0008270);; Biological Process: positive regulation of cell proliferation (GO:0008284);; Molecular Function: histone-lysine N-methyltransferase activity (…	Histone-lysine N-methyltransferase ATX1
Os03t0760700	-1.08087	Molecular Function: nucleotide binding (GO:0000166);; Molecular Function: RNA binding (GO:0003723);; Molecular Function: N-acetyl-gamma-glutamyl-phosphate reductase activity (GO:0003942);; Molecular Function: aspartate-semialdehyde dehydrogenase activity (GO:0004073);; Cellular Component: cell wall (GO:0005618);; Cellular Component: mitochondrion (GO:0005739);; Cellular Component: plasma membrane…	Aspartate-semialdehyde dehydrogenase
Os05t0145600	-1.08045	Cellular Component: mitochondrion (GO:0005739);; Biological Process: carbohydrate metabolic process (GO:0005975);; Biological Process: pyrimidine ribonucleotide biosynthetic process (GO:0009220);; Biological Process: photomorphogenesis (GO:0009640);; Biological Process: regulation of flower development (GO:0009909);; Biological Process: cullin deneddylation (GO:0010388);; Biological Process: hist…	Pentatricopeptide repeat-containing protein At4g35850, mitochondrial
Os01t0805600	-1.08013	Biological Process: regulation of cyclin-dependent protein kinase activity (GO:0000079);; Biological Process: regulation of cell growth (GO:0001558);; Cellular Component: nucleus (GO:0005634);; Cellular Component: mitochondrion (GO:0005739);; Biological Process: response to gamma radiation (GO:0010332);; Biological Process: stomatal lineage progression (GO:0010440);; Molecular Function: cyclin-de…	Cyclin-B1-1
Os07t0508500	-1.08012	Biological Process: mitotic cell cycle (GO:0000278);; Cellular Component: condensed chromosome kinetochore (GO:0000777);; Cellular Component: condensed nuclear chromosome, centromeric region (GO:0000780);; Molecular Function: protein serine/threonine kinase activity (GO:0004674);; Molecular Function: binding (GO:0005488);; Molecular Function: ATP binding (GO:0005524);; Cellular Component: nucleus…	Checkpoint serine/threonine-protein kinase bub1
Os05t0163300	-1.07897	Biological Process: mRNA splicing, via spliceosome (GO:0000398);; Molecular Function: nucleic acid binding (GO:0003676);; Molecular Function: protein binding (GO:0005515);; Cellular Component: cell wall (GO:0005618);; Cellular Component: nucleoplasm (GO:0005654);; Cellular Component: spliceosomal complex (GO:0005681);; Biological Process: mRNA processing (GO:0006397);; Biological Process: RNA spl…	Fasciclin-like arabinogalactan protein 11
Os08t0484400	-1.07784	Molecular Function: RNA binding (GO:0003723);; Cellular Component: nucleolus (GO:0005730);; Cellular Component: cytoplasm (GO:0005737);; Cellular Component: mitochondrion (GO:0005739);; Biological Process: short-term memory (GO:0007614);; Molecular Function: tRNA (cytosine-5-)-methyltransferase activity (GO:0016428);; Biological Process: tRNA methylation (GO:0030488);; Biological Process: methyla…	tRNA (cytosine(34)-C(5))-methyltransferase
Os04t0476400	-1.07679	Cellular Component: nucleus (GO:0005634);;	--
Os04t0692725	-1.07668	Biological Process: M phase of mitotic cell cycle (GO:0000087);; Biological Process: mitotic anaphase (GO:0000090);; Biological Process: mitotic prometaphase (GO:0000236);; Cellular Component: chromosome, centromeric region (GO:0000775);; Molecular Function: DNA binding (GO:0003677);; Molecular Function: DNA helicase activity (GO:0003678);; Molecular Function: chromatin binding (GO:0003682);; Mol…	DNA excision repair protein ERCC-6-like
Os02t0520100	-1.07638	Molecular Function: binding (GO:0005488);; Cellular Component: mitochondrion (GO:0005739);; Biological Process: phosphate-containing compound metabolic process (GO:0006796);; Biological Process: organophosphate metabolic process (GO:0019637);; Molecular Function: bis(5'-adenosyl)-pentaphosphatase activity (GO:0034432);; Biological Process: small molecule metabolic process (GO:0044281);;	Nudix hydrolase 12, mitochondrial
Os04t0511700	-1.07579	Molecular Function: binding (GO:0005488);; Biological Process: transcription from RNA polymerase II promoter (GO:0006366);; Cellular Component: protein complex (GO:0043234);; Cellular Component: nucleoplasm part (GO:0044451);;	Uncharacterized protein DDB_G0271670
Os02t0686600	-1.07575	Cellular Component: mitochondrion (GO:0005739);; Cellular Component: cytosol (GO:0005829);; Biological Process: protein targeting to mitochondrion (GO:0006626);;	UPF0160 protein MYG1, mitochondrial
Os03t0347200	-1.07455	Molecular Function: RNA cap binding (GO:0000339);; Biological Process: RNA splicing, via endonucleolytic cleavage and ligation (GO:0000394);; Molecular Function: DNA binding (GO:0003677);; Cellular Component: nucleus (GO:0005634);; Cellular Component: cytoplasm (GO:0005737);; Cellular Component: nuclear cap binding complex (GO:0005846);; Biological Process: 7-methylguanosine mRNA capping (GO:0006…	Nuclear cap-binding protein subunit 1
Os03t0123200	-1.07402	Molecular Function: nucleotide binding (GO:0000166);; Molecular Function: nucleic acid binding (GO:0003676);; Molecular Function: DNA binding (GO:0003677);; Molecular Function: single-stranded RNA binding (GO:0003727);; Molecular Function: mRNA binding (GO:0003729);; Cellular Component: cytoplasm (GO:0005737);; Biological Process: mRNA processing (GO:0006397);; Biological Process: nucleocytoplasm…	33 kDa ribonucleoprotein, chloroplastic
Os10t0337500	-1.07399	Molecular Function: binding (GO:0005488);; Molecular Function: zinc ion binding (GO:0008270);; Cellular Component: membrane (GO:0016020);; Cellular Component: cytoplasmic membrane-bounded vesicle (GO:0016023);; Cellular Component: intracellular membrane-bounded organelle (GO:0043231);; Cellular Component: cytoplasmic part (GO:0044444);;	Probable protein S-acyltransferase 22
Os01t0176500	-1.07379	--	Putative protein TPRXL
Os01t0264800	-1.07356	Biological Process: RNA methylation (GO:0001510);; Molecular Function: protein binding (GO:0005515);; Cellular Component: spliceosomal complex (GO:0005681);; Cellular Component: nucleolus (GO:0005730);; Biological Process: mRNA processing (GO:0006397);; Biological Process: RNA splicing (GO:0008380);; Biological Process: defense response signaling pathway, resistance gene-dependent (GO:0009870);; …	Pre-mRNA-splicing factor SPF27 homolog
Os08t0491000	-1.07261	Molecular Function: protein serine/threonine kinase activity (GO:0004674);; Molecular Function: ATP binding (GO:0005524);; Biological Process: protein phosphorylation (GO:0006468);;	--
Os04t0563700	-1.07094	Biological Process: regulation of cyclin-dependent protein kinase activity (GO:0000079);; Cellular Component: nucleus (GO:0005634);; Biological Process: mitosis (GO:0007067);; Molecular Function: protein kinase binding (GO:0019901);; Biological Process: cell division (GO:0051301);;	Cyclin-B2-1
Os03t0781501	-1.07088	--	60S ribosomal protein L41
Os10t0563500	-1.0705	Molecular Function: nucleotide binding (GO:0000166);; Biological Process: mitotic cell cycle (GO:0000278);; Molecular Function: protein serine/threonine kinase activity (GO:0004674);; Molecular Function: protein binding (GO:0005515);; Molecular Function: ATP binding (GO:0005524);; Biological Process: protein phosphorylation (GO:0006468);; Biological Process: response to DNA damage stimulus (GO:00…	Cell division cycle 7-related protein kinase
Os01t0916600	-1.07015	Biological Process: alternative nuclear mRNA splicing, via spliceosome (GO:0000380);; Molecular Function: RNA binding transcription antitermination factor activity (GO:0001072);; Molecular Function: double-stranded DNA binding (GO:0003690);; Molecular Function: single-stranded DNA binding (GO:0003697);; Molecular Function: RNA binding (GO:0003723);; Molecular Function: mRNA 3'-UTR binding (GO:000…	Glycine-rich RNA-binding protein 2, mitochondrial
Os05t0539800	-1.07009	Cellular Component: mitochondrion (GO:0005739);; Cellular Component: endoplasmic reticulum (GO:0005783);; Cellular Component: Golgi apparatus (GO:0005794);; Biological Process: phosphatidylinositol biosynthetic process (GO:0006661);; Biological Process: negative regulation of ethylene mediated signaling pathway (GO:0010105);;	Protein REVERSION-TO-ETHYLENE SENSITIVITY1
Os04t0597866	-1.06994	Cellular Component: mitochondrion (GO:0005739);;	Formin-like protein 20
Os03t0672400	-1.06983	Molecular Function: protein binding (GO:0005515);; Biological Process: RNA processing (GO:0006396);; Cellular Component: plastid (GO:0009536);; Cellular Component: nuclear lumen (GO:0031981);;	Serine/arginine repetitive matrix protein 1
Os02t0621300	-1.06914	Molecular Function: iron ion binding (GO:0005506);; Cellular Component: mitochondrion (GO:0005739);; Cellular Component: cytoskeleton (GO:0005856);; Biological Process: response to water deprivation (GO:0009414);; Biological Process: wax biosynthetic process (GO:0010025);; Cellular Component: membrane (GO:0016020);; Cellular Component: integral to membrane (GO:0016021);; Molecular Function: oxido…	Protein ECERIFERUM 1
Os01t0205500	-1.06893	Biological Process: nuclear-transcribed mRNA catabolic process, nonsense-mediated decay (GO:0000184);; Molecular Function: structural constituent of ribosome (GO:0003735);; Molecular Function: protein binding (GO:0005515);; Cellular Component: nucleolus (GO:0005730);; Cellular Component: ribosome (GO:0005840);; Biological Process: rRNA processing (GO:0006364);; Biological Process: translation (GO…	60S ribosomal protein L11
Os01t0759900	-1.06854	Molecular Function: transporter activity (GO:0005215);; Biological Process: vitamin metabolic process (GO:0006766);; Biological Process: sodium ion transport (GO:0006814);; Cellular Component: plasmodesma (GO:0009506);; Cellular Component: chloroplast (GO:0009507);; Biological Process: determination of bilateral symmetry (GO:0009855);; Biological Process: polarity specification of adaxial/abaxial…	Nucleobase-ascorbate transporter 2
Os03t0271200	-1.06783	Molecular Function: nucleotide binding (GO:0000166);; Molecular Function: glyceraldehyde-3-phosphate dehydrogenase (NAD+) (phosphorylating) activity (GO:0004365);; Cellular Component: vacuolar membrane (GO:0005774);; Biological Process: chloroplast organization (GO:0009658);; Biological Process: etioplast organization (GO:0009662);; Cellular Component: Toc complex (GO:0010006);; Biological Proces…	Protein TOC75, chloroplastic
Os07t0613300	-1.06736	Molecular Function: tRNA binding (GO:0000049);; Cellular Component: nucleus (GO:0005634);; Cellular Component: nuclear pore (GO:0005643);; Cellular Component: cytoplasm (GO:0005737);; Cellular Component: cytosol (GO:0005829);; Biological Process: mRNA export from nucleus (GO:0006406);; Biological Process: tRNA export from nucleus (GO:0006409);; Biological Process: N-terminal protein myristoylatio…	Exportin-T
Os03t0801800	-1.06623	Molecular Function: nucleotide binding (GO:0000166);; Biological Process: nuclear-transcribed mRNA catabolic process (GO:0000956);; Molecular Function: nucleic acid binding (GO:0003676);; Molecular Function: single-stranded RNA binding (GO:0003727);; Biological Process: mRNA processing (GO:0006397);; Cellular Component: plastid envelope (GO:0009526);; Cellular Component: chloroplast thylakoid (GO…	RNA-binding protein 28
Os04t0548300	-1.06543	Biological Process: maturation of SSU-rRNA from tricistronic rRNA transcript (SSU-rRNA, 5.8S rRNA, LSU-rRNA) (GO:0000462);; Molecular Function: binding (GO:0005488);; Cellular Component: nucleolus (GO:0005730);; Biological Process: regulation of gene expression (GO:0010468);; Cellular Component: ribonucleoprotein complex (GO:0030529);; Biological Process: regulation of cellular process (GO:005079…	Uncharacterized protein At3g06530
Os03t0217200	-1.06453	Cellular Component: mitochondrion (GO:0005739);; Cellular Component: cytoplasmic membrane-bounded vesicle (GO:0016023);;	Putative F-box/LRR-repeat protein At5g02930
Os01t0183100	-1.0644	Biological Process: mRNA splicing, via spliceosome (GO:0000398);; Molecular Function: binding (GO:0005488);; Cellular Component: protein complex (GO:0043234);; Cellular Component: nuclear part (GO:0044428);; Biological Process: positive regulation of cellular process (GO:0048522);; Biological Process: regulation of neurogenesis (GO:0050767);;	Probable U3 small nucleolar RNA-associated protein 7
Os10t0489900	-1.06375	Molecular Function: protein binding (GO:0005515);; Biological Process: DNA replication (GO:0006260);; Biological Process: regulation of cellular process (GO:0050794);; Biological Process: chromosome organization (GO:0051276);;	CDT1-like protein a, chloroplastic
Os02t0516400	-1.06296	Molecular Function: binding (GO:0005488);; Biological Process: transcription, DNA-dependent (GO:0006351);; Biological Process: RNA processing (GO:0006396);; Cellular Component: nuclear lumen (GO:0031981);; Biological Process: cellular protein metabolic process (GO:0044267);;	Glycoprotein gp2
Os04t0507000	-1.06262	Cellular Component: nuclear chromosome (GO:0000228);; Biological Process: mitotic cell cycle (GO:0000278);; Molecular Function: four-way junction DNA binding (GO:0000400);; Biological Process: meiotic mismatch repair (GO:0000710);; Biological Process: double-strand break repair via homologous recombination (GO:0000724);; Molecular Function: damaged DNA binding (GO:0003684);; Molecular Function: A…	DNA mismatch repair protein MSH1, mitochondrial
Os12t0609800	-1.06258	Biological Process: protein import into nucleus (GO:0006606);;	WD repeat-containing protein 75
Os01t0300600	-1.06257	Molecular Function: protein binding (GO:0005515);; Cellular Component: endoplasmic reticulum (GO:0005783);; Cellular Component: endoplasmic reticulum membrane (GO:0005789);; Cellular Component: plasma membrane (GO:0005886);; Cellular Component: plant-type cell wall (GO:0009505);; Cellular Component: cytoplasmic membrane-bounded vesicle (GO:0016023);; Molecular Function: carbohydrate binding (GO:0…	Nodal modulator 1
Os06t0127800	-1.06195	Molecular Function: protein binding (GO:0005515);; Biological Process: regulation of transcription, DNA-dependent (GO:0006355);; Biological Process: hyperosmotic response (GO:0006972);; Biological Process: protein localization (GO:0008104);; Biological Process: response to salt stress (GO:0009651);; Biological Process: gibberellic acid mediated signaling pathway (GO:0009740);; Biological Process:…	Scarecrow-like protein 28
Os04t0497600	-1.06108	Molecular Function: nucleotide binding (GO:0000166);; Molecular Function: RNA binding (GO:0003723);; Cellular Component: cell wall (GO:0005618);; Cellular Component: nucleus (GO:0005634);; Cellular Component: nucleoplasm (GO:0005654);; Biological Process: RNA processing (GO:0006396);; Biological Process: gene expression (GO:0010467);; Biological Process: RNA metabolic process (GO:0016070);; Cellu…	La protein homolog
Os04t0409200	-1.06092	Biological Process: maltose metabolic process (GO:0000023);; Biological Process: polysaccharide catabolic process (GO:0000272);; Molecular Function: 1,4-alpha-glucan branching enzyme activity (GO:0003844);; Molecular Function: hydrolase activity, hydrolyzing O-glycosyl compounds (GO:0004553);; Cellular Component: cytosol (GO:0005829);; Biological Process: glycogen biosynthetic process (GO:0005978…	1,4-alpha-glucan-branching enzyme 2-2, chloroplastic/amyloplastic
Os10t0508500	-1.0607	Biological Process: cytokinesis (GO:0000910);; Molecular Function: protein binding (GO:0005515);; Biological Process: protein folding (GO:0006457);; Biological Process: microtubule-based process (GO:0007017);; Biological Process: embryo development ending in seed dormancy (GO:0009793);; Cellular Component: membrane (GO:0016020);; Biological Process: cellular component assembly (GO:0022607);; Cell…	Tubulin-specific chaperone D
Os04t0127300	-1.0594	Molecular Function: serine-type endopeptidase activity (GO:0004252);; Molecular Function: binding (GO:0005488);; Cellular Component: extracellular region (GO:0005576);; Cellular Component: cell wall (GO:0005618);; Biological Process: proteolysis (GO:0006508);; Biological Process: metabolic process (GO:0008152);; Molecular Function: serine-type peptidase activity (GO:0008236);; Biological Process:…	Subtilisin-like protease
Os04t0379800	-1.0593	--	Uncharacterized protein DDB_G0271670
Os02t0603600	-1.05921	Molecular Function: DNA binding (GO:0003677);; Molecular Function: sequence-specific DNA binding transcription factor activity (GO:0003700);; Cellular Component: nucleus (GO:0005634);; Cellular Component: mitochondrion (GO:0005739);; Cellular Component: cytosol (GO:0005829);; Biological Process: regulation of transcription, DNA-dependent (GO:0006355);; Cellular Component: plastid (GO:0009536);; B…	Transcription factor bHLH128
Os01t0822900	-1.05833	Molecular Function: calmodulin binding (GO:0005516);; Cellular Component: plasma membrane (GO:0005886);; Biological Process: transport (GO:0006810);; Biological Process: lipid transport (GO:0006869);; Molecular Function: lipid binding (GO:0008289);; Cellular Component: plant-type cell wall (GO:0009505);; Cellular Component: chloroplast thylakoid (GO:0009534);; Cellular Component: cytoplasmic memb…	Non-specific lipid-transfer protein 2B
Os05t0482700	-1.0582	Molecular Function: phosphoglycerate mutase activity (GO:0004619);; Cellular Component: mitochondrial envelope (GO:0005740);; Cellular Component: cytosol (GO:0005829);; Cellular Component: plasma membrane (GO:0005886);; Biological Process: glycolysis (GO:0006096);; Biological Process: response to stress (GO:0006950);; Biological Process: response to cold (GO:0009409);; Cellular Component: plasmod…	2,3-bisphosphoglycerate-independent phosphoglycerate mutase
Os03t0697200	-1.05781	Cellular Component: nucleus (GO:0005634);; Cellular Component: mitochondrion (GO:0005739);; Cellular Component: cytosol (GO:0005829);; Cellular Component: plastid (GO:0009536);; Biological Process: cytokinin biosynthetic process (GO:0009691);; Biological Process: maintenance of floral meristem identity (GO:0010076);; Biological Process: maintenance of inflorescence meristem identity (GO:0010077);…	Probable cytokinin riboside 5&apos;-monophosphate phosphoribohydrolase LOG4
Os03t0297850	-1.057	Biological Process: polysaccharide catabolic process (GO:0000272);; Biological Process: response to molecule of bacterial origin (GO:0002237);; Molecular Function: structural constituent of ribosome (GO:0003735);; Molecular Function: protein serine/threonine kinase activity (GO:0004674);; Molecular Function: cyclin-dependent protein kinase activity (GO:0004693);; Molecular Function: ATP binding (…	Probable leucine-rich repeat receptor-like protein kinase IMK3
Os03t0811200	-1.05684	--	--
Os03t0267700	-1.05677	Molecular Function: ATP transmembrane transporter activity (GO:0005347);; Cellular Component: mitochondrion (GO:0005739);; Cellular Component: vacuolar membrane (GO:0005774);; Cellular Component: plasma membrane (GO:0005886);; Biological Process: glucose catabolic process (GO:0006007);; Biological Process: aerobic respiration (GO:0009060);; Cellular Component: plastid (GO:0009536);; Molecular Fun…	Mitochondrial substrate carrier family protein B
Os10t0397433	-1.05667	Biological Process: polysaccharide biosynthetic process (GO:0000271);; Biological Process: polysaccharide catabolic process (GO:0000272);; Molecular Function: calmodulin binding (GO:0005516);; Cellular Component: nucleus (GO:0005634);; Cellular Component: vacuolar membrane (GO:0005774);; Cellular Component: endoplasmic reticulum membrane (GO:0005789);; Cellular Component: Golgi apparatus (GO:0005…	Delta(24)-sterol reductase
Os01t0896700	-1.0559	--	--
Os10t0147200	-1.05581	Biological Process: MAPK cascade (GO:0000165);; Biological Process: respiratory burst involved in defense response (GO:0002679);; Cellular Component: cell wall (GO:0005618);; Cellular Component: vacuole (GO:0005773);; Biological Process: protein targeting to membrane (GO:0006612);; Biological Process: cellular membrane fusion (GO:0006944);; Biological Process: detection of biotic stimulus (GO:000…	Thaumatin-like protein 1
Os01t0228901	-1.05443	Molecular Function: DNA binding (GO:0003677);; Molecular Function: chromatin binding (GO:0003682);; Cellular Component: plastid (GO:0009536);;	--
Os02t0591800	-1.05433	Biological Process: nematode larval development (GO:0002119);; Cellular Component: nucleolus (GO:0005730);; Biological Process: gamete generation (GO:0007276);; Biological Process: embryo development ending in birth or egg hatching (GO:0009792);; Biological Process: positive regulation of growth rate (GO:0040010);; Biological Process: hermaphrodite genitalia development (GO:0040035);;	Ribosome biogenesis protein BRX1 homolog
Os12t0481100	-1.05367	Molecular Function: RNA binding (GO:0003723);; Molecular Function: ATP binding (GO:0005524);; Cellular Component: nucleus (GO:0005634);; Molecular Function: ATP-dependent helicase activity (GO:0008026);;	DEAD-box ATP-dependent RNA helicase 28
Os03t0668900	-1.05353	Molecular Function: protein binding (GO:0005515);; Biological Process: gene expression (GO:0010467);; Biological Process: RNA metabolic process (GO:0016070);; Cellular Component: nuclear lumen (GO:0031981);; Cellular Component: cytoplasmic part (GO:0044444);; Biological Process: organ development (GO:0048513);; Biological Process: regulation of cellular process (GO:0050794);;	Acidic leucine-rich nuclear phosphoprotein 32-related protein 2
Os02t0797400	-1.05349	Biological Process: cell cycle checkpoint (GO:0000075);; Biological Process: G1/S transition of mitotic cell cycle (GO:0000082);; Biological Process: S phase of mitotic cell cycle (GO:0000084);; Biological Process: resolution of meiotic recombination intermediates (GO:0000712);; Cellular Component: chromatin (GO:0000785);; Biological Process: cytokinesis (GO:0000910);; Biological Process: gastrul…	DNA replication licensing factor MCM5
Os01t0191800	-1.05267	Molecular Function: ATP binding (GO:0005524);; Cellular Component: nucleolus (GO:0005730);; Cellular Component: spindle (GO:0005819);; Molecular Function: histone kinase activity (H3-S10 specific) (GO:0035175);; Biological Process: histone H3-S10 phosphorylation (GO:0043987);;	--
Os11t0580000	-1.05227	Biological Process: spliceosomal complex assembly (GO:0000245);;	--
Os02t0706500	-1.05147	Cellular Component: chromatin (GO:0000785);; Biological Process: cytokinesis (GO:0000910);; Biological Process: nematode larval development (GO:0002119);; Molecular Function: ATP binding (GO:0005524);; Cellular Component: nucleolus (GO:0005730);; Cellular Component: mitochondrion (GO:0005739);; Cellular Component: mitochondrial inner membrane (GO:0005743);; Cellular Component: Golgi apparatus (GO…	ATPase family AAA domain-containing protein 3-A
Os03t0330000	-1.05091	Cellular Component: mitochondrion (GO:0005739);; Cellular Component: Golgi apparatus (GO:0005794);; Biological Process: plant-type cell wall biogenesis (GO:0009832);; Molecular Function: transferase activity, transferring glycosyl groups (GO:0016757);; Molecular Function: transferase activity, transferring hexosyl groups (GO:0016758);; Biological Process: pectin biosynthetic process (GO:0045489);…	Probable galacturonosyltransferase 7
Os03t0336300	-1.04904	Molecular Function: beta-amyloid binding (GO:0001540);; Molecular Function: glycoprotein binding (GO:0001948);; Molecular Function: metalloendopeptidase activity (GO:0004222);; Molecular Function: receptor binding (GO:0005102);; Molecular Function: ATP binding (GO:0005524);; Cellular Component: extracellular space (GO:0005615);; Cellular Component: nucleus (GO:0005634);; Cellular Component: mitoc…	Nardilysin
Os03t0106550	-1.04869	--	--
Os06t0245700	-1.04796	Cellular Component: Golgi membrane (GO:0000139);; Biological Process: in utero embryonic development (GO:0001701);; Biological Process: liver development (GO:0001889);; Molecular Function: mannosyl-oligosaccharide 1,3-1,6-alpha-mannosidase activity (GO:0004572);; Molecular Function: binding (GO:0005488);; Cellular Component: Golgi apparatus (GO:0005794);; Biological Process: mannose metabolic pro…	Alpha-mannosidase 2x
Os11t0123600	-1.04673	Cellular Component: late endosome (GO:0005770);; Biological Process: cation transport (GO:0006812);; Biological Process: potassium ion transport (GO:0006813);; Biological Process: regulation of pH (GO:0006885);; Biological Process: plant-type cell wall modification (GO:0009827);; Biological Process: pollen tube growth (GO:0009860);; Molecular Function: monovalent inorganic cation transmembrane tr…	Cation/H(+) antiporter 15
Os08t0248800	-1.04636	Molecular Function: aspartate carbamoyltransferase activity (GO:0004070);; Molecular Function: protein binding (GO:0005515);; Cellular Component: cytosol (GO:0005829);; Biological Process: purine nucleotide biosynthetic process (GO:0006164);; Biological Process: 'de novo' pyrimidine nucleobase biosynthetic process (GO:0006207);; Biological Process: cellular amino acid metabolic process (GO:000652…	Aspartate carbamoyltransferase, chloroplastic
Os02t0186700	-1.04589	Cellular Component: plastid (GO:0009536);;	--
Os06t0639200	-1.04459	Molecular Function: sequence-specific DNA binding RNA polymerase II transcription factor activity (GO:0000981);; Molecular Function: DNA binding (GO:0003677);; Molecular Function: sequence-specific DNA binding transcription factor activity (GO:0003700);; Molecular Function: protein binding (GO:0005515);; Cellular Component: nucleus (GO:0005634);; Cellular Component: nucleolus (GO:0005730);; Biolo…	Floral homeotic protein APETALA 2
Os12t0107700	-1.0443	Molecular Function: nucleotide binding (GO:0000166);; Biological Process: microtubule cytoskeleton organization (GO:0000226);; Molecular Function: protein kinase activity (GO:0004672);; Molecular Function: protein binding (GO:0005515);; Molecular Function: ATP binding (GO:0005524);; Cellular Component: mitochondrion (GO:0005739);; Cellular Component: plasma membrane (GO:0005886);; Biological Proc…	Probable leucine-rich repeat receptor-like protein kinase IMK3
Os06t0605900	-1.04421	Molecular Function: protein binding (GO:0005515);; Cellular Component: nucleus (GO:0005634);; Cellular Component: mitochondrion (GO:0005739);; Cellular Component: cytoskeleton (GO:0005856);; Biological Process: ubiquitin-dependent protein catabolic process (GO:0006511);; Biological Process: cell cycle (GO:0007049);; Biological Process: response to ethylene stimulus (GO:0009723);; Biological Proce…	EIN3-binding F-box protein 1
Os02t0474700	-1.04281	Molecular Function: protein binding (GO:0005515);; Cellular Component: nuclear pore (GO:0005643);; Cellular Component: cytoplasm (GO:0005737);; Biological Process: protein import into nucleus (GO:0006606);; Molecular Function: protein transporter activity (GO:0008565);; Cellular Component: intracellular membrane-bounded organelle (GO:0043231);;	Probable importin-7 homolog
Os07t0147500	-1.0428	Molecular Function: protein binding (GO:0005515);; Cellular Component: chloroplast thylakoid membrane (GO:0009535);; Biological Process: response to blue light (GO:0009637);; Biological Process: response to high light intensity (GO:0009644);; Cellular Component: oxygen evolving complex (GO:0009654);; Biological Process: response to sucrose stimulus (GO:0009744);; Biological Process: response to r…	Photosystem II 10 kDa polypeptide, chloroplastic
Os09t0401900	-1.04278	Cellular Component: endoplasmic reticulum (GO:0005783);; Biological Process: protein retention in ER lumen (GO:0006621);; Biological Process: protein transport (GO:0015031);; Cellular Component: integral to membrane (GO:0016021);; Cellular Component: cytoplasmic membrane-bounded vesicle (GO:0016023);; Molecular Function: ER retention sequence binding (GO:0046923);;	Protein XRI1
Os03t0812000	-1.04253	Molecular Function: DNA topoisomerase (ATP-hydrolyzing) activity (GO:0003918);; Molecular Function: protein binding (GO:0005515);; Molecular Function: ATP binding (GO:0005524);; Cellular Component: chromosome (GO:0005694);; Cellular Component: mitochondrion (GO:0005739);; Biological Process: DNA topological change (GO:0006265);; Cellular Component: nucleoid (GO:0009295);; Cellular Component: chlo…	Probable DNA gyrase subunit A, chloroplastic/mitochondrial
Os06t0291600	-1.04178	Biological Process: mitotic cell cycle (GO:0000278);; Molecular Function: protein serine/threonine kinase activity (GO:0004674);; Molecular Function: ATP binding (GO:0005524);; Cellular Component: nucleolus (GO:0005730);; Cellular Component: vacuole (GO:0005773);; Biological Process: RNA processing (GO:0006396);; Biological Process: protein phosphorylation (GO:0006468);; Biological Process: respo…	Protein kinase G11A
Os05t0443800	-1.04173	Biological Process: maltose metabolic process (GO:0000023);; Molecular Function: nucleotide binding (GO:0000166);; Biological Process: polysaccharide catabolic process (GO:0000272);; Biological Process: barrier septum assembly (GO:0000917);; Molecular Function: GTPase activity (GO:0003924);; Molecular Function: structural molecule activity (GO:0005198);; Molecular Function: GTP binding (GO:000552…	Cell division protein FtsZ homolog 2-2, chloroplastic
Os03t0786700	-1.04133	Molecular Function: RNA binding (GO:0003723);; Molecular Function: tRNA (guanine-N2-)-methyltransferase activity (GO:0004809);; Molecular Function: binding (GO:0005488);; Biological Process: tRNA metabolic process (GO:0006399);; Biological Process: tRNA processing (GO:0008033);; Molecular Function: methyltransferase activity (GO:0008168);; Biological Process: methylation (GO:0032259);;	Probable tRNA (guanine(26)-N(2))-dimethyltransferase 1
Os09t0471900	-1.04079	Molecular Function: RNA binding (GO:0003723);; Cellular Component: nucleolus (GO:0005730);; Cellular Component: cytoplasm (GO:0005737);; Cellular Component: mitochondrion (GO:0005739);; Biological Process: short-term memory (GO:0007614);; Molecular Function: tRNA (cytosine-5-)-methyltransferase activity (GO:0016428);; Biological Process: tRNA methylation (GO:0030488);; Biological Process: methyla…	tRNA (cytosine(34)-C(5))-methyltransferase
Os01t0970900	-1.04075	Cellular Component: mitochondrion (GO:0005739);; Biological Process: carbohydrate metabolic process (GO:0005975);; Biological Process: phosphate-containing compound metabolic process (GO:0006796);; Biological Process: RNA splicing (GO:0008380);; Biological Process: embryo sac egg cell differentiation (GO:0009560);; Biological Process: cellular component organization (GO:0016043);; Biological Proc…	Pentatricopeptide repeat-containing protein At3g48250, chloroplastic
Os05t0566300	-1.04035	Biological Process: maltose metabolic process (GO:0000023);; Cellular Component: ribosome (GO:0005840);; Biological Process: rRNA processing (GO:0006364);; Cellular Component: chloroplast (GO:0009507);; Biological Process: production of ta-siRNAs involved in RNA interference (GO:0010267);; Molecular Function: nucleotidyltransferase activity (GO:0016779);; Biological Process: starch biosynthetic p…	Ribosome maturation factor RimM
Os12t0613500	-1.03949	Molecular Function: RNA binding (GO:0003723);; Molecular Function: protein binding (GO:0005515);; Biological Process: nucleobase-containing compound metabolic process (GO:0006139);; Biological Process: organelle organization (GO:0006996);; Biological Process: gene expression (GO:0010467);; Cellular Component: nuclear lumen (GO:0031981);; Biological Process: cellular macromolecule biosynthetic pro…	Nucleolar and coiled-body phosphoprotein 1
Os06t0659100	-1.03936	Molecular Function: DNA binding (GO:0003677);; Cellular Component: nucleus (GO:0005634);; Biological Process: regulation of transcription, DNA-dependent (GO:0006355);; Cellular Component: chloroplast envelope (GO:0009941);; Molecular Function: metal ion binding (GO:0046872);; Biological Process: regulation of timing of transition from vegetative to reproductive phase (GO:0048510);; Biological Pro…	Squamosa promoter-binding-like protein 10
Os03t0806400	-1.03928	Molecular Function: translation elongation factor activity (GO:0003746);; Cellular Component: mitochondrion (GO:0005739);; Biological Process: translational elongation (GO:0006414);; Cellular Component: chloroplast (GO:0009507);; Biological Process: peptide biosynthetic process (GO:0043043);; Biological Process: cellular biosynthetic process (GO:0044249);;	Elongation factor P
Os04t0506300	-1.03875	Cellular Component: mitochondrion (GO:0005739);; Biological Process: lipid metabolic process (GO:0006629);; Biological Process: cellular process (GO:0009987);; Cellular Component: membrane (GO:0016020);; Cellular Component: intracellular membrane-bounded organelle (GO:0043231);; Cellular Component: cytoplasmic part (GO:0044444);;	Probable serine incorporator
Os03t0249900	-1.03823	Molecular Function: protein binding (GO:0005515);; Biological Process: ion transport (GO:0006811);; Biological Process: multicellular organismal development (GO:0007275);; Biological Process: cellular component organization (GO:0016043);; Cellular Component: intracellular membrane-bounded organelle (GO:0043231);; Biological Process: cellular component biogenesis (GO:0044085);; Biological Process:…	Transcriptional regulator ATRX homolog
Os11t0176200	-1.03569	Cellular Component: exosome (RNase complex) (GO:0000178);; Biological Process: mRNA splicing, via spliceosome (GO:0000398);; Biological Process: maturation of 5.8S rRNA (GO:0000460);; Biological Process: morphogenesis of an epithelium (GO:0002009);; Biological Process: nematode larval development (GO:0002119);; Molecular Function: nucleic acid binding (GO:0003676);; Molecular Function: helicase a…	Superkiller viralicidic activity 2-like 2
Os03t0782400	-1.03561	Molecular Function: protein binding (GO:0005515);; Cellular Component: cytoskeleton (GO:0005856);; Biological Process: nucleobase-containing compound metabolic process (GO:0006139);; Biological Process: transport (GO:0006810);; Biological Process: defense response (GO:0006952);; Cellular Component: membrane (GO:0016020);; Cellular Component: cytoplasmic membrane-bounded vesicle (GO:0016023);; Bio…	Vegetative cell wall protein gp1
Os06t0562600	-1.03545	Biological Process: nematode larval development (GO:0002119);; Cellular Component: sperm protein complex (GO:0002199);; Molecular Function: ATP binding (GO:0005524);; Cellular Component: nucleolus (GO:0005730);; Cellular Component: cytoplasm (GO:0005737);; Cellular Component: centrosome (GO:0005813);; Cellular Component: chaperonin-containing T-complex (GO:0005832);; Cellular Component: microtubu…	T-complex protein 1 subunit epsilon
Os04t0554800	-1.03534	Molecular Function: structural molecule activity (GO:0005198);; Biological Process: lipid transport (GO:0006869);; Molecular Function: lipid binding (GO:0008289);; Cellular Component: cytoplasmic membrane-bounded vesicle (GO:0016023);;	14 kDa proline-rich protein DC2.15
Os01t0191100	-1.03521	Biological Process: nuclear-transcribed mRNA catabolic process, nonsense-mediated decay (GO:0000184);; Biological Process: RNA methylation (GO:0001510);; Molecular Function: RNA binding (GO:0003723);; Molecular Function: structural constituent of ribosome (GO:0003735);; Cellular Component: nucleolus (GO:0005730);; Cellular Component: Golgi apparatus (GO:0005794);; Cellular Component: ribosome (GO…	60S acidic ribosomal protein P2A
Os12t0574500	-1.03422	Molecular Function: RNA binding (GO:0003723);; Cellular Component: plastid (GO:0009536);;	--
Os07t0270900	-1.032	--	Protein MAK16 homolog A
Os03t0236966	-1.03173	Biological Process: cell cycle checkpoint (GO:0000075);; Biological Process: M phase (GO:0000279);; Biological Process: double-strand break repair via homologous recombination (GO:0000724);; Biological Process: cytokinesis by cell plate formation (GO:0000911);; Molecular Function: protein binding (GO:0005515);; Cellular Component: anaphase-promoting complex (GO:0005680);; Cellular Component: cyto…	Anaphase-promoting complex subunit 6
Os10t0498900	-1.03097	Biological Process: mitotic cell cycle (GO:0000278);; Biological Process: M phase (GO:0000279);; Biological Process: cytokinesis by cell plate formation (GO:0000911);; Cellular Component: cell wall (GO:0005618);; Cellular Component: nucleolus (GO:0005730);; Cellular Component: centrosome (GO:0005813);; Cellular Component: spindle microtubule (GO:0005876);; Biological Process: mitosis (GO:0007067)…	Microtubule-associated protein RP/EB family member 1C
Os02t0102400	-1.03066	Molecular Function: RNA binding (GO:0003723);; Molecular Function: structural constituent of ribosome (GO:0003735);; Cellular Component: intracellular (GO:0005622);; Cellular Component: mitochondrion (GO:0005739);; Cellular Component: Golgi apparatus (GO:0005794);; Cellular Component: ribosome (GO:0005840);; Biological Process: translation (GO:0006412);; Cellular Component: plastid (GO:0009536);;	30S ribosomal protein S5
Os01t0801000	-1.0306	Biological Process: heart looping (GO:0001947);; Molecular Function: DNA binding (GO:0003677);; Molecular Function: transcription cofactor activity (GO:0003712);; Molecular Function: DNA-(apurinic or apyrimidinic site) lyase activity (GO:0003906);; Molecular Function: endonuclease activity (GO:0004519);; Molecular Function: endodeoxyribonuclease activity (GO:0004520);; Molecular Function: exonucl…	Apurinic endonuclease-redox protein
Os11t0579800	-1.03058	Biological Process: RNA methylation (GO:0001510);; Biological Process: pseudouridine synthesis (GO:0001522);; Molecular Function: cation channel activity (GO:0005261);; Cellular Component: small nucleolar ribonucleoprotein complex (GO:0005732);; Cellular Component: cytosol (GO:0005829);; Biological Process: rRNA processing (GO:0006364);; Cellular Component: chloroplast thylakoid membrane (GO:0009…	Putative H/ACA ribonucleoprotein complex subunit 1-like protein 1
Os07t0142300	-1.02977	Molecular Function: protein binding (GO:0005515);; Cellular Component: cytoskeleton (GO:0005856);; Biological Process: nucleobase-containing compound metabolic process (GO:0006139);; Biological Process: transport (GO:0006810);; Biological Process: defense response (GO:0006952);; Cellular Component: membrane (GO:0016020);; Cellular Component: cytoplasmic membrane-bounded vesicle (GO:0016023);; Bio…	Formin-2
Os01t0226300	-1.02962	Cellular Component: nucleus (GO:0005634);; Cellular Component: mitochondrion (GO:0005739);; Cellular Component: vacuole (GO:0005773);; Cellular Component: endoplasmic reticulum (GO:0005783);; Cellular Component: Golgi apparatus (GO:0005794);; Cellular Component: plasma membrane (GO:0005886);; Biological Process: glucose catabolic process (GO:0006007);; Biological Process: protein targeting to mem…	Reticulon-like protein B1
Os03t0831500	-1.02916	Molecular Function: phosphoribosylformylglycinamidine cyclo-ligase activity (GO:0004641);; Molecular Function: copper ion binding (GO:0005507);; Molecular Function: ATP binding (GO:0005524);; Cellular Component: mitochondrion (GO:0005739);; Biological Process: 'de novo' IMP biosynthetic process (GO:0006189);; Biological Process: ubiquinone biosynthetic process (GO:0006744);; Biological Process: p…	Phosphoribosylformylglycinamidine cyclo-ligase, chloroplastic
Os01t0617700	-1.02801	Cellular Component: plastid (GO:0009536);;	--
Os08t0420600	-1.02791	Molecular Function: transporter activity (GO:0005215);; Cellular Component: cell wall (GO:0005618);; Cellular Component: vacuole (GO:0005773);; Cellular Component: plasma membrane (GO:0005886);; Biological Process: vitamin metabolic process (GO:0006766);; Cellular Component: plasmodesma (GO:0009506);; Cellular Component: chloroplast (GO:0009507);; Biological Process: determination of bilateral sy…	Nucleobase-ascorbate transporter 6
PLANT_newGene_1263	-1.02738	Molecular Function: catalytic activity (GO:0003824);;	Keratinocyte proline-rich protein
Os02t0175400	-1.02695	Cellular Component: plant-type vacuole (GO:0000325);; Biological Process: cell morphogenesis (GO:0000902);; Molecular Function: protease binding (GO:0002020);; Molecular Function: ATP binding (GO:0005524);; Cellular Component: cell wall (GO:0005618);; Cellular Component: mitochondrion (GO:0005739);; Cellular Component: vacuolar membrane (GO:0005774);; Cellular Component: Golgi apparatus (GO:00057…	V-type proton ATPase catalytic subunit A
Os01t0559200	-1.0265	Molecular Function: serine-tRNA ligase activity (GO:0004828);; Molecular Function: ATP binding (GO:0005524);; Cellular Component: cytoplasm (GO:0005737);; Biological Process: seryl-tRNA aminoacylation (GO:0006434);;	--
Os03t0264600	-1.02529	Molecular Function: NAD+ ADP-ribosyltransferase activity (GO:0003950);; Molecular Function: ion channel activity (GO:0005216);; Molecular Function: binding (GO:0005488);; Biological Process: transport (GO:0006810);; Molecular Function: zinc ion binding (GO:0008270);; Biological Process: gene expression (GO:0010467);; Cellular Component: membrane (GO:0016020);; Cellular Component: cytoplasmic memb…	Putative uncharacterized protein ENSP00000383309
Os01t0605500	-1.02524	Biological Process: mitotic cell cycle (GO:0000278);; Biological Process: M phase (GO:0000279);; Cellular Component: ruffle (GO:0001726);; Molecular Function: microtubule motor activity (GO:0003777);; Molecular Function: actin binding (GO:0003779);; Molecular Function: ATP binding (GO:0005524);; Cellular Component: nucleolus (GO:0005730);; Cellular Component: cytoplasm (GO:0005737);; Cellular Com…	Kinesin-like protein KIF19
Os11t0113700	-1.02477	Molecular Function: hydrolase activity, hydrolyzing O-glycosyl compounds (GO:0004553);; Molecular Function: protein serine/threonine kinase activity (GO:0004674);; Molecular Function: protein binding (GO:0005515);; Molecular Function: ATP binding (GO:0005524);; Cellular Component: mitochondrion (GO:0005739);; Cellular Component: cytosol (GO:0005829);; Cellular Component: plasma membrane (GO:00058…	CBL-interacting protein kinase 15
Os05t0497150	-1.02388	Cellular Component: chromosome, centromeric region (GO:0000775);; Cellular Component: chromatin (GO:0000785);; Cellular Component: condensed nuclear chromosome (GO:0000794);; Cellular Component: condensin complex (GO:0000796);; Biological Process: cytokinesis by cell plate formation (GO:0000911);; Molecular Function: chromatin binding (GO:0003682);; Molecular Function: transporter activity (GO:00…	Structural maintenance of chromosomes protein 4
Os01t0962600	-1.02315	Biological Process: ribosomal small subunit assembly (GO:0000028);; Biological Process: nuclear-transcribed mRNA catabolic process, nonsense-mediated decay (GO:0000184);; Molecular Function: structural constituent of ribosome (GO:0003735);; Molecular Function: protein binding (GO:0005515);; Cellular Component: cell wall (GO:0005618);; Cellular Component: nucleolus (GO:0005730);; Biological Proces…	40S ribosomal protein S10
Os07t0537550	-1.02313	Molecular Function: protein serine/threonine kinase activity (GO:0004674);; Molecular Function: ATP binding (GO:0005524);; Cellular Component: cell wall (GO:0005618);; Cellular Component: vacuole (GO:0005773);; Cellular Component: plasma membrane (GO:0005886);; Biological Process: protein phosphorylation (GO:0006468);; Biological Process: ion transport (GO:0006811);; Biological Process: response …	Cysteine-rich repeat secretory protein 38
Os02t0773400	-1.02247	Biological Process: MAPK cascade (GO:0000165);; Molecular Function: ion channel activity (GO:0005216);; Molecular Function: intracellular cAMP activated cation channel activity (GO:0005222);; Molecular Function: inward rectifier potassium channel activity (GO:0005242);; Molecular Function: calcium channel activity (GO:0005262);; Molecular Function: calmodulin binding (GO:0005516);; Biological Pro…	Probable cyclic nucleotide-gated ion channel 20, chloroplastic
Os05t0177100	-1.0212	Cellular Component: plastid (GO:0009536);; Cellular Component: cytoplasmic membrane-bounded vesicle (GO:0016023);;	--
Os03t0350100	-1.02106	Molecular Function: DNA binding (GO:0003677);; Cellular Component: nucleolus (GO:0005730);; Cellular Component: small nucleolar ribonucleoprotein complex (GO:0005732);; Cellular Component: cytoplasm (GO:0005737);; Biological Process: purine nucleotide biosynthetic process (GO:0006164);; Biological Process: snRNP protein import into nucleus (GO:0006608);; Molecular Function: rRNA methyltransferase…	Probable nucleolar protein 5-2
Os03t0812500	-1.02096	--	--
Os01t0183700	-1.02069	Cellular Component: histone acetyltransferase complex (GO:0000123);; Biological Process: regionalization (GO:0003002);; Molecular Function: protein binding (GO:0005515);; Biological Process: response to stress (GO:0006950);; Biological Process: sensory organ development (GO:0007423);; Molecular Function: zinc ion binding (GO:0008270);; Biological Process: organ morphogenesis (GO:0009887);; Biolog…	Protein Jade-1
Os12t0625200	-1.02037	Molecular Function: helicase activity (GO:0004386);; Cellular Component: plastid (GO:0009536);; Cellular Component: cytoplasmic membrane-bounded vesicle (GO:0016023);;	--
Os07t0450000	-1.02002	Molecular Function: structural constituent of ribosome (GO:0003735);; Cellular Component: mitochondrion (GO:0005739);; Cellular Component: ribosome (GO:0005840);; Biological Process: translation (GO:0006412);; Cellular Component: cytosolic large ribosomal subunit (GO:0022625);; Biological Process: response to antibiotic (GO:0046677);; Biological Process: response to cycloheximide (GO:0046898);;	60S ribosomal protein L44
Os03t0750300	-1.01995	Biological Process: microtubule cytoskeleton organization (GO:0000226);; Cellular Component: chromosome, centromeric region (GO:0000775);; Biological Process: phragmoplast assembly (GO:0000914);; Molecular Function: microtubule motor activity (GO:0003777);; Molecular Function: ATP binding (GO:0005524);; Cellular Component: microtubule organizing center (GO:0005815);; Cellular Component: spindle (…	Kinesin-like protein KIF15
Os12t0145400	-1.01991	Cellular Component: mitochondrion (GO:0005739);; Cellular Component: cytoplasmic membrane-bounded vesicle (GO:0016023);;	--
Os02t0762200	-1.01963	Molecular Function: nucleic acid binding (GO:0003676);; Cellular Component: nucleus (GO:0005634);; Biological Process: response to DNA damage stimulus (GO:0006974);; Biological Process: cell cycle (GO:0007049);; Molecular Function: zinc ion binding (GO:0008270);; Biological Process: cell cycle process (GO:0022402);; Cellular Component: intracellular membrane-bounded organelle (GO:0043231);; Biolo…	TIMELESS-interacting protein
Os08t0559600	-1.01901	Molecular Function: dihydroxy-acid dehydratase activity (GO:0004160);; Molecular Function: copper ion binding (GO:0005507);; Biological Process: branched-chain amino acid biosynthetic process (GO:0009082);; Biological Process: isoleucine biosynthetic process (GO:0009097);; Biological Process: valine biosynthetic process (GO:0009099);; Biological Process: pollen development (GO:0009555);; Cellular…	Dihydroxy-acid dehydratase
Os06t0625700	-1.01889	Cellular Component: Golgi membrane (GO:0000139);; Biological Process: calcium ion transport (GO:0006816);; Biological Process: Golgi organization (GO:0007030);; Biological Process: DNA mediated transformation (GO:0009294);; Biological Process: response to bacterium (GO:0009617);; Biological Process: response to salt stress (GO:0009651);; Biological Process: cytokinin mediated signaling pathway (G…	Probable mannan synthase 9
Os12t0170700	-1.01865	Biological Process: nematode larval development (GO:0002119);; Cellular Component: nucleus (GO:0005634);; Biological Process: gamete generation (GO:0007276);; Biological Process: embryo development ending in birth or egg hatching (GO:0009792);; Molecular Function: transferase activity (GO:0016740);; Biological Process: positive regulation of growth rate (GO:0040010);; Biological Process: locomoti…	UPF0202 protein At1g10490
PLANT_newGene_1906	-1.01768	Molecular Function: protein binding (GO:0005515);; Biological Process: cellular process (GO:0009987);; Cellular Component: cell periphery (GO:0071944);;	Vegetative cell wall protein gp1
Os02t0139200	-1.01748	Biological Process: spliceosomal snRNP assembly (GO:0000387);; Molecular Function: protein binding (GO:0005515);; Cellular Component: nucleus (GO:0005634);; Cellular Component: cytoplasm (GO:0005737);; Cellular Component: cytosol (GO:0005829);; Biological Process: regulation of mitosis (GO:0007088);; Biological Process: cell proliferation (GO:0008283);; Molecular Function: histone-arginine N-meth…	Protein arginine N-methyltransferase 5
Os06t0149450	-1.01745	Molecular Function: chromatin binding (GO:0003682);; Cellular Component: nucleus (GO:0005634);; Cellular Component: cytoplasm (GO:0005737);; Cellular Component: plasma membrane (GO:0005886);; Biological Process: DNA replication (GO:0006260);; Biological Process: nucleotide-excision repair (GO:0006289);; Biological Process: nucleosome assembly (GO:0006334);; Biological Process: positive regulation…	Nucleosome assembly protein 1-like 1
Os05t0512000	-1.01683	Cellular Component: ubiquitin ligase complex (GO:0000151);; Biological Process: protein polyubiquitination (GO:0000209);; Molecular Function: DNA binding (GO:0003677);; Molecular Function: ubiquitin-protein ligase activity (GO:0004842);; Molecular Function: signal transducer activity (GO:0004871);; Cellular Component: nucleus (GO:0005634);; Biological Process: DNA repair (GO:0006281);; Biological…	Protein BREAST CANCER SUSCEPTIBILITY 1 homolog
Os11t0104900	-1.01643	Biological Process: nematode larval development (GO:0002119);; Molecular Function: signal transducer activity (GO:0004871);; Molecular Function: structural molecule activity (GO:0005198);; Molecular Function: protein binding (GO:0005515);; Cellular Component: mitochondrion (GO:0005739);; Cellular Component: vacuole (GO:0005773);; Cellular Component: vacuolar membrane (GO:0005774);; Cellular Compo…	Clathrin heavy chain 1
Os03t0339700	-1.01633	Molecular Function: protein binding (GO:0005515);; Biological Process: cell cycle (GO:0007049);; Biological Process: pattern specification process (GO:0007389);; Biological Process: chloroplast relocation (GO:0009902);; Biological Process: gene expression (GO:0010467);; Cellular Component: actin cytoskeleton (GO:0015629);; Biological Process: RNA metabolic process (GO:0016070);; Molecular Functio…	WEB family protein At2g38370
Os06t0726800	-1.01591	Biological Process: regulation of cyclin-dependent protein kinase activity (GO:0000079);; Cellular Component: nucleus (GO:0005634);; Cellular Component: cytoplasm (GO:0005737);; Biological Process: mitosis (GO:0007067);; Molecular Function: protein kinase binding (GO:0019901);; Biological Process: cell division (GO:0051301);;	Cyclin-B2-2
Os05t0207300	-1.01524	Biological Process: nuclear-transcribed mRNA catabolic process, nonsense-mediated decay (GO:0000184);; Molecular Function: structural constituent of ribosome (GO:0003735);; Molecular Function: protein binding (GO:0005515);; Cellular Component: nucleolus (GO:0005730);; Cellular Component: ribosome (GO:0005840);; Biological Process: rRNA processing (GO:0006364);; Biological Process: translation (GO…	60S ribosomal protein L11
Os01t0233500	-1.01519	Biological Process: regulation of cyclin-dependent protein kinase activity (GO:0000079);; Biological Process: G1/S transition of mitotic cell cycle (GO:0000082);; Biological Process: pachytene (GO:0000239);; Biological Process: double-strand break repair via homologous recombination (GO:0000724);; Biological Process: cytokinesis by cell plate formation (GO:0000911);; Cellular Component: nucleus (…	Cyclin-A1-1
Os08t0116800	-1.01425	Molecular Function: exonuclease activity (GO:0004527);; Molecular Function: binding (GO:0005488);; Molecular Function: hydrolase activity (GO:0016787);; Biological Process: regulation of nucleobase-containing compound metabolic process (GO:0019219);; Cellular Component: intracellular part (GO:0044424);; Biological Process: isotype switching (GO:0045190);; Biological Process: regulation of macromo…	Exosome complex component MTR3
Os07t0517300	-1.01373	Cellular Component: condensed chromosome (GO:0000793);; Cellular Component: nucleolus (GO:0005730);; Biological Process: positive regulation of DNA repair (GO:0045739);;	Condensin-2 complex subunit H2
PLANT_newGene_55	-1.01357	Biological Process: response to hypoxia (GO:0001666);; Molecular Function: catalytic activity (GO:0003824);; Cellular Component: cell wall (GO:0005618);; Cellular Component: mitochondrion (GO:0005739);; Cellular Component: cytosol (GO:0005829);; Cellular Component: plasma membrane (GO:0005886);; Biological Process: glycolysis (GO:0006096);; Biological Process: water transport (GO:0006833);; Biolo…	CBS domain-containing protein CBSX3, mitochondrial
Os03t0154700	-1.01346	Biological Process: nuclear-transcribed mRNA catabolic process, nonsense-mediated decay (GO:0000184);; Biological Process: RNA methylation (GO:0001510);; Biological Process: nematode larval development (GO:0002119);; Molecular Function: structural constituent of ribosome (GO:0003735);; Molecular Function: protein binding (GO:0005515);; Cellular Component: cell wall (GO:0005618);; Cellular Compone…	40S ribosomal protein S9-2
Os12t0170100	-1.01338	Molecular Function: DNA binding (GO:0003677);; Cellular Component: mitochondrion (GO:0005739);; Biological Process: protein import into nucleus (GO:0006606);; Biological Process: pyrimidine ribonucleotide biosynthetic process (GO:0009220);; Cellular Component: chloroplast envelope (GO:0009941);;	Pentatricopeptide repeat-containing protein At1g80270, mitochondrial
Os01t0358551	-1.01305	Biological Process: nuclear-transcribed mRNA catabolic process, nonsense-mediated decay (GO:0000184);; Biological Process: RNA methylation (GO:0001510);; Molecular Function: structural constituent of ribosome (GO:0003735);; Cellular Component: nucleolus (GO:0005730);; Cellular Component: vacuolar membrane (GO:0005774);; Cellular Component: Golgi apparatus (GO:0005794);; Cellular Component: polyso…	40S ribosomal protein S4
Os11t0568300	-1.01222	Molecular Function: DNA binding (GO:0003677);; Cellular Component: nucleolus (GO:0005730);; Cellular Component: cytoplasm (GO:0005737);; Biological Process: positive regulation of cell proliferation (GO:0008284);;	Cell division cycle-associated 7-like protein
Os03t0424500	-1.01219	Biological Process: ribosomal small subunit assembly (GO:0000028);; Biological Process: nuclear-transcribed mRNA catabolic process, nonsense-mediated decay (GO:0000184);; Biological Process: maturation of SSU-rRNA from tricistronic rRNA transcript (SSU-rRNA, 5.8S rRNA, LSU-rRNA) (GO:0000462);; Biological Process: RNA methylation (GO:0001510);; Biological Process: monocyte chemotaxis (GO:0002548);…	40S ribosomal protein S19
Os02t0821800	-1.01142	Biological Process: endonucleolytic cleavage involved in rRNA processing (GO:0000478);; Biological Process: RNA methylation (GO:0001510);; Cellular Component: dense fibrillar component (GO:0001651);; Biological Process: nematode larval development (GO:0002119);; Molecular Function: RNA binding (GO:0003723);; Molecular Function: mRNA binding (GO:0003729);; Molecular Function: protein binding (GO:0…	Mediator of RNA polymerase II transcription subunit 36a
PLANT_newGene_1193	-1.01131	Cellular Component: mitochondrion (GO:0005739);;	Leucine-rich repeat extensin-like protein 3
Os02t0178500	-1.01116	Molecular Function: protein binding (GO:0005515);; Cellular Component: cell wall (GO:0005618);; Cellular Component: nucleus (GO:0005634);; Cellular Component: cytosol (GO:0005829);; Cellular Component: plasma membrane (GO:0005886);; Biological Process: nitrogen compound metabolic process (GO:0006807);; Biological Process: transport (GO:0006810);; Biological Process: cellular component organizatio…	Protein CYPRO4
Os09t0364000	-1.01048	Biological Process: nuclear-transcribed mRNA catabolic process (GO:0000956);; Molecular Function: DNA binding (GO:0003677);; Molecular Function: catalytic activity (GO:0003824);; Cellular Component: nucleus (GO:0005634);; Cellular Component: cytosol (GO:0005829);; Biological Process: metabolic process (GO:0008152);; Molecular Function: zinc ion binding (GO:0008270);;	Zinc finger CCCH domain-containing protein 59
Os03t0587200	-1.01007	Biological Process: microtubule cytoskeleton organization (GO:0000226);; Biological Process: nuclear division (GO:0000280);; Biological Process: cytokinesis by cell plate formation (GO:0000911);; Molecular Function: microtubule motor activity (GO:0003777);; Molecular Function: protein binding (GO:0005515);; Molecular Function: ATP binding (GO:0005524);; Cellular Component: microtubule (GO:0005874…	Kinesin-like protein KIN12A
Os03t0619400	-1.00998	Molecular Function: ATP binding (GO:0005524);; Cellular Component: cell wall (GO:0005618);; Cellular Component: nucleolus (GO:0005730);; Cellular Component: cytoplasm (GO:0005737);; Cellular Component: chaperonin-containing T-complex (GO:0005832);; Cellular Component: microtubule (GO:0005874);; Biological Process: protein folding (GO:0006457);; Cellular Component: anchored to plasma membrane (GO:…	T-complex protein 1 subunit beta
Os04t0605900	-1.00931	Biological Process: nuclear-transcribed mRNA catabolic process, nonsense-mediated decay (GO:0000184);; Biological Process: RNA methylation (GO:0001510);; Biological Process: nematode larval development (GO:0002119);; Molecular Function: DNA binding (GO:0003677);; Molecular Function: mRNA binding (GO:0003729);; Molecular Function: structural constituent of ribosome (GO:0003735);; Cellular Componen…	60S ribosomal protein L7-3
Os12t0611200	-1.00904	Biological Process: Group II intron splicing (GO:0000373);; Molecular Function: DNA binding (GO:0003677);; Molecular Function: RNA binding (GO:0003723);; Molecular Function: ATP binding (GO:0005524);; Cellular Component: cell wall (GO:0005618);; Cellular Component: nucleolus (GO:0005730);; Cellular Component: mitochondrion (GO:0005739);; Cellular Component: plasma membrane (GO:0005886);; Molecula…	DEAD-box ATP-dependent RNA helicase 9
Os07t0224900	-1.00874	Molecular Function: nucleic acid binding (GO:0003676);; Cellular Component: nucleolus (GO:0005730);; Biological Process: rRNA processing (GO:0006364);; Cellular Component: plastid (GO:0009536);; Biological Process: megagametogenesis (GO:0009561);; Cellular Component: ribonucleoprotein complex (GO:0030529);; Biological Process: primary metabolic process (GO:0044238);; Biological Process: cellular …	U3 small nucleolar RNA-associated protein 15 homolog
Os03t0586800	-1.00812	Biological Process: reproduction (GO:0000003);; Molecular Function: tRNA binding (GO:0000049);; Biological Process: nematode larval development (GO:0002119);; Molecular Function: nucleic acid binding (GO:0003676);; Molecular Function: lysine-tRNA ligase activity (GO:0004824);; Molecular Function: ATP binding (GO:0005524);; Cellular Component: cytoplasm (GO:0005737);; Cellular Component: mitochond…	Lysine--tRNA ligase
Os07t0515000	-1.0081	Cellular Component: cytoplasm (GO:0005737);; Biological Process: DNA recombination (GO:0006310);; Biological Process: lipid transport (GO:0006869);; Biological Process: meiosis (GO:0007126);; Biological Process: tRNA processing (GO:0008033);; Molecular Function: methyltransferase activity (GO:0008168);; Biological Process: response to gamma radiation (GO:0010332);; Biological Process: wybutosine …	tRNA wybutosine-synthesizing protein 2/3/4
Os01t0866200	-1.00804	Cellular Component: nucleosome (GO:0000786);; Molecular Function: DNA binding (GO:0003677);; Cellular Component: nucleus (GO:0005634);; Cellular Component: nucleolus (GO:0005730);; Biological Process: nucleosome assembly (GO:0006334);; Biological Process: cell proliferation (GO:0008283);; Cellular Component: plastid (GO:0009536);; Molecular Function: protein heterodimerization activity (GO:004698…	Histone H3.2
Os06t0608300	-1.00803	Molecular Function: nucleotide binding (GO:0000166);; Biological Process: mRNA splicing, via spliceosome (GO:0000398);; Molecular Function: translation elongation factor activity (GO:0003746);; Molecular Function: GTPase activity (GO:0003924);; Molecular Function: protein binding (GO:0005515);; Molecular Function: GTP binding (GO:0005525);; Cellular Component: cell wall (GO:0005618);; Cellular Co…	116 kDa U5 small nuclear ribonucleoprotein component
Os09t0542000	-1.00723	Molecular Function: DNA binding (GO:0003677);; Molecular Function: aspartic-type endopeptidase activity (GO:0004190);; Molecular Function: binding (GO:0005488);; Biological Process: RNA processing (GO:0006396);; Biological Process: proteolysis (GO:0006508);; Cellular Component: cytoplasmic membrane-bounded vesicle (GO:0016023);; Cellular Component: ribonucleoprotein complex (GO:0030529);; Cellula…	Ribonuclease P protein subunit p25-like protein
Os01t0810700	-1.00706	Molecular Function: aspartic-type endopeptidase activity (GO:0004190);; Molecular Function: protein serine/threonine kinase activity (GO:0004674);; Molecular Function: ATP binding (GO:0005524);; Biological Process: protein phosphorylation (GO:0006468);; Biological Process: proteolysis (GO:0006508);; Cellular Component: cytoplasmic membrane-bounded vesicle (GO:0016023);;	--
Os05t0121800	-1.00706	--	Uncharacterized serine-rich protein C215.13
Os08t0231400	-1.00687	Cellular Component: cell wall (GO:0005618);; Biological Process: response to salt stress (GO:0009651);; Cellular Component: cytoplasmic membrane-bounded vesicle (GO:0016023);; Molecular Function: manganese ion binding (GO:0030145);; Cellular Component: extracellular matrix (GO:0031012);; Molecular Function: nutrient reservoir activity (GO:0045735);; Cellular Component: apoplast (GO:0048046);;	Germin-like protein 8-12
[truncated: 48 more rows]
