# Supplementary material for: Transcriptome analysis of nitrogen-starvation-responsive genes in rice
Source: BMC Plant Biol. 2015 Feb 3;15:31. doi: 10.1186/s12870-015-0425-5 (PMC4333837; doi:10.1186/s12870-015-0425-5)
Supplement: Additional file 4: Table S4. — Root transcripts differentially expressed between N-deficient and -sufficient conditions. [file 12870_2015_425_MOESM4_ESM.xlsx]

## Sheet: Additional file 4 Table S4
Additional file 4: Table S4: Transcripts differentially expressed between N deficient and N sufficent roots.
RAP ID	log2FC	GO_annotation	Swissprot_annotation
PLANT_newGene_676	11.37	--	--
PLANT_newGene_398	6.68171	Cellular Component: extracellular region (GO:0005576);; Cellular Component: vacuole (GO:0005773);; Cellular Component: plasma membrane (GO:0005886);; Biological Process: lipid metabolic process (GO:0006629);; Biological Process: signal transduction (GO:00	Thaumatin-like protein PWIR2
Os03t0738900	6.19145	Cellular Component: plasma membrane (GO:0005886);; Biological Process: response to abiotic stimulus (GO:0009628);; Biological Process: pollen tube growth (GO:0009860);; Biological Process: flower development (GO:0009908);; Biological Process: biological r	BTB/POZ domain-containing protein At5g66560
PLANT_newGene_2536	5.45625	Molecular Function: metal ion binding (GO:0046872);;	Basic proline-rich protein
Os09t0522100	5.19581	Molecular Function: DNA binding (GO:0003677);; Molecular Function: sequence-specific DNA binding transcription factor activity (GO:0003700);; Cellular Component: nucleus (GO:0005634);; Biological Process: regulation of transcription, DNA-dependent (GO:000	Dehydration-responsive element-binding protein 1H
Os04t0587300	5.15156	Molecular Function: purine nucleobase transmembrane transporter activity (GO:0005345);; Cellular Component: plasma membrane (GO:0005886);; Biological Process: purine nucleobase transport (GO:0006863);; Cellular Component: chloroplast (GO:0009507);; Biolog	Probable purine permease 11
Os12t0428700	4.9406
Os12t0283400	4.79731	Molecular Function: enzyme inhibitor activity (GO:0004857);; Molecular Function: protein binding (GO:0005515);; Cellular Component: nucleoplasm (GO:0005654);; Biological Process: RNA processing (GO:0006396);; Biological Process: organelle organization (GO	Cell wall / vacuolar inhibitor of fructosidase 2
Os02t0686800	4.77998	--	--
Os09t0539901	4.34258	--	--
Os01t0778400	4.31798	Cellular Component: vacuole (GO:0005773);; Cellular Component: anchored to membrane (GO:0031225);; Cellular Component: aleurone grain membrane (GO:0032578);;	Arabinogalactan peptide 1
Os06t0512700	4.17018	Cellular Component: extracellular region (GO:0005576);; Biological Process: defense response (GO:0006952);; Biological Process: jasmonic acid mediated signaling pathway (GO:0009867);; Cellular Component: cytoplasmic membrane-bounded vesicle (GO:0016023);;	Thionin BTH7
Os05t0502101	4.09555	Molecular Function: ion channel activity (GO:0005216);; Molecular Function: intracellular cAMP activated cation channel activity (GO:0005222);; Molecular Function: inward rectifier potassium channel activity (GO:0005242);; Molecular Function: calcium chan	Cyclic nucleotide-gated ion channel 4
Os07t0674800	3.88515	Biological Process: respiratory burst involved in defense response (GO:0002679);; Molecular Function: DNA binding (GO:0003677);; Molecular Function: sequence-specific DNA binding transcription factor activity (GO:0003700);; Molecular Function: protein bin	Ethylene-responsive transcription factor ERF071
Os02t0112600	3.51763	Cellular Component: extracellular region (GO:0005576);; Cellular Component: plasma membrane (GO:0005886);; Biological Process: metabolic process (GO:0008152);; Cellular Component: chloroplast (GO:0009507);; Cellular Component: plant-type vacuole membrane	High-affinity nitrate transporter 2.1
Os01t0362800	3.44311	--	--
Os05t0502700	3.39372	Molecular Function: DNA binding (GO:0003677);; Molecular Function: binding (GO:0005488);; Cellular Component: nucleus (GO:0005634);; Cellular Component: cytosol (GO:0005829);; Biological Process: regulation of floral meristem growth (GO:0010080);; Biologi	Protein ULTRAPETALA 1
Os02t0159800	3.35043	Molecular Function: binding (GO:0005488);; Cellular Component: mitochondrion (GO:0005739);; Biological Process: gene expression (GO:0010467);; Biological Process: RNA metabolic process (GO:0016070);; Biological Process: cellular macromolecule biosynthetic	Serine/arginine repetitive matrix protein 2
Os03t0398250	3.24975	Cellular Component: cytoplasm (GO:0005737);; Biological Process: mRNA processing (GO:0006397);; Molecular Function: zinc ion binding (GO:0008270);; Biological Process: RNA splicing (GO:0008380);; Biological Process: response to organic substance (GO:00100	Uncharacterized protein LOC284861
Os11t0629600	3.24485	Molecular Function: ATP binding (GO:0005524);; Biological Process: defense response (GO:0006952);; Cellular Component: cytoplasmic membrane-bounded vesicle (GO:0016023);; Molecular Function: nucleoside-triphosphatase activity (GO:0017111);; Molecular Func	Disease resistance protein RPM1
Os08t0151900	3.08111	Molecular Function: protein binding (GO:0005515);; Cellular Component: plasma membrane (GO:0005886);; Biological Process: iron ion transport (GO:0006826);; Cellular Component: plastid (GO:0009536);; Biological Process: response to boron-containing substan	Aquaporin NIP3-3
Os01t0760000	3.04665	Biological Process: G2/M transition of mitotic cell cycle (GO:0000086);; Biological Process: establishment of mitotic spindle orientation (GO:0000132);; Cellular Component: kinetochore (GO:0000776);; Biological Process: morphogenesis of an epithelium (GO:	Dynein light chain 1, cytoplasmic
Os12t0242800	2.98116	Molecular Function: DNA binding (GO:0003677);; Molecular Function: protein binding (GO:0005515);; Biological Process: RNA processing (GO:0006396);; Cellular Component: integral to membrane (GO:0016021);; Cellular Component: cytoplasmic membrane-bounded ve	Uncharacterized protein LOC284861
Os04t0472400	2.89186	Molecular Function: nucleotide binding (GO:0000166);; Molecular Function: nucleic acid binding (GO:0003676);; Biological Process: mRNA processing (GO:0006397);;	--
Os02t0112100	2.86	Cellular Component: extracellular region (GO:0005576);; Cellular Component: plasma membrane (GO:0005886);; Biological Process: metabolic process (GO:0008152);; Cellular Component: chloroplast (GO:0009507);; Cellular Component: plant-type vacuole membrane	High-affinity nitrate transporter 2.1
Os01t0137400	2.85376	Biological Process: MAPK cascade (GO:0000165);; Biological Process: response to molecule of bacterial origin (GO:0002237);; Molecular Function: protein serine/threonine kinase activity (GO:0004674);; Molecular Function: protein tyrosine kinase activity (G	Probable receptor-like protein kinase At1g67000
PLANT_newGene_2309	2.70709	Cellular Component: mitochondrion (GO:0005739);;	--
Os02t0482400	2.68524	Molecular Function: catalytic activity (GO:0003824);; Biological Process: polyamine biosynthetic process (GO:0006596);; Molecular Function: ornithine decarboxylase inhibitor activity (GO:0008073);; Molecular Function: carboxy-lyase activity (GO:0016831);;	Ornithine decarboxylase
Os12t0434400	2.68215	Molecular Function: aminopeptidase activity (GO:0004177);; Cellular Component: vacuole (GO:0005773);; Cellular Component: cytosol (GO:0005829);; Biological Process: gluconeogenesis (GO:0006094);; Biological Process: glycolysis (GO:0006096);; Biological Pr	Putative leucine aminopeptidase 1
Os03t0280400	2.64632	Cellular Component: chloroplast (GO:0009507);; Biological Process: developmental process (GO:0032502);;	--
Os02t0770800	2.60321	Molecular Function: iron ion binding (GO:0005506);; Cellular Component: mitochondrion (GO:0005739);; Cellular Component: vacuole (GO:0005773);; Cellular Component: cytosol (GO:0005829);; Cellular Component: plasma membrane (GO:0005886);; Biological Proces	Nitrate reductase [NAD(P)H]
Os08t0545500	2.57502	Molecular Function: DNA binding (GO:0003677);; Molecular Function: sequence-specific DNA binding transcription factor activity (GO:0003700);; Cellular Component: nucleus (GO:0005634);; Biological Process: regulation of transcription, DNA-dependent (GO:000	Dehydration-responsive element-binding protein 1I
Os04t0469200	2.55066	Biological Process: metal ion transport (GO:0030001);; Molecular Function: metal ion binding (GO:0046872);;	--
PLANT_newGene_656	2.53666	--	--
Os12t0189300	2.52318	Molecular Function: isocitrate lyase activity (GO:0004451);; Cellular Component: chloroplast stroma (GO:0009570);; Molecular Function: transferase activity (GO:0016740);; Molecular Function: hydrolase activity (GO:0016787);; Biological Process: glucosinol	Carboxyvinyl-carboxyphosphonate phosphorylmutase, chloroplastic
Os03t0375900	2.49977	Biological Process: amino acid transmembrane transport (GO:0003333);; Molecular Function: catalytic activity (GO:0003824);; Molecular Function: binding (GO:0005488);; Cellular Component: plasma membrane (GO:0005886);; Biological Process: cellular protein	Probable polyamine transporter At3g13620
PLANT_newGene_2382	2.46899	Cellular Component: nucleus (GO:0005634);; Biological Process: proteolysis (GO:0006508);; Molecular Function: peptidase activity (GO:0008233);; Cellular Component: cytoplasmic membrane-bounded vesicle (GO:0016023);; Biological Process: cell division (GO:0	--
Os04t0514600	2.46645	Molecular Function: ATP binding (GO:0005524);; Biological Process: defense response (GO:0006952);; Biological Process: signal transduction (GO:0007165);; Cellular Component: plastid (GO:0009536);; Biological Process: response to bacterium (GO:0009617);; B	Disease resistance protein RPS2
Os01t0201600	2.39523	Biological Process: reproduction (GO:0000003);; Molecular Function: protein binding (GO:0005515);; Biological Process: transport (GO:0006810);; Biological Process: metabolic process (GO:0008152);; Biological Process: epidermis development (GO:0008544);; C	Protodermal factor 1
Os02t0595900	2.38412	Molecular Function: nucleic acid binding (GO:0003676);; Molecular Function: protein binding (GO:0005515);; Cellular Component: plasma membrane (GO:0005886);; Biological Process: protein targeting to membrane (GO:0006612);; Biological Process: nucleotide t	High-affinity nitrate transporter 3.1
Os03t0103300	2.35571	Cellular Component: extracellular region (GO:0005576);; Biological Process: lipid transport (GO:0006869);; Molecular Function: lipid binding (GO:0008289);; Biological Process: systemic acquired resistance (GO:0009627);; Cellular Component: integral to mem	14 kDa proline-rich protein DC2.15
Os07t0490700	2.35111	Cellular Component: ESCRT III complex (GO:0000815);; Molecular Function: protein binding (GO:0005515);; Cellular Component: plasma membrane (GO:0005886);; Biological Process: protein transport (GO:0015031);; Biological Process: vesicle-mediated transport	Vacuolar protein sorting-associated protein 32 homolog 1
Os04t0559550	2.34444	--	--
Os04t0551600	2.33468	Molecular Function: zinc ion binding (GO:0008270);;	Regulatory protein E2
PLANT_newGene_1840	2.31983	--	--
Os11t0110033	2.31827	Biological Process: lipid metabolic process (GO:0006629);; Molecular Function: O-acyltransferase activity (GO:0008374);;	--
Os03t0244466	2.31352	Cellular Component: cytoplasmic membrane-bounded vesicle (GO:0016023);;	--
Os09t0298200	2.27392	Molecular Function: ATP binding (GO:0005524);; Cellular Component: cytosol (GO:0005829);; Biological Process: glycogen biosynthetic process (GO:0005978);; Molecular Function: glucose-1-phosphate adenylyltransferase activity (GO:0008878);; Cellular Compone	Glucose-1-phosphate adenylyltransferase small subunit, chloroplastic/amyloplastic
Os09t0132900	2.25097	Biological Process: reproduction (GO:0000003);; Molecular Function: carboxylesterase activity (GO:0004091);; Biological Process: lipid metabolic process (GO:0006629);; Biological Process: root morphogenesis (GO:0010015);; Biological Process: regulation of	GDSL esterase/lipase At2g42990
Os02t0292800	2.17462	Cellular Component: mitochondrion (GO:0005739);; Cellular Component: plasma membrane (GO:0005886);;	Putative protein TPRXL
PLANT_newGene_2766	2.17359	Biological Process: transcription, DNA-dependent (GO:0006351);; Biological Process: response to inorganic substance (GO:0010035);;	Protein NLP3
Os05t0560500	2.1376	--	--
Os01t0304400	2.10261	Molecular Function: binding (GO:0005488);; Biological Process: RNA processing (GO:0006396);; Cellular Component: nuclear lumen (GO:0031981);;	Serine/arginine repetitive matrix protein 1
Os02t0586900	2.09544	Cellular Component: cytoplasmic membrane-bounded vesicle (GO:0016023);;	Glycine-rich cell wall structural protein
Os09t0541000	2.0899	Molecular Function: transporter activity (GO:0005215);; Molecular Function: protein binding (GO:0005515);; Cellular Component: vacuole (GO:0005773);; Cellular Component: plasma membrane (GO:0005886);; Biological Process: transport (GO:0006810);; Biologica	Probable aquaporin PIP2-7
Os02t0736900	2.07034	Cellular Component: mitochondrion (GO:0005739);; Cellular Component: plastid (GO:0009536);;	--
PLANT_newGene_2918	2.03083	Cellular Component: cytoplasmic membrane-bounded vesicle (GO:0016023);;	--
Os01t0500600	2.02379	--	--
Os06t0210300	2.00916	Molecular Function: DNA binding (GO:0003677);; Molecular Function: sequence-specific DNA binding transcription factor activity (GO:0003700);; Cellular Component: nucleus (GO:0005634);; Biological Process: regulation of transcription, DNA-dependent (GO:000	Ethylene-responsive transcription factor ERF014
Os02t0319300	2.00184	Molecular Function: transferase activity (GO:0016740);; Biological Process: response to cadmium ion (GO:0046686);;	Glutathionyl-hydroquinone reductase YqjG
Os09t0341600	1.98841	Cellular Component: plastid (GO:0009536);;	Putative protein TPRXL
Os08t0138100	1.98388	Molecular Function: copper ion binding (GO:0005507);; Molecular Function: electron carrier activity (GO:0009055);; Cellular Component: plastid (GO:0009536);; Cellular Component: membrane (GO:0016020);; Cellular Component: cytoplasmic membrane-bounded vesi	Blue copper protein
Os10t0566400	1.98321	Molecular Function: nucleic acid binding (GO:0003676);; Cellular Component: cytosol (GO:0005829);; Cellular Component: ribosome (GO:0005840);; Biological Process: RNA processing (GO:0006396);; Molecular Function: zinc ion binding (GO:0008270);; Biological	E3 ubiquitin-protein ligase ATL4
Os04t0453400	1.97313	Cellular Component: plasma membrane (GO:0005886);; Biological Process: protein folding (GO:0006457);; Biological Process: purine nucleobase transport (GO:0006863);; Molecular Function: sucrose:hydrogen symporter activity (GO:0008506);; Biological Process:	Sugar transport protein 5
PLANT_newGene_451	1.96915	Molecular Function: protein serine/threonine kinase activity (GO:0004674);; Molecular Function: protein tyrosine kinase activity (GO:0004713);; Molecular Function: ATP binding (GO:0005524);; Cellular Component: plasma membrane (GO:0005886);; Biological Pr	--
Os11t0453900	1.96619	Biological Process: response to stress (GO:0006950);; Biological Process: response to water stimulus (GO:0009415);; Biological Process: cellular response to stress (GO:0033554);; Cellular Component: intracellular part (GO:0044424);; Biological Process: ce	Dehydrin Rab16D
Os05t0476100	1.95623	Biological Process: organelle organization (GO:0006996);; Biological Process: multicellular organismal development (GO:0007275);; Cellular Component: intracellular part (GO:0044424);; Biological Process: anatomical structure development (GO:0048856);; Bio	WEB family protein At2g38370
PLANT_newGene_1989	1.95031	--	--
Os01t0105800	1.94589	Molecular Function: structural molecule activity (GO:0005198);; Molecular Function: binding (GO:0005488);; Cellular Component: mitochondrion (GO:0005739);; Biological Process: heme biosynthetic process (GO:0006783);; Biological Process: iron-sulfur cluste	Iron-sulfur assembly protein IscA-like 1, mitochondrial
Os03t0180800	1.94329	Biological Process: RNA processing (GO:0006396);; Cellular Component: nuclear part (GO:0044428);;	Serine/arginine repetitive matrix protein 1
Os01t0731100	1.92091	Molecular Function: binding (GO:0005488);; Biological Process: gene expression (GO:0010467);; Biological Process: primary metabolic process (GO:0044238);; Biological Process: cellular macromolecule metabolic process (GO:0044260);; Cellular Component: nucl	Pathogen-related protein
Os12t0626200	1.91905	Molecular Function: binding (GO:0005488);; Molecular Function: calmodulin binding (GO:0005516);; Cellular Component: mitochondrion (GO:0005739);; Biological Process: auxin mediated signaling pathway (GO:0009734);; Cellular Component: nuclear part (GO:0044	Serine/arginine repetitive matrix protein 2
Os07t0290500	1.90631	Molecular Function: fatty acid binding (GO:0005504);; Molecular Function: zinc ion binding (GO:0008270);; Biological Process: systemic acquired resistance, salicylic acid mediated signaling pathway (GO:0009862);; Cellular Component: cytoplasmic membrane-b	Putative lipid-transfer protein DIR1
PLANT_newGene_2929	1.89017	--	--
Os06t0356800	1.88918	Molecular Function: hydrolase activity, hydrolyzing O-glycosyl compounds (GO:0004553);; Cellular Component: extracellular region (GO:0005576);; Cellular Component: cell wall (GO:0005618);; Biological Process: carbohydrate metabolic process (GO:0005975);;	Xylanase inhibitor protein 1
Os02t0656600	1.8681	Molecular Function: DNA binding (GO:0003677);; Molecular Function: sequence-specific DNA binding transcription factor activity (GO:0003700);; Cellular Component: nucleus (GO:0005634);; Biological Process: regulation of transcription, DNA-dependent (GO:000	Ethylene-responsive transcription factor ERF034
PLANT_newGene_2542	1.84117	Molecular Function: nucleotide binding (GO:0000166);; Molecular Function: calmodulin binding (GO:0005516);; Molecular Function: ATP binding (GO:0005524);; Cellular Component: cell wall (GO:0005618);; Cellular Component: nucleus (GO:0005634);; Cellular Com	Calmodulin-interacting protein 111
Os09t0522000	1.83959	Molecular Function: DNA binding (GO:0003677);; Molecular Function: sequence-specific DNA binding transcription factor activity (GO:0003700);; Cellular Component: nucleus (GO:0005634);; Biological Process: regulation of transcription, DNA-dependent (GO:000	Dehydration-responsive element-binding protein 1B
Os02t0228600	1.81626	--	--
Os07t0255900	1.82	Molecular Function: binding (GO:0005488);; Biological Process: primary metabolic process (GO:0044238);; Biological Process: cellular macromolecule metabolic process (GO:0044260);; Cellular Component: extracellular region part (GO:0044421);; Cellular Compo	Uncharacterized protein LOC284861
Os03t0727600	1.81406	Cellular Component: cytoplasm (GO:0005737);; Biological Process: regulation of translation (GO:0006417);; Biological Process: amino acid transport (GO:0006865);; Molecular Function: transaminase activity (GO:0008483);; Biological Process: ethylene biosynt	1-aminocyclopropane-1-carboxylate synthase 1
PLANT_newGene_2842	1.80177	--	--
Os07t0561800	1.79469	Biological Process: regulation of neurotransmitter levels (GO:0001505);; Molecular Function: protein binding (GO:0005515);; Biological Process: cation transport (GO:0006812);; Cellular Component: plant-type vacuole membrane (GO:0009705);; Molecular Functi	Organic cation/carnitine transporter 2
Os03t0826900	1.78669	Cellular Component: mitochondrion (GO:0005739);; Cellular Component: plastid (GO:0009536);; Cellular Component: nuclear part (GO:0044428);;	Serine/arginine repetitive matrix protein 2
Os03t0324850	1.78344	Cellular Component: mitochondrion (GO:0005739);;	--
Os09t0472700	1.78257	Cellular Component: cytoplasmic membrane-bounded vesicle (GO:0016023);; Biological Process: cellular response to hypoxia (GO:0071456);;	EG45-like domain containing protein
Os12t0111900	1.77902	Molecular Function: protein binding (GO:0005515);; Cellular Component: nucleus (GO:0005634);; Cellular Component: mitochondrial intermembrane space (GO:0005758);; Cellular Component: mitochondrial matrix (GO:0005759);; Cellular Component: endosome (GO:000	Biogenesis of lysosome-related organelles complex 1 subunit 1
Os09t0555500	1.77636	Cellular Component: chloroplast (GO:0009507);; Biological Process: carotenoid biosynthetic process (GO:0016117);; Molecular Function: transferase activity, transferring alkyl or aryl (other than methyl) groups (GO:0016765);; Molecular Function: geranylger	Phytoene synthase, chloroplastic
Os08t0153800	1.77297	Molecular Function: binding (GO:0005488);; Cellular Component: mitochondrion (GO:0005739);; Cellular Component: plasma membrane (GO:0005886);; Biological Process: transcription from RNA polymerase II promoter (GO:0006366);; Biological Process: cellular pr	Putative protein TPRXL
Os06t0247000	1.7629	Cellular Component: endoplasmic reticulum (GO:0005783);; Cellular Component: Golgi apparatus (GO:0005794);; Biological Process: tryptophan catabolic process (GO:0006569);; Biological Process: protein targeting to membrane (GO:0006612);; Biological Process	Probable galacturonosyltransferase-like 9
Os08t0472800	1.74946	Molecular Function: iron ion binding (GO:0005506);; Cellular Component: extracellular region (GO:0005576);; Cellular Component: endoplasmic reticulum (GO:0005783);; Biological Process: steroid biosynthetic process (GO:0006694);; Molecular Function: electr	Abscisic acid 8&apos;-hydroxylase 2
Os09t0472900	1.73674	Cellular Component: cytoplasmic membrane-bounded vesicle (GO:0016023);; Biological Process: cellular response to hypoxia (GO:0071456);;	EG45-like domain containing protein
Os04t0388800	1.7339	Biological Process: response to stress (GO:0006950);; Cellular Component: membrane (GO:0016020);;	--
Os03t0766800	1.73316	--	--
Os06t0275000	1.73256	Molecular Function: DNA binding (GO:0003677);; Molecular Function: sequence-specific DNA binding transcription factor activity (GO:0003700);; Cellular Component: nucleus (GO:0005634);; Biological Process: circadian rhythm (GO:0007623);; Molecular Function	Zinc finger protein HD1
Os01t0704100	1.73223	Molecular Function: binding (GO:0005488);; Cellular Component: nucleus (GO:0005634);; Cellular Component: plasma membrane (GO:0005886);; Cellular Component: chloroplast (GO:0009507);; Cellular Component: plant-type vacuole membrane (GO:0009705);; Molecula	High affinity nitrate transporter 2.5
Os05t0442400	1.72136	Molecular Function: DNA binding (GO:0003677);; Molecular Function: chromatin binding (GO:0003682);; Cellular Component: nucleus (GO:0005634);; Cellular Component: cytosol (GO:0005829);; Biological Process: regulation of transcription, DNA-dependent (GO:00	Transcription factor DIVARICATA
Os01t0832600	1.71335	Molecular Function: iron ion binding (GO:0005506);; Biological Process: vacuole organization (GO:0007033);; Biological Process: response to wounding (GO:0009611);; Biological Process: response to abiotic stimulus (GO:0009628);; Biological Process: respons	Flavonol synthase/flavanone 3-hydroxylase
Os06t0234800	1.70851	Molecular Function: binding (GO:0005488);; Biological Process: RNA processing (GO:0006396);; Cellular Component: nuclear lumen (GO:0031981);;	Atherin
Os06t0199300	1.6933	--	--
Os12t0506800	1.68444	Molecular Function: ubiquitin activating enzyme activity (GO:0004839);; Molecular Function: protein binding (GO:0005515);; Cellular Component: intracellular (GO:0005622);; Biological Process: protein lipidation (GO:0006497);; Biological Process: autophagy	Ubiquitin-like-conjugating enzyme ATG10
Os08t0138200	1.68236	Molecular Function: binding (GO:0005488);; Molecular Function: copper ion binding (GO:0005507);; Cellular Component: plasma membrane (GO:0005886);; Biological Process: cellular aromatic compound metabolic process (GO:0006725);; Molecular Function: electro	Uclacyanin-2
Os01t0525100	1.66727	Cellular Component: plastid (GO:0009536);;	--
Os06t0104200	1.66322	Molecular Function: DNA binding (GO:0003677);; Molecular Function: sequence-specific DNA binding transcription factor activity (GO:0003700);; Cellular Component: nucleoplasm (GO:0005654);; Biological Process: regulation of transcription, DNA-dependent (GO	NAC domain-containing protein 7
Os01t0525350	1.64842	Cellular Component: mitochondrion (GO:0005739);; Biological Process: shoot development (GO:0048367);;	--
Os03t0358200	1.65	Molecular Function: serine-type endopeptidase activity (GO:0004252);; Cellular Component: integral to membrane (GO:0016021);; Cellular Component: intracellular membrane-bounded organelle (GO:0043231);;	Transmembrane protein 115
Os11t0124500	1.64746	Molecular Function: calcium channel activity (GO:0005262);; Molecular Function: protein binding (GO:0005515);; Cellular Component: mitochondrion (GO:0005739);; Cellular Component: mitochondrial inner membrane (GO:0005743);; Biological Process: nucleobase-	Calcium uniporter protein, mitochondrial
Os09t0397800	1.64633	--	--
Os02t0733500	1.63464	Molecular Function: calcium ion binding (GO:0005509);; Cellular Component: nucleus (GO:0005634);; Cellular Component: mitochondrion (GO:0005739);; Cellular Component: vacuole (GO:0005773);; Cellular Component: peroxisome (GO:0005777);; Cellular Component:	Probable calcium-binding protein CML20
Os01t0186900	1.63215	Molecular Function: protein binding (GO:0005515);; Cellular Component: extracellular region (GO:0005576);; Cellular Component: nucleus (GO:0005634);; Cellular Component: plasma membrane (GO:0005886);; Cellular Component: chloroplast (GO:0009507);; Biologi	Uncharacterized protein LOC284861
Os01t0631800	1.6272	--	--
Os02t0166800	1.62647	Molecular Function: binding (GO:0005488);; Cellular Component: extracellular region (GO:0005576);; Biological Process: gene expression (GO:0010467);; Biological Process: RNA metabolic process (GO:0016070);; Cellular Component: nuclear lumen (GO:0031981);;	Putative protein TPRXL
Os03t0766600	1.62631	--	--
Os02t0160000	1.62525	Molecular Function: nucleic acid binding (GO:0003676);; Molecular Function: ATP binding (GO:0005524);; Cellular Component: nucleus (GO:0005634);; Cellular Component: vacuole (GO:0005773);; Biological Process: potassium ion transport (GO:0006813);; Biologi	Antiviral helicase SKI2
Os05t0241400	1.62229	Molecular Function: actin binding (GO:0003779);; Biological Process: actin cytoskeleton organization (GO:0030036);;	--
Os11t0152400	1.61654	Biological Process: transition metal ion transport (GO:0000041);; Molecular Function: sequence-specific DNA binding transcription factor activity (GO:0003700);; Molecular Function: transcription cofactor activity (GO:0003712);; Cellular Component: nucleus	Protein CENTRORADIALIS-like
Os01t0807532	1.61399	--	--
Os09t0507701	1.61199	Cellular Component: endoplasmic reticulum membrane (GO:0005789);; Cellular Component: Golgi apparatus (GO:0005794);; Biological Process: transport (GO:0006810);; Biological Process: intracellular protein transport (GO:0006886);; Molecular Function: protei	Transmembrane emp24 domain-containing protein p24beta2
Os06t0664800	1.60202	Molecular Function: DNA binding (GO:0003677);; Molecular Function: chromatin binding (GO:0003682);; Cellular Component: mitochondrion (GO:0005739);; Cellular Component: plastid (GO:0009536);;	Myb family transcription factor APL
Os02t0212400	1.5977	Cellular Component: cytoplasmic membrane-bounded vesicle (GO:0016023);;	--
Os09t0366800	1.58893	Cellular Component: cytoplasmic membrane-bounded vesicle (GO:0016023);;	--
Os01t0930900	1.5685	Biological Process: maltose metabolic process (GO:0000023);; Molecular Function: binding (GO:0005488);; Cellular Component: mitochondrion (GO:0005739);; Cellular Component: peroxisome (GO:0005777);; Biological Process: alcohol metabolic process (GO:000606	Tropinone reductase homolog At1g07440
Os05t0566800	1.56237	Cellular Component: mitochondrion (GO:0005739);; Cellular Component: vacuolar membrane (GO:0005774);; Biological Process: response to desiccation (GO:0009269);; Cellular Component: chloroplast thylakoid membrane (GO:0009535);; Biological Process: cold acc	Cold-regulated 413 inner membrane protein 1, chloroplastic
Os02t0765900	1.55955	Cellular Component: mitochondrion (GO:0005739);; Cellular Component: cytosol (GO:0005829);; Cellular Component: chloroplast stroma (GO:0009570);; Biological Process: response to nitrate (GO:0010167);; Biological Process: nitrate transport (GO:0015706);; C	Ferredoxin--nitrite reductase, chloroplastic
Os11t0104350	1.55664	Cellular Component: mitochondrion (GO:0005739);; Biological Process: protein metabolic process (GO:0019538);;	--
Os04t0620600	1.5483	Cellular Component: membrane (GO:0016020);;	--
Os04t0543950	1.5442	--	--
Os11t0147150	1.5432	Cellular Component: plastid (GO:0009536);;	--
Os12t0479400	1.54282	Molecular Function: DNA binding (GO:0003677);; Molecular Function: sequence-specific DNA binding transcription factor activity (GO:0003700);; Cellular Component: nucleus (GO:0005634);; Biological Process: regulation of transcription, DNA-dependent (GO:000	Auxin response factor 24
Os09t0480100	1.54185	Cellular Component: cytoplasmic membrane-bounded vesicle (GO:0016023);;	--
Os07t0410700	1.54084	Biological Process: respiratory burst involved in defense response (GO:0002679);; Molecular Function: DNA binding (GO:0003677);; Molecular Function: sequence-specific DNA binding transcription factor activity (GO:0003700);; Cellular Component: nucleus (GO	Ethylene-responsive transcription factor 15
Os06t0110000	1.53784	Molecular Function: monooxygenase activity (GO:0004497);; Molecular Function: iron ion binding (GO:0005506);; Cellular Component: endoplasmic reticulum membrane (GO:0005789);; Biological Process: steroid biosynthetic process (GO:0006694);; Biological Proc	Cytochrome P450 88A1
PLANT_newGene_2711	1.52872	--	--
Os09t0476300	1.52	Molecular Function: binding (GO:0005488);; Biological Process: RNA processing (GO:0006396);; Cellular Component: cytoplasmic membrane-bounded vesicle (GO:0016023);; Molecular Function: hydrolase activity (GO:0016787);; Cellular Component: nuclear part (GO:0044428);;	Uncharacterized protein DDB_G0271670
PLANT_newGene_1006	1.52244	Molecular Function: magnesium ion binding (GO:0000287);; Molecular Function: O-methyltransferase activity (GO:0008171);; Molecular Function: S-adenosylmethionine-dependent methyltransferase activity (GO:0008757);; Biological Process: polarity specificatio	Indole-3-acetate O-methyltransferase 1
Os01t0203300	1.51571	Cellular Component: plastid (GO:0009536);;	--
Os03t0406050	1.51315	Cellular Component: nucleus (GO:0005634);; Biological Process: phosphate ion transport (GO:0006817);; Biological Process: galactolipid biosynthetic process (GO:0019375);; Biological Process: negative regulation of transcription, DNA-dependent (GO:0045892)	SPX domain-containing protein 5
Os08t0455700	1.50778	Cellular Component: exocyst (GO:0000145);; Biological Process: exocytosis (GO:0006887);;	--
Os01t0326100	1.506	--	--
Os11t0427800	1.50366	Biological Process: proteolysis (GO:0006508);; Biological Process: lipid transport (GO:0006869);; Biological Process: response to stress (GO:0006950);; Molecular Function: peptidase activity (GO:0008233);; Molecular Function: lipid binding (GO:0008289);;	Non-specific lipid-transfer protein 1
Os09t0528700	1.48745	Molecular Function: monooxygenase activity (GO:0004497);; Molecular Function: iron ion binding (GO:0005506);; Molecular Function: protein binding (GO:0005515);; Cellular Component: endoplasmic reticulum (GO:0005783);; Biological Process: positive regulati	Cytochrome P450 78A9
Os09t0499300	1.48346	Molecular Function: protein binding (GO:0005515);; Cellular Component: cytoskeleton (GO:0005856);; Biological Process: organelle organization (GO:0006996);; Biological Process: vesicle-mediated transport (GO:0016192);; Biological Process: cellular compone	Actin cytoskeleton-regulatory complex protein pan-1
Os05t0160000	1.46311	Biological Process: nematode larval development (GO:0002119);; Molecular Function: dihydrolipoyl dehydrogenase activity (GO:0004148);; Molecular Function: copper ion binding (GO:0005507);; Molecular Function: ATP binding (GO:0005524);; Cellular Component:	Dihydrolipoyl dehydrogenase, mitochondrial
Os04t0604850	1.45631	Molecular Function: hydrolase activity, hydrolyzing O-glycosyl compounds (GO:0004553);; Cellular Component: extracellular region (GO:0005576);; Cellular Component: cell wall (GO:0005618);; Cellular Component: Golgi apparatus (GO:0005794);; Biological Proc	Probable xyloglucan endotransglucosylase/hydrolase protein 18
Os07t0575700	1.45004	Biological Process: MAPK cascade (GO:0000165);; Molecular Function: transmembrane receptor protein serine/threonine kinase activity (GO:0004675);; Molecular Function: ATP binding (GO:0005524);; Cellular Component: extracellular region (GO:0005576);; Cellu	L-type lectin-domain containing receptor kinase IV.1
Os07t0213300	1.44816	Cellular Component: mitochondrion (GO:0005739);; Biological Process: biosynthetic process (GO:0009058);; Cellular Component: chloroplast (GO:0009507);; Biological Process: plastid organization (GO:0009657);; Biological Process: embryo development ending i	Pentatricopeptide repeat-containing protein At2g41720
Os09t0124200	1.44523	Molecular Function: DNA binding (GO:0003677);; Molecular Function: chromatin binding (GO:0003682);; Molecular Function: protein binding (GO:0005515);; Cellular Component: nucleus (GO:0005634);; Biological Process: sister chromatid cohesion (GO:0007062);;	SWI/SNF complex subunit SWI3D
PLANT_newGene_1583	1.43906	Cellular Component: mitochondrion (GO:0005739);;	--
Os10t0361000	1.43507	Cellular Component: cytoplasmic membrane-bounded vesicle (GO:0016023);;	--
Os05t0169900	1.43448	Biological Process: RNA processing (GO:0006396);; Cellular Component: nuclear part (GO:0044428);;	Serine/arginine repetitive matrix protein 1
Os11t0300400	1.42868	Biological Process: metabolic process (GO:0008152);; Molecular Function: phosphoglycolate phosphatase activity (GO:0008967);; Cellular Component: chloroplast (GO:0009507);;	--
Os10t0126000	1.42699	Cellular Component: mitochondrion (GO:0005739);;	F-box protein At3g03040
Os05t0123000	1.42687	Molecular Function: protein binding (GO:0005515);; Cellular Component: nucleoplasm (GO:0005654);; Cellular Component: mitochondrion (GO:0005739);; Biological Process: regulation of transcription, DNA-dependent (GO:0006355);; Cellular Component: plastid (G	LOB domain-containing protein 1
Os02t0511800	1.41789	Cellular Component: plastid (GO:0009536);;	--
Os03t0389601	1.41583	Molecular Function: 3-deoxy-7-phosphoheptulonate synthase activity (GO:0003849);; Molecular Function: protein binding (GO:0005515);; Cellular Component: cell wall (GO:0005618);; Cellular Component: plasma membrane (GO:0005886);; Biological Process: aromat	Phospho-2-dehydro-3-deoxyheptonate aldolase 1, chloroplastic
Os01t0702700	1.40626	Molecular Function: DNA binding (GO:0003677);; Molecular Function: chromatin binding (GO:0003682);; Molecular Function: sequence-specific DNA binding transcription factor activity (GO:0003700);; Cellular Component: nucleus (GO:0005634);; Biological Proces	Myb-related protein Hv33
Os02t0820500	1.40567	Molecular Function: protein binding (GO:0005515);; Cellular Component: nucleus (GO:0005634);; Cellular Component: nucleoplasm (GO:0005654);; Cellular Component: plastid (GO:0009536);; Biological Process: response to auxin stimulus (GO:0009733);; Biologica	LOB domain-containing protein 16
Os03t0758350	1.40148	Molecular Function: intracellular cAMP activated cation channel activity (GO:0005222);; Molecular Function: inward rectifier potassium channel activity (GO:0005242);; Molecular Function: calcium channel activity (GO:0005262);; Molecular Function: calmodul	Cyclic nucleotide-gated ion channel 2
Os01t0281600	1.39462	Molecular Function: binding (GO:0005488);; Molecular Function: copper ion binding (GO:0005507);; Cellular Component: extracellular region (GO:0005576);; Cellular Component: plasma membrane (GO:0005886);; Molecular Function: electron carrier activity (GO:0	Uncharacterized protein LOC284861
Os03t0676300	1.39446	Molecular Function: protein binding (GO:0005515);; Cellular Component: nucleolus (GO:0005730);; Cellular Component: mitochondrion (GO:0005739);; Cellular Component: Golgi apparatus (GO:0005794);; Cellular Component: cytoskeleton (GO:0005856);; Biological	Protein diaphanous homolog 1
PLANT_newGene_393	1.38209	--	--
Os03t0762500	1.37611	Cellular Component: mitochondrion (GO:0005739);; Cellular Component: plastid (GO:0009536);;	--
Os01t0348900	1.37585	Cellular Component: mitochondrion (GO:0005739);; Molecular Function: monosaccharide binding (GO:0048029);;	Salt stress-induced protein
Os11t0138400	1.37454	Molecular Function: nucleic acid binding (GO:0003676);; Molecular Function: catalytic activity (GO:0003824);; Molecular Function: monooxygenase activity (GO:0004497);; Molecular Function: iron ion binding (GO:0005506);; Molecular Function: zinc ion bindin	Probable phosphoglycerate mutase GpmB
Os08t0150600	1.37009	Cellular Component: mitochondrion (GO:0005739);;	--
PLANT_newGene_493	1.36646	Biological Process: immune system process (GO:0002376);; Molecular Function: protein binding (GO:0005515);; Biological Process: protein complex assembly (GO:0006461);; Biological Process: actin polymerization or depolymerization (GO:0008154);; Biological	Glycine-rich cell wall structural protein
Os05t0514800	1.36135	Cellular Component: cytoplasmic membrane-bounded vesicle (GO:0016023);;	--
Os02t0756850	1.3499	Cellular Component: cytoplasmic membrane-bounded vesicle (GO:0016023);;	--
Os01t0905200	1.34877	Cellular Component: exocyst (GO:0000145);; Cellular Component: nucleus (GO:0005634);; Biological Process: exocytosis (GO:0006887);; Biological Process: cellular process (GO:0009987);; Cellular Component: intracellular organelle part (GO:0044446);;	Serine/arginine repetitive matrix protein 2
Os01t0962100	1.34737	Molecular Function: protein binding (GO:0005515);; Biological Process: gene expression (GO:0010467);; Cellular Component: cytoplasmic membrane-bounded vesicle (GO:0016023);; Biological Process: cellular component organization (GO:0016043);; Biological Pro	Basic proline-rich protein
Os02t0771600	1.34537	Molecular Function: iron ion binding (GO:0005506);; Molecular Function: copper ion binding (GO:0005507);; Cellular Component: cell wall (GO:0005618);; Cellular Component: plasma membrane (GO:0005886);; Biological Process: defense response (GO:0006952);; B	1-aminocyclopropane-1-carboxylate oxidase 1
Os10t0406400	1.33266	Cellular Component: Golgi membrane (GO:0000139);; Biological Process: calcium ion transport (GO:0006816);; Biological Process: Golgi organization (GO:0007030);; Biological Process: DNA mediated transformation (GO:0009294);; Biological Process: response to	Probable mannan synthase 2
Os04t0579200	1.33215	Molecular Function: phosphoprotein phosphatase activity (GO:0004721);; Molecular Function: ubiquitin-protein ligase activity (GO:0004842);; Molecular Function: protein binding (GO:0005515);; Cellular Component: nucleus (GO:0005634);; Molecular Function: z	RING-H2 zinc finger protein RHA1a
Os06t0102600	1.32127	Cellular Component: plasma membrane (GO:0005886);; Biological Process: protein secretion (GO:0009306);; Cellular Component: chloroplast thylakoid membrane (GO:0009535);; Cellular Component: chloroplast envelope (GO:0009941);; Molecular Function: proton mo	Sec-independent protein translocase protein TATB, chloroplastic
PLANT_newGene_2604	1.31935	Molecular Function: protein binding (GO:0005515);; Cellular Component: nucleoplasm (GO:0005654);; Biological Process: mRNA processing (GO:0006397);; Biological Process: RNA splicing (GO:0008380);; Biological Process: cellular macromolecule biosynthetic pr	Uncharacterized protein LOC284861
Os04t0513400	1.30928	Molecular Function: glucan exo-1,3-beta-glucosidase activity (GO:0004338);; Molecular Function: beta-galactosidase activity (GO:0004565);; Cellular Component: extracellular region (GO:0005576);; Cellular Component: Golgi apparatus (GO:0005794);; Cellular	Beta-glucosidase 16
Os01t0587500	1.29218	Molecular Function: binding (GO:0005488);; Biological Process: RNA processing (GO:0006396);; Cellular Component: nuclear part (GO:0044428);;	Formin-like protein 5
Os08t0122400	1.287	Cellular Component: mitochondrion (GO:0005739);; Cellular Component: cytoplasmic membrane-bounded vesicle (GO:0016023);;	Uncharacterized protein OsI_009113
Os07t0149900	1.28642	Biological Process: microtubule cytoskeleton organization (GO:0000226);; Biological Process: cytokinesis by cell plate formation (GO:0000911);; Molecular Function: (1->3)-beta-D-glucan binding (GO:0001872);; Molecular Function: hydrolase activity, hydroly	Glucan endo-1,3-beta-glucosidase 13
Os09t0388000	1.2844	Cellular Component: cytoplasmic membrane-bounded vesicle (GO:0016023);;	--
Os07t0412100	1.28328	Biological Process: response to hypoxia (GO:0001666);; Molecular Function: glycogen (starch) synthase activity (GO:0004373);; Molecular Function: protein binding (GO:0005515);; Cellular Component: vacuole (GO:0005773);; Molecular Function: starch synthase	Granule-bound starch synthase 1b, chloroplastic/amyloplastic (Fragment)
Os11t0525700	1.28315	Cellular Component: plastid (GO:0009536);;	B2 protein
Os06t0147300	1.2807	Cellular Component: membrane (GO:0016020);;	--
Os10t0495100	1.27885	Cellular Component: mitochondrion (GO:0005739);; Biological Process: metabolic process (GO:0008152);; Molecular Function: transferase activity, transferring acyl groups (GO:0016746);;	Protein Rf1, mitochondrial
Os02t0731500	1.27352	Cellular Component: membrane (GO:0016020);; Cellular Component: cytoplasmic membrane-bounded vesicle (GO:0016023);;	--
Os02t0783650	1.26891	Cellular Component: mitochondrion (GO:0005739);; Cellular Component: cytosol (GO:0005829);; Biological Process: L-lysine catabolic process (GO:0019477);; Molecular Function: saccharopine dehydrogenase (NADP+, L-lysine-forming) activity (GO:0047130);; Mole	Alpha-aminoadipic semialdehyde synthase
Os07t0162450	1.26873	Cellular Component: mitochondrion (GO:0005739);;	--
Os05t0136500	1.25585	Molecular Function: ribose-5-phosphate isomerase activity (GO:0004751);; Biological Process: cell death (GO:0008219);; Biological Process: pentose-phosphate shunt, non-oxidative branch (GO:0009052);; Cellular Component: plastid (GO:0009536);; Biological P	--
Os03t0667500	1.2511	Biological Process: cell fate specification (GO:0001708);; Molecular Function: iron ion transmembrane transporter activity (GO:0005381);; Molecular Function: zinc ion transmembrane transporter activity (GO:0005385);; Cellular Component: plasma membrane (G	Fe(2+) transport protein 1
Os05t0430900	1.24709	Molecular Function: transporter activity (GO:0005215);; Cellular Component: mitochondrion (GO:0005739);; Cellular Component: Golgi apparatus (GO:0005794);; Cellular Component: plasma membrane (GO:0005886);; Biological Process: nitrogen compound metabolic	Probable peptide/nitrate transporter At1g22540
Os12t0199200	1.24312	--	--
Os01t0167600	1.2413	--	--
Os05t0170200	1.24118	Cellular Component: mitochondrion (GO:0005739);; Cellular Component: plasma membrane (GO:0005886);; Biological Process: response to cold (GO:0009409);; Biological Process: cellular process (GO:0009987);;	Formin-like protein 5
Os07t0267300	1.23887	--	--
Os06t0185300	1.23777	Molecular Function: protein binding (GO:0005515);; Cellular Component: cytoplasm (GO:0005737);; Biological Process: flavonoid biosynthetic process (GO:0009813);; Molecular Function: N-acyltransferase activity (GO:0016410);; Molecular Function: transferase	Rosmarinate synthase
Os12t0131200	1.23562	Cellular Component: Golgi apparatus (GO:0005794);; Cellular Component: plasma membrane (GO:0005886);; Molecular Function: zinc ion binding (GO:0008270);;	Probable protein S-acyltransferase 4
Os02t0682300	1.22882	Molecular Function: ubiquitin-protein ligase activity (GO:0004842);; Molecular Function: protein binding (GO:0005515);; Biological Process: amino acid transport (GO:0006865);; Molecular Function: zinc ion binding (GO:0008270);; Biological Process: respons	E3 ubiquitin-protein ligase RHA1B
Os05t0231600	1.22606	Molecular Function: transporter activity (GO:0005215);; Biological Process: transport (GO:0006810);; Cellular Component: plastid (GO:0009536);; Cellular Component: plant-type vacuole membrane (GO:0009705);; Cellular Component: integral to membrane (GO:001	Probable aquaporin TIP4-1
Os01t0200700	1.22485	Molecular Function: copper ion binding (GO:0005507);;	Metallothionein-like protein 3A
Os10t0123100	1.22067	Cellular Component: ubiquitin ligase complex (GO:0000151);; Biological Process: immune system process (GO:0002376);; Molecular Function: ubiquitin-protein ligase activity (GO:0004842);; Cellular Component: cytoplasm (GO:0005737);; Cellular Component: mito	U-box domain-containing protein 21
Os09t0341500	1.21767	Molecular Function: protein binding (GO:0005515);; Cellular Component: plastid (GO:0009536);; Cellular Component: nuclear part (GO:0044428);;	Putative protein TPRXL
Os02t0648300	1.21743	Molecular Function: DNA binding (GO:0003677);; Molecular Function: chromatin binding (GO:0003682);; Molecular Function: sequence-specific DNA binding transcription factor activity (GO:0003700);; Molecular Function: protein binding (GO:0005515);; Biologica	Trihelix transcription factor GTL1
PLANT_newGene_1743	1.21591	--	--
Os01t0700100	1.21352	Cellular Component: endoplasmic reticulum (GO:0005783);; Cellular Component: integral to plasma membrane (GO:0005887);; Biological Process: carbohydrate transport (GO:0008643);; Cellular Component: cytoplasmic membrane-bounded vesicle (GO:0016023);; Molec	Bidirectional sugar transporter SWEET2b
PLANT_newGene_337	1.20853	Molecular Function: rRNA (adenine-N6,N6-)-dimethyltransferase activity (GO:0000179);; Biological Process: immune system process (GO:0002376);; Molecular Function: protein binding (GO:0005515);; Cellular Component: endoplasmic reticulum membrane (GO:000578	Translation initiation factor IF-2
Os07t0160500	1.20777	--	--
Os05t0125100	1.2018	Molecular Function: nucleic acid binding (GO:0003676);; Molecular Function: protein binding (GO:0005515);; Biological Process: RNA splicing (GO:0008380);; Cellular Component: plastid (GO:0009536);; Cellular Component: nuclear lumen (GO:0031981);; Biologic	Protein SON
Os04t0385600	1.19982	Molecular Function: protein binding (GO:0005515);; Cellular Component: nucleus (GO:0005634);; Cellular Component: mitochondrion (GO:0005739);; Molecular Function: zinc ion binding (GO:0008270);; Biological Process: gene expression (GO:0010467);; Biologica	F-box protein At1g67340
Os08t0178400	1.19395	--	--
Os06t0230801	1.1852	--	--
Os03t0842150	1.18078	--	--
Os04t0508500	1.17732	Biological Process: cell fate specification (GO:0001708);; Molecular Function: DNA binding (GO:0003677);; Molecular Function: chromatin binding (GO:0003682);; Molecular Function: sequence-specific DNA binding transcription factor activity (GO:0003700);; M	Transcription factor MYB59
Os01t0766933	1.17328	Cellular Component: Golgi membrane (GO:0000139);; Molecular Function: protein binding (GO:0005515);; Cellular Component: nucleus (GO:0005634);; Cellular Component: mitochondrion (GO:0005739);; Cellular Component: endosome (GO:0005768);; Cellular Component	Probable xyloglucan glycosyltransferase 1
Os01t0644000	1.16645	--	--
Os01t0528000	1.1658	Molecular Function: protein binding (GO:0005515);; Cellular Component: nucleoplasm (GO:0005654);; Biological Process: transcription from RNA polymerase III promoter (GO:0006383);; Molecular Function: organic cyclic compound binding (GO:0097159);;	Vegetative cell wall protein gp1
Os01t0766900	1.16549	Cellular Component: Golgi membrane (GO:0000139);; Molecular Function: protein binding (GO:0005515);; Cellular Component: nucleus (GO:0005634);; Cellular Component: mitochondrion (GO:0005739);; Cellular Component: endosome (GO:0005768);; Cellular Component	Probable xyloglucan glycosyltransferase 1
Os07t0132300	1.16265	Cellular Component: cytoplasmic membrane-bounded vesicle (GO:0016023);;	EPIDERMAL PATTERNING FACTOR-like protein 2
Os07t0529600	1.16018	Biological Process: maltose metabolic process (GO:0000023);; Cellular Component: mitochondrion (GO:0005739);; Cellular Component: cytosol (GO:0005829);; Biological Process: response to stress (GO:0006950);; Biological Process: response to DNA damage stimu	Thiamine thiazole synthase 2, chloroplastic
Os06t0498800	1.15833	Biological Process: transition metal ion transport (GO:0000041);; Molecular Function: sequence-specific DNA binding transcription factor activity (GO:0003700);; Molecular Function: transcription cofactor activity (GO:0003712);; Cellular Component: nucleus	Protein MOTHER of FT and TF 1
Os11t0149400	1.15691	Cellular Component: extracellular region (GO:0005576);; Biological Process: multicellular organismal development (GO:0007275);; Molecular Function: growth factor activity (GO:0008083);; Biological Process: cell proliferation (GO:0008283);; Cellular Compon	Phytosulfokines 2
Os03t0167000	1.15394	Biological Process: cell morphogenesis (GO:0000902);; Biological Process: defense response to insect (GO:0002213);; Biological Process: immune response-activating cell surface receptor signaling pathway (GO:0002429);; Molecular Function: chitinase activit	Uncharacterized GPI-anchored protein At1g27950
Os01t0266100	1.1501	Molecular Function: ubiquitin-protein ligase activity (GO:0004842);; Molecular Function: protein binding (GO:0005515);; Molecular Function: zinc ion binding (GO:0008270);; Biological Process: response to salt stress (GO:0009651);; Biological Process: posi	Putative protein TPRXL
Os05t0104300	1.1501	Molecular Function: binding (GO:0005488);; Cellular Component: Golgi apparatus (GO:0005794);; Cellular Component: plasma membrane (GO:0005886);; Biological Process: anion transport (GO:0006820);; Cellular Component: plant-type cell wall (GO:0009505);; Cel	Polygalacturonase inhibitor
Os12t0295600	1.149	Cellular Component: mitochondrion (GO:0005739);; Cellular Component: membrane (GO:0016020);;	Putative uncharacterized protein ENSP00000383309
Os09t0314333	1.14494	Cellular Component: Golgi apparatus (GO:0005794);; Cellular Component: plasma membrane (GO:0005886);; Biological Process: nucleotide-sugar transport (GO:0015780);; Cellular Component: integral to membrane (GO:0016021);; Cellular Component: cytoplasmic mem	GDP-mannose transporter GONST4
Os07t0692300	1.14362	Molecular Function: binding (GO:0005488);; Biological Process: RNA processing (GO:0006396);; Cellular Component: nuclear lumen (GO:0031981);;	Putative uncharacterized protein ENSP00000383309
PLANT_newGene_2786	1.14	--	--
Os06t0239700	1.13996	Molecular Function: binding (GO:0005488);; Cellular Component: mitochondrion (GO:0005739);; Biological Process: RNA processing (GO:0006396);; Cellular Component: nuclear lumen (GO:0031981);; Biological Process: transcription factor import into nucleus (GO	Serine/arginine repetitive matrix protein 1
Os06t0564700	1.13747	Molecular Function: cysteine synthase activity (GO:0004124);; Biological Process: cysteine biosynthetic process from serine (GO:0006535);; Cellular Component: chloroplast (GO:0009507);; Biological Process: fruit ripening, climacteric (GO:0009836);; Molecu	Cysteine synthase, chloroplastic/chromoplastic
Os08t0130100	1.13665	Biological Process: response to hypoxia (GO:0001666);; Biological Process: response to molecule of oomycetes origin (GO:0002240);; Molecular Function: protein binding (GO:0005515);; Cellular Component: nucleus (GO:0005634);; Biological Process: response t	Protein LOL4
Os06t0606700	1.13543	Molecular Function: nucleotide binding (GO:0000166);; Biological Process: nuclear-transcribed mRNA catabolic process, nonsense-mediated decay (GO:0000184);; Molecular Function: mRNA binding (GO:0003729);; Molecular Function: protein binding (GO:0005515);;	Formin-like protein 5
Os03t0789500	1.12634	Molecular Function: nucleic acid binding (GO:0003676);; Biological Process: gene silencing by RNA (GO:0031047);;	Protein argonaute 13
Os04t0617200	1.12112	Cellular Component: acrosomal vesicle (GO:0001669);; Biological Process: defense response to insect (GO:0002213);; Molecular Function: glyceraldehyde-3-phosphate dehydrogenase (NAD+) (phosphorylating) activity (GO:0004365);; Molecular Function: chitinase	Uncharacterized proline-rich protein (Fragment)
Os09t0419100	1.11406	--	--
Os04t0259200	1.11196	--	--
Os07t0664600	1.11146	Molecular Function: copper ion binding (GO:0005507);; Cellular Component: mitochondrion (GO:0005739);; Cellular Component: cytosol (GO:0005829);; Biological Process: proline biosynthetic process (GO:0006561);; Biological Process: fatty acid metabolic proc	Momilactone A synthase
Os11t0552000	1.10568	Biological Process: regulation of cell growth by extracellular stimulus (GO:0001560);; Molecular Function: L-alanine:2-oxoglutarate aminotransferase activity (GO:0004021);; Molecular Function: L-aspartate:2-oxoglutarate aminotransferase activity (GO:00040	Probable aminotransferase TAT2
Os10t0208500	1.10461	Molecular Function: oxidoreductase activity, acting on paired donors, with incorporation or reduction of molecular oxygen, 2-oxoglutarate as one donor, and incorporation of one atom each of oxygen into both donors (GO:0016706);; Biological Process: oxidat	--
Os09t0306500	1.09911	Cellular Component: mitochondrion (GO:0005739);; Biological Process: shoot development (GO:0048367);;	--
Os12t0127800	1.09817	Molecular Function: protein binding (GO:0005515);; Cellular Component: plastid (GO:0009536);; Cellular Component: cell part (GO:0044464);;	Leucine-rich repeat extensin-like protein 3
PLANT_newGene_1838	1.09152	Cellular Component: plastid (GO:0009536);;	--
Os02t0299200	1.0877	Molecular Function: protein binding (GO:0005515);; Biological Process: transcription, DNA-dependent (GO:0006351);; Biological Process: mRNA processing (GO:0006397);; Biological Process: RNA splicing (GO:0008380);; Cellular Component: nuclear lumen (GO:003	Serine/arginine repetitive matrix protein 1
Os07t0686600	1.08657	Molecular Function: catalytic activity (GO:0003824);; Molecular Function: binding (GO:0005488);; Biological Process: gene expression (GO:0010467);; Biological Process: RNA metabolic process (GO:0016070);; Cellular Component: nuclear part (GO:0044428);;	Vegetative cell wall protein gp1
Os10t0162600	1.08368	Cellular Component: nucleus (GO:0005634);; Cellular Component: mitochondrion (GO:0005739);; Biological Process: response to auxin stimulus (GO:0009733);; Biological Process: response to brassinosteroid stimulus (GO:0009741);; Biological Process: determina	LOB domain-containing protein 18
Os04t0301700	1.07711	Biological Process: RNA processing (GO:0006396);; Molecular Function: acetylglucosaminyltransferase activity (GO:0008375);; Cellular Component: membrane (GO:0016020);; Molecular Function: transferase activity (GO:0016740);; Biological Process: proteoglyca	Xylosyltransferase 2
Os06t0342750	1.07437	--	--
Os04t0129900	1.07399	Molecular Function: GTPase activity (GO:0003924);; Molecular Function: GTP binding (GO:0005525);; Cellular Component: nucleus (GO:0005634);; Biological Process: GTP catabolic process (GO:0006184);; Biological Process: signal transduction (GO:0007165);; Bi	Dynamin-related protein 4C
Os04t0577800	1.07336	Molecular Function: nucleotide binding (GO:0000166);; Molecular Function: protein kinase activity (GO:0004672);; Cellular Component: chloroplast (GO:0009507);; Cellular Component: membrane (GO:0016020);; Biological Process: phosphorylation (GO:0016310);;	UPF0136 membrane protein At2g26240
Os02t0655800	1.06966	Biological Process: immune system process (GO:0002376);; Molecular Function: protein kinase activity (GO:0004672);; Molecular Function: binding (GO:0005488);; Molecular Function: ATP binding (GO:0005524);; Cellular Component: cell wall (GO:0005618);; Cell	Putative kinase-like protein TMKL1
Os01t0551800	1.06184	Cellular Component: cytoplasm (GO:0005737);; Cellular Component: cytoskeleton (GO:0005856);; Biological Process: trichome morphogenesis (GO:0010090);; Cellular Component: microtubule cytoskeleton (GO:0015630);; Biological Process: root development (GO:004	Putative protein ABIL2
Os06t0185500	1.0588	Molecular Function: protein binding (GO:0005515);; Cellular Component: cytosol (GO:0005829);; Biological Process: lignin biosynthetic process (GO:0009809);; Biological Process: positive regulation of flavonoid biosynthetic process (GO:0009963);; Biologica	Shikimate O-hydroxycinnamoyltransferase
Os07t0531200	1.05862	Molecular Function: binding (GO:0005488);; Biological Process: RNA processing (GO:0006396);; Biological Process: cellular process (GO:0009987);; Cellular Component: nuclear lumen (GO:0031981);; Cellular Component: intracellular part (GO:0044424);; Cellula	Formin-like protein 14
Os06t0711851	1.05735	Molecular Function: enzyme inhibitor activity (GO:0004857);; Molecular Function: binding (GO:0005488);; Cellular Component: mitochondrion (GO:0005739);; Cellular Component: plastid (GO:0009536);; Molecular Function: pectinesterase activity (GO:0030599);;	21 kDa protein
Os04t0591300	1.05649	Molecular Function: binding (GO:0005488);; Cellular Component: nuclear part (GO:0044428);;	Serine/arginine repetitive matrix protein 2
Os04t0550300	1.05539	Cellular Component: plastid (GO:0009536);;	--
Os03t0277700	1.05476	Cellular Component: mitochondrion (GO:0005739);; Biological Process: ion transport (GO:0006811);; Biological Process: response to organic substance (GO:0010033);; Cellular Component: cytoplasmic membrane-bounded vesicle (GO:0016023);; Molecular Function:	Cysteine-rich repeat secretory protein 55
Os03t0437200	1.05435	Molecular Function: DNA binding (GO:0003677);; Molecular Function: protein binding (GO:0005515);; Biological Process: regulation of transcription, DNA-dependent (GO:0006355);; Biological Process: signal transduction (GO:0007165);; Molecular Function: zinc	Zinc finger protein 1
PLANT_newGene_766	1.04957	Biological Process: metal ion transport (GO:0030001);; Cellular Component: cell part (GO:0044464);; Molecular Function: metal ion binding (GO:0046872);;	Wiskott-Aldrich syndrome protein homolog
Os06t0234200	1.04418	Biological Process: microtubule cytoskeleton organization (GO:0000226);; Biological Process: RNA splicing, via endonucleolytic cleavage and ligation (GO:0000394);; Molecular Function: GTPase activity (GO:0003924);; Molecular Function: protein binding (GO:	Rac-like GTP-binding protein 4
Os01t0217500	1.04217	Biological Process: synaptic transmission, dopaminergic (GO:0001963);; Molecular Function: RNA binding (GO:0003723);; Molecular Function: protein binding (GO:0005515);; Cellular Component: nucleus (GO:0005634);; Cellular Component: mitochondrion (GO:00057	Protein DJ-1 homolog B
Os02t0771633	1.03827	Molecular Function: iron ion binding (GO:0005506);; Molecular Function: copper ion binding (GO:0005507);; Cellular Component: cell wall (GO:0005618);; Cellular Component: plasma membrane (GO:0005886);; Biological Process: defense response (GO:0006952);; B	1-aminocyclopropane-1-carboxylate oxidase 1
Os05t0447700	1.03619	Molecular Function: binding (GO:0005488);; Biological Process: defense response (GO:0006952);; Cellular Component: plastid (GO:0009536);; Biological Process: gene expression (GO:0010467);; Biological Process: RNA metabolic process (GO:0016070);; Biologica	Serine/arginine repetitive matrix protein 2
Os03t0161450	1.0279	Cellular Component: mitochondrion (GO:0005739);;	--
Os07t0634200	1.02743	Biological Process: cytokinesis (GO:0000910);; Molecular Function: DNA binding (GO:0003677);; Molecular Function: GTPase activity (GO:0003924);; Molecular Function: GTP binding (GO:0005525);; Cellular Component: endosome (GO:0005768);; Cellular Component:	Ras-related protein RABA5a
Os01t0918200	1.02239	Biological Process: RNA splicing, via endonucleolytic cleavage and ligation (GO:0000394);; Cellular Component: kinetochore (GO:0000776);; Molecular Function: protein binding (GO:0005515);; Cellular Component: nucleus (GO:0005634);; Cellular Component: cyt	Small ubiquitin-related modifier 1
Os11t0126400	1.02098	Molecular Function: guanosine-diphosphatase activity (GO:0004382);; Molecular Function: calmodulin binding (GO:0005516);; Molecular Function: ATP binding (GO:0005524);; Cellular Component: extracellular region (GO:0005576);; Cellular Component: extracellu	Probable apyrase 3
Os04t0684900	1.02086	Biological Process: MAPK cascade (GO:0000165);; Biological Process: nuclear-transcribed mRNA poly(A) tail shortening (GO:0000289);; Biological Process: deadenylation-dependent decapping of nuclear-transcribed mRNA (GO:0000290);; Cellular Component: cytopl	Probable CCR4-associated factor 1 homolog 11
Os08t0297800	1.01776	Cellular Component: mitochondrion (GO:0005739);; Molecular Function: sulfotransferase activity (GO:0008146);; Biological Process: jasmonic acid metabolic process (GO:0009694);; Biological Process: response to cytokinin stimulus (GO:0009735);; Biological P	Cytosolic sulfotransferase 5
Os02t0709100	1.01698	Cellular Component: cytoplasmic membrane-bounded vesicle (GO:0016023);;	--
Os08t0389700	1.01602	Cellular Component: integral to membrane (GO:0016021);; Cellular Component: cytoplasmic membrane-bounded vesicle (GO:0016023);;	--
Os03t0686900	1.01553	Cellular Component: plastid (GO:0009536);;	Translation initiation factor IF-2
Os08t0564900	1.01147	Cellular Component: membrane (GO:0016020);; Cellular Component: cytoplasmic membrane-bounded vesicle (GO:0016023);;	--
Os06t0558300	1.01014	Cellular Component: plasma membrane (GO:0005886);; Biological Process: cation transport (GO:0006812);; Biological Process: drug transmembrane transport (GO:0006855);; Molecular Function: drug transmembrane transporter activity (GO:0015238);; Molecular Fun	Multidrug and toxin extrusion protein 2
Os01t0788001	1.00505	Cellular Component: intracellular (GO:0005622);; Cellular Component: nuclear envelope (GO:0005635);; Cellular Component: cytosol (GO:0005829);; Cellular Component: plasma membrane (GO:0005886);; Biological Process: protein import into nucleus (GO:0006606)	Nuclear transport factor 2
Os01t0388200	1.0031	Cellular Component: plastid (GO:0009536);;	--
Os02t0232900	0.997014	Molecular Function: transporter activity (GO:0005215);; Molecular Function: protein binding (GO:0005515);; Biological Process: transport (GO:0006810);; Biological Process: iron ion transport (GO:0006826);; Cellular Component: plastid (GO:0009536);; Biolog	Aquaporin NIP1-1
Os11t0111000	-5.33904	Molecular Function: binding (GO:0005488);; Cellular Component: mitochondrion (GO:0005739);; Biological Process: gene expression (GO:0010467);; Biological Process: cellular macromolecule biosynthetic process (GO:0034645);; Biological Process: regulation of	Translation initiation factor IF-2
Os03t0197850	-5.32754	Molecular Function: nucleic acid binding (GO:0003676);; Molecular Function: zinc ion binding (GO:0008270);;	--
Os09t0537100	-5.16564	Cellular Component: mitochondrion (GO:0005739);; Cellular Component: plastid (GO:0009536);;	--
PLANT_newGene_45	-5.02787	Biological Process: cell death (GO:0008219);; Cellular Component: integral to membrane (GO:0016021);;	--
PLANT_newGene_418	-4.98238	Molecular Function: copper ion binding (GO:0005507);; Molecular Function: calcium ion binding (GO:0005509);; Molecular Function: protein binding (GO:0005515);; Cellular Component: extracellular region (GO:0005576);; Cellular Component: nucleus (GO:0005634	Calcium-binding protein KIC
Os01t0868000	-4.9688	Biological Process: respiratory burst involved in defense response (GO:0002679);; Molecular Function: DNA binding (GO:0003677);; Molecular Function: sequence-specific DNA binding transcription factor activity (GO:0003700);; Cellular Component: nucleus (GO	Ethylene-responsive transcription factor ERF110
Os08t0216900	-4.30829	Cellular Component: cytoplasmic membrane-bounded vesicle (GO:0016023);;	--
Os07t0255600	-3.98837	Biological Process: very long-chain fatty acid metabolic process (GO:0000038);; Biological Process: sulfur amino acid metabolic process (GO:0000096);; Biological Process: polysaccharide biosynthetic process (GO:0000271);; Cellular Component: extracellular	3-ketoacyl-CoA synthase 11
Os06t0539066	-3.42917	--	--
Os01t0130100	-3.15	Cellular Component: nucleus (GO:0005634);; Cellular Component: late endosome (GO:0005770);; Cellular Component: vacuolar membrane (GO:0005774);; Cellular Component: Golgi apparatus (GO:0005794);; Cellular Component: plasma membrane (GO:0005886);; Biologic	Metal tolerance protein 7
PLANT_newGene_411	-3.12034	Biological Process: cell morphogenesis (GO:0000902);; Molecular Function: catalytic activity (GO:0003824);; Molecular Function: protein binding (GO:0005515);; Cellular Component: cell wall (GO:0005618);; Biological Process: cellular protein modification p	Basic proline-rich protein
PLANT_newGene_474	-3.07509	Cellular Component: extracellular region (GO:0005576);; Cellular Component: vacuole (GO:0005773);; Cellular Component: plasma membrane (GO:0005886);; Biological Process: lipid metabolic process (GO:0006629);; Biological Process: signal transduction (GO:00	Thaumatin-like protein PWIR2
Os05t0347600	-2.99	Molecular Function: binding (GO:0005488);; Cellular Component: mitochondrion (GO:0005739);; Cellular Component: plastid (GO:0009536);; Cellular Component: cytoplasmic membrane-bounded vesicle (GO:0016023);;	--
Os06t0476100	-2.97597	Biological Process: transcription, DNA-dependent (GO:0006351);;	--
PLANT_newGene_1781	-2.95306	Molecular Function: protein kinase activity (GO:0004672);; Biological Process: protein phosphorylation (GO:0006468);; Cellular Component: cytoplasmic membrane-bounded vesicle (GO:0016023);;	--
Os11t0587000	-2.83505	Cellular Component: nucleus (GO:0005634);; Cellular Component: chloroplast (GO:0009507);; Biological Process: secondary shoot formation (GO:0010223);; Molecular Function: isomerase activity (GO:0016853);; Molecular Function: metal ion binding (GO:0046872)	Beta-carotene isomerase D27, chloroplastic
PLANT_newGene_1681	-2.73721	--	--
PLANT_newGene_1236	-2.70841	--	--
Os04t0109100	-2.52566	Molecular Function: protein serine/threonine kinase activity (GO:0004674);; Molecular Function: ATP binding (GO:0005524);; Biological Process: protein phosphorylation (GO:0006468);; Biological Process: multicellular organismal development (GO:0007275);; B	Probable L-type lectin-domain containing receptor kinase S.5
PLANT_newGene_1830	-2.45513	Molecular Function: protein binding (GO:0005515);; Cellular Component: cilium (GO:0005929);; Cellular Component: axoneme (GO:0005930);; Biological Process: transcription, DNA-dependent (GO:0006351);; Biological Process: visual perception (GO:0007601);; Ce	Retrotransposon-like protein 1
PLANT_newGene_1509	-2.43255	Molecular Function: tRNA binding (GO:0000049);; Molecular Function: protein binding (GO:0005515);; Cellular Component: nucleus (GO:0005634);; Cellular Component: nucleolus (GO:0005730);; Cellular Component: cytoplasm (GO:0005737);; Biological Process: tRN	tRNA (guanine-N(7)-)-methyltransferase
Os07t0466000	-2.40588	--	GDSL esterase/lipase At4g10955
PLANT_newGene_2915	-2.37293	Molecular Function: binding (GO:0005488);; Biological Process: defense response (GO:0006952);; Molecular Function: ADP binding (GO:0043531);;	Disease resistance protein RPM1
Os07t0432333	-2.34265	Cellular Component: cytoplasmic membrane-bounded vesicle (GO:0016023);;	--
Os01t0795200	-2.32664	Molecular Function: serine-type endopeptidase activity (GO:0004252);; Cellular Component: extracellular region (GO:0005576);; Cellular Component: cell wall (GO:0005618);; Biological Process: proteolysis (GO:0006508);; Biological Process: metabolic process	Subtilisin-like protease SDD1
PLANT_newGene_2553	-2.25398	Molecular Function: serine-type carboxypeptidase activity (GO:0004185);; Cellular Component: extracellular region (GO:0005576);; Cellular Component: mitochondrion (GO:0005739);; Biological Process: proteolysis (GO:0006508);; Cellular Component: plant-type	Serine carboxypeptidase-like 8
Os03t0101300	-2.23469	Molecular Function: sugar:hydrogen symporter activity (GO:0005351);; Cellular Component: integral to plasma membrane (GO:0005887);; Biological Process: protein folding (GO:0006457);; Biological Process: purine nucleobase transport (GO:0006863);; Molecular	Hexose carrier protein HEX6
PLANT_newGene_1204	-2.22639	Biological Process: microtubule cytoskeleton organization (GO:0000226);; Biological Process: cytokinesis by cell plate formation (GO:0000911);; Biological Process: response to molecule of bacterial origin (GO:0002237);; Molecular Function: protein serine/	Probable LRR receptor-like serine/threonine-protein kinase At4g36180
Os08t0537200	-2.2245	--	--
Os06t0692300	-2.22369	Molecular Function: peptide receptor activity (GO:0001653);; Molecular Function: protein kinase activity (GO:0004672);; Molecular Function: protein serine/threonine kinase activity (GO:0004674);; Molecular Function: transmembrane signaling receptor activi	Tyrosine-sulfated glycopeptide receptor 1
PLANT_newGene_1676	-2.1898	Cellular Component: cell part (GO:0044464);;	Formin-like protein 6
PLANT_newGene_2774	-2.15913	Molecular Function: protein serine/threonine kinase activity (GO:0004674);; Molecular Function: calcium ion binding (GO:0005509);; Molecular Function: ATP binding (GO:0005524);; Biological Process: protein phosphorylation (GO:0006468);; Cellular Component	--
PLANT_newGene_2610	-2.14212	Biological Process: regulation of action potential (GO:0001508);; Molecular Function: catalytic activity (GO:0003824);; Cellular Component: cytoskeleton (GO:0005856);; Biological Process: intracellular protein transport (GO:0006886);; Biological Process:	Ankyrin repeat-containing protein At3g12360
Os10t0425400	-2.10556	Molecular Function: protein binding (GO:0005515);; Cellular Component: nucleus (GO:0005634);; Biological Process: response to osmotic stress (GO:0006970);; Cellular Component: plastid (GO:0009536);; Biological Process: protein ubiquitination (GO:0016567);	BTB/POZ and MATH domain-containing protein 2
Os08t0119800	-2.08	Molecular Function: protein binding (GO:0005515);; Cellular Component: cytoskeleton (GO:0005856);; Biological Process: rRNA processing (GO:0006364);; Biological Process: transport (GO:0006810);; Biological Process: protein localization (GO:0008104);; Cell	Photosystem II core complex proteins psbY, chloroplastic
Os11t0290700	-2.06553	Molecular Function: protein serine/threonine kinase activity (GO:0004674);; Molecular Function: structural molecule activity (GO:0005198);; Molecular Function: protein binding (GO:0005515);; Molecular Function: ATP binding (GO:0005524);; Cellular Componen	Cysteine-rich receptor-like protein kinase 19
PLANT_newGene_2408	-2.03301	Molecular Function: binding (GO:0005488);; Biological Process: epidermis development (GO:0008544);; Cellular Component: membrane (GO:0016020);; Cellular Component: cytoplasmic membrane-bounded vesicle (GO:0016023);; Biological Process: virus-host interact	Glycine-rich cell wall structural protein 2
Os01t0103650	-2.0126	--	--
Os08t0156100	-2.00228	Cellular Component: mitochondrion (GO:0005739);; Cellular Component: cytoplasmic membrane-bounded vesicle (GO:0016023);;	--
Os04t0629400	-1.99795	Biological Process: glycerol ether metabolic process (GO:0006662);; Molecular Function: electron carrier activity (GO:0009055);; Molecular Function: protein disulfide oxidoreductase activity (GO:0015035);; Cellular Component: cytoplasmic membrane-bounded	Uncharacterized protein Os04g0629400
Os05t0534500	-1.98605	Biological Process: response to reactive oxygen species (GO:0000302);; Cellular Component: chromatin (GO:0000785);; Cellular Component: nucleus (GO:0005634);; Cellular Component: mitochondrion (GO:0005739);; Cellular Component: plasma membrane (GO:0005886	Copper transport protein CCH
Os02t0565300	-1.97654	Molecular Function: protein binding (GO:0005515);; Biological Process: transcription, DNA-dependent (GO:0006351);; Biological Process: cell communication (GO:0007154);; Biological Process: behavior (GO:0007610);; Cellular Component: membrane (GO:0016020);	Serine/arginine repetitive matrix protein 1
PLANT_newGene_1168	-1.94706	Molecular Function: catalytic activity (GO:0003824);; Molecular Function: protein binding (GO:0005515);; Cellular Component: cell wall (GO:0005618);; Cellular Component: plastid (GO:0009536);; Biological Process: trichoblast differentiation (GO:0010054);;	Leucine-rich repeat extensin-like protein 3
Os07t0555400	-1.95	--	--
PLANT_newGene_1763	-1.94221	Biological Process: immune system process (GO:0002376);; Molecular Function: peroxidase activity (GO:0004601);; Cellular Component: nucleus (GO:0005634);; Cellular Component: plasma membrane (GO:0005886);; Biological Process: iron ion transport (GO:000682	Peroxidase 1
PLANT_newGene_1875	-1.93874	--	Leucine-rich repeat extensin-like protein 3
Os07t0289800	-1.92375	--	--
Os09t0361200	-1.87781	Molecular Function: protein kinase activity (GO:0004672);; Cellular Component: nucleus (GO:0005634);; Cellular Component: mitochondrion (GO:0005739);; Cellular Component: vacuole (GO:0005773);; Cellular Component: vacuolar membrane (GO:0005774);; Cellular	Hypersensitive-induced response protein 1
Os11t0573100	-1.87604	--	--
Os08t0395700	-1.87036	Cellular Component: cytoplasmic membrane-bounded vesicle (GO:0016023);;	--
Os10t0569100	-1.85455	Cellular Component: glycosylphosphatidylinositol-N-acetylglucosaminyltransferase (GPI-GnT) complex (GO:0000506);; Biological Process: GPI anchor biosynthetic process (GO:0006506);; Molecular Function: phosphatidylinositol N-acetylglucosaminyltransferase a	Phosphatidylinositol N-acetylglucosaminyltransferase subunit P
PLANT_newGene_2921	-1.8525	Cellular Component: cytoplasmic membrane-bounded vesicle (GO:0016023);;	--
Os12t0532500	-1.82966	Cellular Component: plastid (GO:0009536);;	--
Os08t0163100	-1.82939	Cellular Component: chromosome, centromeric region (GO:0000775);; Cellular Component: nucleus (GO:0005634);; Cellular Component: cytoplasm (GO:0005737);; Biological Process: cell cycle (GO:0007049);; Biological Process: mitosis (GO:0007067);; Biological P	Probable kinetochore protein NUF2
Os10t0454700	-1.82507	Molecular Function: binding (GO:0005488);; Biological Process: epidermis development (GO:0008544);; Cellular Component: membrane (GO:0016020);; Cellular Component: cytoplasmic membrane-bounded vesicle (GO:0016023);; Biological Process: virus-host interact	Glycine-rich cell wall structural protein 2
Os01t0878400	-1.81613	Cellular Component: integral to plasma membrane (GO:0005887);; Biological Process: protein targeting to membrane (GO:0006612);; Biological Process: water transport (GO:0006833);; Biological Process: response to nematode (GO:0009624);; Biological Process:	Amino acid permease 8
PLANT_newGene_218	-1.8104	Molecular Function: binding (GO:0005488);; Cellular Component: plastid (GO:0009536);; Cellular Component: cytoplasmic membrane-bounded vesicle (GO:0016023);; Cellular Component: cytoplasmic part (GO:0044444);; Cellular Component: intracellular organelle p	WAS/WASL-interacting protein family member 1
PLANT_newGene_2213	-1.77038	Biological Process: immune system process (GO:0002376);; Molecular Function: protein serine/threonine kinase activity (GO:0004674);; Molecular Function: ATP binding (GO:0005524);; Cellular Component: nucleus (GO:0005634);; Cellular Component: vacuole (GO:	G-type lectin S-receptor-like serine/threonine-protein kinase RKS1
PLANT_newGene_2243	-1.74167	Molecular Function: binding (GO:0005488);; Biological Process: nucleobase-containing compound metabolic process (GO:0006139);; Biological Process: epidermis development (GO:0008544);; Biological Process: reproductive process (GO:0022414);; Biological Proc	Keratin, type I cytoskeletal 9
PLANT_newGene_322	-1.73731	Cellular Component: mitochondrion (GO:0005739);; Molecular Function: cysteine-type peptidase activity (GO:0008234);; Cellular Component: plastid (GO:0009536);;	--
PLANT_newGene_2185	-1.71166	Biological Process: defense response (GO:0006952);; Molecular Function: ADP binding (GO:0043531);;	--
Os12t0498900	-1.69868	Cellular Component: plastid (GO:0009536);;	--
Os01t0178300	-1.69765	Biological Process: detoxification of cadmium ion (GO:0071585);;	--
Os03t0291500	-1.69621	Molecular Function: DNA binding (GO:0003677);; Molecular Function: asparagine synthase (glutamine-hydrolyzing) activity (GO:0004066);; Molecular Function: aspartate-ammonia ligase activity (GO:0004071);; Molecular Function: ATP binding (GO:0005524);; Cell	Asparagine synthetase [glutamine-hydrolyzing] 1
Os09t0415400	-1.69183	--	--
Os06t0695200	-1.68721	Biological Process: developmental process involved in reproduction (GO:0003006);; Molecular Function: peroxidase activity (GO:0004601);; Molecular Function: protein binding (GO:0005515);; Cellular Component: vacuole (GO:0005773);; Cellular Component: cyto	Peroxidase 16
Os05t0368633	-1.68646	Molecular Function: binding (GO:0005488);; Cellular Component: nucleoplasm (GO:0005654);; Biological Process: RNA processing (GO:0006396);; Biological Process: metal ion transport (GO:0030001);; Molecular Function: metal ion binding (GO:0046872);;	Serine/arginine repetitive matrix protein 1
Os11t0626816	-1.63547	Molecular Function: nucleic acid binding (GO:0003676);; Molecular Function: binding (GO:0005488);; Biological Process: RNA processing (GO:0006396);; Biological Process: response to water deprivation (GO:0009414);; Biological Process: response to salt stre	EID1-like F-box protein 3
Os01t0266800	-1.63245	Cellular Component: lysosome (GO:0005764);; Biological Process: cation transport (GO:0006812);; Molecular Function: cation transmembrane transporter activity (GO:0008324);; Molecular Function: basic amino acid transmembrane transporter activity (GO:001517	Uncharacterized membrane protein YOL092W
Os01t0302250	-1.62283	--	--
PLANT_newGene_2814	-1.6116	Cellular Component: mitochondrion (GO:0005739);; Cellular Component: plastid (GO:0009536);;	--
Os10t0464900	-1.59985	Biological Process: RNA processing (GO:0006396);; Molecular Function: zinc ion binding (GO:0008270);; Cellular Component: nuclear lumen (GO:0031981);;	Serine/arginine repetitive matrix protein 2
Os05t0454400	-1.58887	Molecular Function: protein serine/threonine kinase activity (GO:0004674);; Molecular Function: ATP binding (GO:0005524);; Biological Process: protein phosphorylation (GO:0006468);; Biological Process: cell wall macromolecule catabolic process (GO:0016998	--
Os12t0287800	-1.58226	--	--
PLANT_newGene_1246	-1.57606	--	--
Os06t0625300	-1.57515	Molecular Function: protein kinase activity (GO:0004672);; Molecular Function: protein binding (GO:0005515);; Molecular Function: ATP binding (GO:0005524);; Cellular Component: cytoplasm (GO:0005737);; Cellular Component: mitochondrion (GO:0005739);; Cell	Protein LYK5
Os12t0640950	-1.57294	Molecular Function: structural constituent of cytoskeleton (GO:0005200);; Molecular Function: protein binding (GO:0005515);; Molecular Function: ATP binding (GO:0005524);; Cellular Component: cell wall (GO:0005618);; Cellular Component: nucleolus (GO:0005	Actin
Os07t0230600	-1.57256	Biological Process: virus-host interaction (GO:0019048);; Biological Process: modification by symbiont of host morphology or physiology (GO:0044003);; Biological Process: regulation of biological process (GO:0050789);;	Glycoprotein gp2
Os07t0588800	-1.56987	--	UPF0553 protein
PLANT_newGene_1441	-1.56913	--	--
PLANT_newGene_2360	-1.56259	Molecular Function: protein binding (GO:0005515);; Cellular Component: endosome (GO:0005768);; Cellular Component: vacuole (GO:0005773);; Cellular Component: vacuolar membrane (GO:0005774);; Cellular Component: caveola (GO:0005901);; Biological Process: e	Flotillin-like protein 1
PLANT_newGene_1574	-1.56219	Cellular Component: cytoplasmic membrane-bounded vesicle (GO:0016023);;	--
PLANT_newGene_1636	-1.56094	--	--
Os01t0149400	-1.55283	Cellular Component: nucleosome (GO:0000786);; Molecular Function: DNA binding (GO:0003677);; Cellular Component: nucleolus (GO:0005730);; Biological Process: nucleosome assembly (GO:0006334);; Cellular Component: chloroplast (GO:0009507);; Molecular Funct	Histone H2B.3
Os04t0445100	-1.53728	Cellular Component: endoplasmic reticulum (GO:0005783);; Cellular Component: endoplasmic reticulum lumen (GO:0005788);; Biological Process: protein folding (GO:0006457);; Biological Process: response to heat (GO:0009408);; Cellular Component: chloroplast	23.2 kDa heat shock protein
Os08t0200600	-1.5334	Biological Process: mRNA splicing, via spliceosome (GO:0000398);; Biological Process: RNA methylation (GO:0001510);; Molecular Function: DNA binding (GO:0003677);; Molecular Function: sequence-specific DNA binding transcription factor activity (GO:0003700	NAC domain-containing protein 21/22
Os02t0577900	-1.53225	Cellular Component: plastid (GO:0009536);;	--
PLANT_newGene_2430	-1.50959	Molecular Function: protein serine/threonine kinase activity (GO:0004674);; Molecular Function: binding (GO:0005488);; Molecular Function: ATP binding (GO:0005524);; Biological Process: protein phosphorylation (GO:0006468);; Cellular Component: plastid (G	Probable serine/threonine-protein kinase At1g09600
Os02t0807300	-1.50101	--	--
PLANT_newGene_2193	-1.49968	Cellular Component: cytoplasmic membrane-bounded vesicle (GO:0016023);;	--
Os03t0418000	-1.49807	Biological Process: polysaccharide catabolic process (GO:0000272);; Cellular Component: extracellular region (GO:0005576);; Cellular Component: vacuole (GO:0005773);; Cellular Component: plasma membrane (GO:0005886);; Biological Process: chitin catabolic	Chitinase 12
Os12t0207200	-1.46858	Molecular Function: binding (GO:0005488);; Cellular Component: plastid (GO:0009536);;	Zinc finger CCCH domain-containing protein 43
Os08t0203400	-1.46587	Molecular Function: protein serine/threonine kinase activity (GO:0004674);; Molecular Function: calmodulin binding (GO:0005516);; Molecular Function: ATP binding (GO:0005524);; Cellular Component: mitochondrion (GO:0005739);; Cellular Component: vacuole (	Probable LRR receptor-like serine/threonine-protein kinase At1g56140
Os05t0368000	-1.465	--	--
Os08t0353700	-1.46296	Cellular Component: plastid (GO:0009536);; Molecular Function: oxidoreductase activity, acting on CH-OH group of donors (GO:0016614);; Biological Process: oxidation-reduction process (GO:0055114);;	--
Os12t0163700	-1.45683	Molecular Function: structural constituent of cytoskeleton (GO:0005200);; Molecular Function: protein binding (GO:0005515);; Molecular Function: ATP binding (GO:0005524);; Cellular Component: cell wall (GO:0005618);; Cellular Component: nucleolus (GO:0005	Actin-7
Os05t0140300	-1.44944	Molecular Function: binding (GO:0005488);; Cellular Component: cytoplasm (GO:0005737);; Biological Process: gene expression (GO:0010467);; Biological Process: RNA metabolic process (GO:0016070);; Cellular Component: nuclear part (GO:0044428);;	Formin-like protein 5
Os08t0346900	-1.44368	--	--
PLANT_newGene_2020	-1.44072	Cellular Component: plastid (GO:0009536);;	--
PLANT_newGene_2854	-1.43087	Molecular Function: nucleotide binding (GO:0000166);; Molecular Function: ATP binding (GO:0005524);; Cellular Component: nucleus (GO:0005634);; Cellular Component: mitochondrion (GO:0005739);; Cellular Component: vacuolar membrane (GO:0005774);; Cellular	Pleiotropic drug resistance protein 3
PLANT_newGene_2019	-1.43032	Cellular Component: mitochondrion (GO:0005739);; Cellular Component: endoplasmic reticulum (GO:0005783);; Biological Process: alcohol metabolic process (GO:0006066);; Molecular Function: electron carrier activity (GO:0009055);; Biological Process: respons	Long-chain-alcohol oxidase FAO1
PLANT_newGene_1437	-1.42689	Biological Process: defense response (GO:0006952);; Cellular Component: cytoplasmic membrane-bounded vesicle (GO:0016023);; Molecular Function: ADP binding (GO:0043531);;	--
Os05t0250500	-1.42353	Cellular Component: mitochondrion (GO:0005739);;	--
PLANT_newGene_565	-1.41947	Molecular Function: DNA binding (GO:0003677);; Cellular Component: mitochondrion (GO:0005739);; Molecular Function: protein dimerization activity (GO:0046983);;	--
PLANT_newGene_1391	-1.41552	Biological Process: very long-chain fatty acid metabolic process (GO:0000038);; Biological Process: sulfur amino acid metabolic process (GO:0000096);; Biological Process: polysaccharide biosynthetic process (GO:0000271);; Cellular Component: extracellular	3-ketoacyl-CoA synthase 17
PLANT_newGene_2407	-1.40724	Molecular Function: protein binding (GO:0005515);; Biological Process: epidermis development (GO:0008544);; Cellular Component: membrane (GO:0016020);; Cellular Component: cytoplasmic membrane-bounded vesicle (GO:0016023);; Biological Process: virus-host	Glycine-rich cell wall structural protein 2
Os05t0410900	-1.40419	Molecular Function: transporter activity (GO:0005215);; Molecular Function: protein binding (GO:0005515);; Cellular Component: Golgi apparatus (GO:0005794);; Cellular Component: plasma membrane (GO:0005886);; Biological Process: polysaccharide metabolic p	Probable nitrite transporter At1g68570
PLANT_newGene_1010	-1.4035	Molecular Function: DNA binding (GO:0003677);; Molecular Function: sequence-specific DNA binding transcription factor activity (GO:0003700);; Cellular Component: nucleus (GO:0005634);; Biological Process: regulation of transcription, DNA-dependent (GO:000	--
PLANT_newGene_845	-1.4035	Molecular Function: magnesium ion binding (GO:0000287);; Molecular Function: pyruvate kinase activity (GO:0004743);; Cellular Component: mitochondrion (GO:0005739);; Biological Process: glycolysis (GO:0006096);; Cellular Component: plastid (GO:0009536);;	--
Os10t0453900	-1.40171	Molecular Function: structural molecule activity (GO:0005198);; Molecular Function: protein binding (GO:0005515);; Cellular Component: cytoplasm (GO:0005737);; Cellular Component: cytoskeleton (GO:0005856);; Biological Process: epidermis development (GO:0	Glycine-rich cell wall structural protein 2
Os10t0532800	-1.40043	Cellular Component: mitochondrion (GO:0005739);;	--
Os10t0480900	-1.39445	Molecular Function: magnesium ion binding (GO:0000287);; Biological Process: response to hypoxia (GO:0001666);; Molecular Function: pyruvate decarboxylase activity (GO:0004737);; Cellular Component: cytosol (GO:0005829);; Cellular Component: plasma membra	Pyruvate decarboxylase 3
PLANT_newGene_2763	-1.39445	Cellular Component: mitochondrion (GO:0005739);; Cellular Component: plastid (GO:0009536);;	--
Os11t0626700	-1.3933	--	--
Os01t0812100	-1.39268	Molecular Function: binding (GO:0005488);; Biological Process: RNA processing (GO:0006396);; Cellular Component: nuclear lumen (GO:0031981);; Biological Process: cellular macromolecule biosynthetic process (GO:0034645);; Biological Process: cellular prote	Serine/arginine repetitive matrix protein 2
Os01t0836900	-1.38876	Biological Process: response to organic substance (GO:0010033);;	Probable membrane-associated kinase regulator 4
Os07t0628600	-1.38726	Molecular Function: DNA binding (GO:0003677);; Cellular Component: nuclear origin of replication recognition complex (GO:0005664);; Biological Process: DNA replication (GO:0006260);; Biological Process: cell cycle (GO:0007049);; Cellular Component: intrac	Origin recognition complex subunit 6
Os02t0173300	-1.37207	Cellular Component: cytoplasmic membrane-bounded vesicle (GO:0016023);;	--
Os05t0217800	-1.37182	Biological Process: response to stress (GO:0006950);; Biological Process: response to abiotic stimulus (GO:0009628);; Cellular Component: cytoplasmic membrane-bounded vesicle (GO:0016023);;	BURP domain-containing protein 2
Os04t0345500	-1.37107	Cellular Component: mitochondrion (GO:0005739);; Cellular Component: plastid (GO:0009536);;	--
Os12t0503000	-1.37078	Molecular Function: nucleotide binding (GO:0000166);; Molecular Function: allantoin uptake transmembrane transporter activity (GO:0005274);; Cellular Component: mitochondrion (GO:0005739);; Cellular Component: plasma membrane (GO:0005886);; Biological Pro	Ureide permease 2
Os08t0117750	-1.36982	Molecular Function: protein kinase activity (GO:0004672);; Molecular Function: ATP binding (GO:0005524);; Biological Process: protein phosphorylation (GO:0006468);; Cellular Component: membrane (GO:0016020);; Cellular Component: cytoplasmic membrane-bound	--
Os11t0687100	-1.36687	Molecular Function: RNA binding (GO:0003723);; Molecular Function: protein binding (GO:0005515);; Biological Process: mRNA processing (GO:0006397);; Biological Process: cell cycle (GO:0007049);; Biological Process: RNA splicing (GO:0008380);; Cellular Com	Serine/arginine repetitive matrix protein 2
Os03t0733900	-1.36622	Cellular Component: cytoplasmic membrane-bounded vesicle (GO:0016023);;	--
Os03t0607600	-1.3638	Biological Process: regulation of cyclin-dependent protein kinase activity (GO:0000079);; Biological Process: double-strand break repair via homologous recombination (GO:0000724);; Biological Process: cytokinesis by cell plate formation (GO:0000911);; Mol	Cyclin-A3-1
PLANT_newGene_2317	-1.36251	Cellular Component: exocyst (GO:0000145);; Biological Process: exocytosis (GO:0006887);;	--
PLANT_newGene_2515	-1.36178	Cellular Component: plastid (GO:0009536);; Cellular Component: cell part (GO:0044464);;	Actin cytoskeleton-regulatory complex protein pan-1
Os01t0966801	-1.34577	Molecular Function: sucrose alpha-glucosidase activity (GO:0004575);; Cellular Component: cell wall (GO:0005618);; Cellular Component: vacuole (GO:0005773);; Biological Process: starch metabolic process (GO:0005982);; Biological Process: sucrose catabolic	Beta-fructofuranosidase, insoluble isoenzyme 4
Os02t0168300	-1.34207	--	--
Os06t0530700	-1.33866	Molecular Function: tRNA-intron endonuclease activity (GO:0000213);; Molecular Function: nucleic acid binding (GO:0003676);; Cellular Component: cell wall (GO:0005618);; Cellular Component: nucleus (GO:0005634);; Cellular Component: mitochondrion (GO:0005	Probable tRNA-splicing endonuclease subunit Sen2
Os03t0144300	-1.33802	Molecular Function: binding (GO:0005488);; Cellular Component: nucleus (GO:0005634);; Cellular Component: mitochondrion (GO:0005739);; Cellular Component: endosome (GO:0005768);; Cellular Component: trans-Golgi network (GO:0005802);; Biological Process: s	Xyloglucan galactosyltransferase KATAMARI1 homolog
PLANT_newGene_19	-1.33273	Molecular Function: protein binding (GO:0005515);; Cellular Component: plasma membrane (GO:0005886);; Cellular Component: cell cortex (GO:0005938);; Biological Process: Golgi to vacuole transport (GO:0006896);; Cellular Component: plant-type vacuole membr	WAT1-related protein At1g09380
Os03t0648800	-1.31937	Molecular Function: binding (GO:0005488);; Cellular Component: mitochondrion (GO:0005739);; Cellular Component: cilium (GO:0005929);; Biological Process: RNA processing (GO:0006396);; Biological Process: phosphate-containing compound metabolic process (GO	Uncharacterized protein At5g39865
Os01t0349600	-1.30673	--	--
PLANT_newGene_2109	-1.2924	Molecular Function: binding (GO:0005488);; Biological Process: cellular metabolic process (GO:0044237);; Biological Process: primary metabolic process (GO:0044238);; Cellular Component: nuclear part (GO:0044428);; Biological Process: organic substance met	Basic proline-rich protein
PLANT_newGene_2452	-1.28117	--	--
Os02t0762200	-1.27028	Molecular Function: nucleic acid binding (GO:0003676);; Cellular Component: nucleus (GO:0005634);; Biological Process: response to DNA damage stimulus (GO:0006974);; Biological Process: cell cycle (GO:0007049);; Molecular Function: zinc ion binding (GO:00	TIMELESS-interacting protein
Os10t0521100	-1.26741	Molecular Function: actin binding (GO:0003779);; Cellular Component: nucleus (GO:0005634);; Cellular Component: chloroplast (GO:0009507);; Biological Process: trichoblast differentiation (GO:0010054);; Cellular Component: actin cytoskeleton (GO:0015629);;	Actin-depolymerizing factor 10
Os01t0915000	-1.26506	Molecular Function: protein binding (GO:0005515);; Biological Process: transcription, DNA-dependent (GO:0006351);; Cellular Component: nuclear lumen (GO:0031981);; Molecular Function: organic cyclic compound binding (GO:0097159);;	Uncharacterized protein LOC284861
PLANT_newGene_508	-1.26467	--	--
PLANT_newGene_120	-1.25465	--	--
Os01t0370200	-1.25197	Molecular Function: glutathione transferase activity (GO:0004364);; Molecular Function: glutathione peroxidase activity (GO:0004602);; Molecular Function: copper ion binding (GO:0005507);; Cellular Component: vacuole (GO:0005773);; Cellular Component: cyt	Probable glutathione S-transferase GSTF1
PLANT_newGene_2454	-1.25123	Cellular Component: nucleolus (GO:0005730);; Cellular Component: mitochondrion (GO:0005739);; Biological Process: transport (GO:0006810);; Cellular Component: plastid (GO:0009536);;	60S ribosomal export protein NMD3
Os10t0455300	-1.24983	Biological Process: epidermis development (GO:0008544);; Cellular Component: membrane (GO:0016020);; Cellular Component: cytoplasmic membrane-bounded vesicle (GO:0016023);; Biological Process: virus-host interaction (GO:0019048);; Biological Process: cell	Glycine-rich cell wall structural protein 2
PLANT_newGene_2421	-1.24898	Molecular Function: aspartic-type endopeptidase activity (GO:0004190);; Molecular Function: protein binding (GO:0005515);; Cellular Component: cytoplasm (GO:0005737);; Cellular Component: mitochondrion (GO:0005739);; Biological Process: RNA processing (GO	Aspartic proteinase nepenthesin-1
Os09t0356000	-1.24836	Biological Process: MAPK cascade (GO:0000165);; Biological Process: respiratory burst involved in defense response (GO:0002679);; Molecular Function: protein serine/threonine kinase activity (GO:0004674);; Molecular Function: ATP binding (GO:0005524);; Ce	Probable LRR receptor-like serine/threonine-protein kinase At1g51810
PLANT_newGene_1095	-1.24423	Molecular Function: binding (GO:0005488);; Cellular Component: membrane (GO:0016020);; Cellular Component: cytoplasmic membrane-bounded vesicle (GO:0016023);; Biological Process: primary metabolic process (GO:0044238);; Biological Process: cellular macrom	Mucin-19
Os01t0803300	-1.24257	Molecular Function: protein binding (GO:0005515);; Cellular Component: mitochondrion (GO:0005739);; Cellular Component: plasma membrane (GO:0005886);; Biological Process: Golgi to vacuole transport (GO:0006896);; Cellular Component: chloroplast (GO:000950	WAT1-related protein At5g07050
Os06t0536100	-1.23901	Biological Process: amino acid transport (GO:0006865);; Biological Process: response to stress (GO:0006950);; Molecular Function: zinc ion binding (GO:0008270);; Molecular Function: ligase activity (GO:0016874);; Biological Process: cellular metabolic pro	RING-H2 finger protein ATL43
Os01t0740300	-1.2389	Cellular Component: plastid (GO:0009536);;	--
Os03t0379500	-1.23461	Biological Process: nuclear-transcribed mRNA catabolic process, nonsense-mediated decay (GO:0000184);; Biological Process: RNA methylation (GO:0001510);; Biological Process: nematode larval development (GO:0002119);; Molecular Function: structural constit	40S ribosomal protein S9-1
Os03t0819500	-1.21831	Molecular Function: aspartic-type endopeptidase activity (GO:0004190);; Biological Process: proteolysis (GO:0006508);; Cellular Component: plastid (GO:0009536);; Biological Process: regulation of hydrogen peroxide metabolic process (GO:0010310);; Biologic	Aspartic proteinase CDR1
Os05t0506000	-1.21103	Biological Process: regulation of sulfur utilization (GO:0006792);; Biological Process: cellular response to sulfur starvation (GO:0010438);;	--
Os08t0384700	-1.21061	Molecular Function: binding (GO:0005488);; Biological Process: RNA processing (GO:0006396);; Cellular Component: nuclear part (GO:0044428);; Biological Process: localization (GO:0051179);; Cellular Component: intracellular organelle lumen (GO:0070013);; C	Serine/arginine repetitive matrix protein 1
Os07t0119000	-1.20567	Biological Process: cytokinesis by cell plate formation (GO:0000911);; Molecular Function: protein serine/threonine kinase activity (GO:0004674);; Molecular Function: protein binding (GO:0005515);; Molecular Function: ATP binding (GO:0005524);; Cellular C	Mitogen-activated protein kinase kinase kinase YODA
Os01t0727900	-1.20002	Cellular Component: mitochondrion (GO:0005739);; Cellular Component: nuclear part (GO:0044428);;	Putative protein TPRXL
Os11t0687200	-1.1895	Molecular Function: binding (GO:0005488);; Biological Process: RNA processing (GO:0006396);; Cellular Component: cytoplasmic membrane-bounded vesicle (GO:0016023);; Cellular Component: nuclear lumen (GO:0031981);; Cellular Component: extracellular region	Serine/arginine repetitive matrix protein 2
PLANT_newGene_1915	-1.18734	Molecular Function: binding (GO:0005488);; Biological Process: RNA processing (GO:0006396);; Cellular Component: nuclear lumen (GO:0031981);;	Serine/arginine repetitive matrix protein 1
Os05t0194900	-1.18627	Molecular Function: 6-phosphofructokinase activity (GO:0003872);; Molecular Function: ATP binding (GO:0005524);; Cellular Component: plasma membrane (GO:0005886);; Cellular Component: 6-phosphofructokinase complex (GO:0005945);; Biological Process: fructo	6-phosphofructokinase 3
Os08t0378000	-1.1843	Cellular Component: cytoplasmic membrane-bounded vesicle (GO:0016023);; Molecular Function: kinase activity (GO:0016301);; Biological Process: phosphorylation (GO:0016310);; Molecular Function: polysaccharide binding (GO:0030247);; Biological Process: cel	Wall-associated receptor kinase 5
Os08t0347000	-1.17697	--	--
PLANT_newGene_2055	-1.17642	Biological Process: immune system process (GO:0002376);; Molecular Function: protein binding (GO:0005515);; Biological Process: nucleobase-containing compound metabolic process (GO:0006139);; Biological Process: response to stress (GO:0006950);; Biologica	Epstein-Barr nuclear antigen 1
Os08t0520700	-1.17575	--	--
Os03t0376701	-1.17141	Molecular Function: nucleotide binding (GO:0000166);; Biological Process: mRNA processing (GO:0006397);; Molecular Function: poly(U) RNA binding (GO:0008266);; Biological Process: aromatic amino acid family biosynthetic process (GO:0009073);; Biological P	29 kDa ribonucleoprotein A, chloroplastic
PLANT_newGene_1202	-1.17002	Cellular Component: cytoplasmic membrane-bounded vesicle (GO:0016023);;	--
Os10t0455100	-1.16929	Molecular Function: protein binding (GO:0005515);; Biological Process: epidermis development (GO:0008544);; Cellular Component: membrane (GO:0016020);; Cellular Component: cytoplasmic membrane-bounded vesicle (GO:0016023);; Biological Process: virus-host	Glycine-rich cell wall structural protein 2
Os10t0454500	-1.16886	Molecular Function: protein binding (GO:0005515);; Cellular Component: membrane (GO:0016020);; Cellular Component: cytoplasmic membrane-bounded vesicle (GO:0016023);; Biological Process: virus-host interaction (GO:0019048);; Biological Process: cellular m	Glycine-rich cell wall structural protein 2
PLANT_newGene_3	-1.16797	--	--
Os07t0265100	-1.16341	--	--
Os06t0211100	-1.15565	Molecular Function: structural molecule activity (GO:0005198);; Molecular Function: protein binding (GO:0005515);; Cellular Component: cell wall (GO:0005618);; Biological Process: epidermis development (GO:0008544);; Cellular Component: cytoplasmic membra	Glycine-rich cell wall structural protein 1
Os03t0762200	-1.15377	Molecular Function: peroxidase activity (GO:0004601);; Molecular Function: protein binding (GO:0005515);; Cellular Component: vacuolar membrane (GO:0005774);; Cellular Component: Golgi apparatus (GO:0005794);; Cellular Component: cytosol (GO:0005829);; Bi	Peroxidase 73
Os02t0169000	-1.15153	Molecular Function: protein binding (GO:0005515);; Cellular Component: plasma membrane (GO:0005886);; Cellular Component: chloroplast (GO:0009507);; Biological Process: cellular component organization (GO:0016043);; Cellular Component: intracellular part	Vasodilator-stimulated phosphoprotein
PLANT_newGene_657	-1.14716	Cellular Component: mitochondrion (GO:0005739);;	--
PLANT_newGene_2913	-1.14515	Biological Process: cell morphogenesis involved in differentiation (GO:0000904);; Biological Process: regulation of cytokine production (GO:0001817);; Molecular Function: protein kinase activity (GO:0004672);; Molecular Function: protein serine/threonine	Serine/threonine-protein kinase OXI1
Os11t0311300	-1.14453	Cellular Component: exosome (RNase complex) (GO:0000178);; Biological Process: nuclear-transcribed mRNA catabolic process, deadenylation-dependent decay (GO:0000288);; Molecular Function: exonuclease activity (GO:0004527);; Molecular Function: exoribonucl	Exosome complex component RRP43
Os07t0167300	-1.1437	--	--
PLANT_newGene_1465	-1.13737	Molecular Function: RNA binding (GO:0003723);; Molecular Function: RNA-directed DNA polymerase activity (GO:0003964);; Cellular Component: mitochondrion (GO:0005739);; Biological Process: RNA-dependent DNA replication (GO:0006278);; Cellular Component: cy	--
PLANT_newGene_586	-1.1368	Cellular Component: cytosol (GO:0005829);; Biological Process: metabolic process (GO:0008152);; Cellular Component: plastid (GO:0009536);; Biological Process: response to organic substance (GO:0010033);; Biological Process: response to UV-B (GO:0010224);;	UDP-glycosyltransferase 73C6
Os01t0687400	-1.1292	Molecular Function: hydrolase activity, hydrolyzing O-glycosyl compounds (GO:0004553);; Cellular Component: extracellular region (GO:0005576);; Cellular Component: cell wall (GO:0005618);; Cellular Component: mitochondrion (GO:0005739);; Biological Proces	Acidic endochitinase
Os02t0178800	-1.12588	Biological Process: very long-chain fatty acid metabolic process (GO:0000038);; Molecular Function: catalytic activity (GO:0003824);; Molecular Function: iron ion binding (GO:0005506);; Cellular Component: plasma membrane (GO:0005886);; Biological Process	Protein ECERIFERUM 3
PLANT_newGene_922	-1.12111	Cellular Component: cytoplasmic membrane-bounded vesicle (GO:0016023);;	--
Os06t0625000	-1.11513	--	Protamine
Os04t0432400	-1.10927	Molecular Function: sucrose alpha-glucosidase activity (GO:0004575);; Molecular Function: protein binding (GO:0005515);; Cellular Component: nucleus (GO:0005634);; Cellular Component: mitochondrion (GO:0005739);; Cellular Component: cytosol (GO:0005829);;	Alkaline/neutral invertase CINV2
PLANT_newGene_694	-1.10114	Molecular Function: monooxygenase activity (GO:0004497);; Molecular Function: N,N-dimethylaniline monooxygenase activity (GO:0004499);; Cellular Component: chloroplast (GO:0009507);; Biological Process: plant-type hypersensitive response (GO:0009626);; Bi	Probable flavin-containing monooxygenase 1
Os04t0202500	-1.09971	Molecular Function: protein serine/threonine kinase activity (GO:0004674);; Molecular Function: binding (GO:0005488);; Molecular Function: ATP binding (GO:0005524);; Biological Process: cellular protein modification process (GO:0006464);; Biological Proce	G-type lectin S-receptor-like serine/threonine-protein kinase RLK1
PLANT_newGene_1971	-1.09726	--	--
Os04t0642100	-1.09675	Biological Process: mitotic cell cycle (GO:0000278);; Biological Process: M phase (GO:0000279);; Biological Process: cytokinesis by cell plate formation (GO:0000911);; Cellular Component: cell wall (GO:0005618);; Cellular Component: nucleus (GO:0005634);;	Microtubule-associated protein RP/EB family member 1A
Os11t0242800	-1.09599	Cellular Component: mitochondrion (GO:0005739);; Biological Process: rRNA processing (GO:0006364);; Cellular Component: PSII associated light-harvesting complex II (GO:0009517);; Cellular Component: chloroplast stromal thylakoid (GO:0009533);; Biological	Chlorophyll a-b binding protein CP26, chloroplastic
Os04t0475900	-1.0898	--	Proline-rich receptor-like protein kinase PERK2
Os01t0254400	-1.08365	Cellular Component: membrane (GO:0016020);;	--
PLANT_newGene_1373	-1.07274	Biological Process: RNA processing (GO:0006396);; Cellular Component: nuclear part (GO:0044428);;	Serine/arginine repetitive matrix protein 1
Os10t0514901	-1.07215	Molecular Function: monooxygenase activity (GO:0004497);; Molecular Function: binding (GO:0005488);; Molecular Function: iron ion binding (GO:0005506);; Cellular Component: mitochondrion (GO:0005739);; Biological Process: response to stress (GO:0006950);;	Cytochrome P450 89A2
Os01t0274500	-1.06886	Molecular Function: structural constituent of cell wall (GO:0005199);; Cellular Component: extracellular region (GO:0005576);; Cellular Component: cytosol (GO:0005829);; Biological Process: syncytium formation (GO:0006949);; Cellular Component: plant-type	Expansin-A11
Os01t0769200	-1.0602	Molecular Function: serine-type endopeptidase activity (GO:0004252);; Cellular Component: extracellular region (GO:0005576);; Cellular Component: cell wall (GO:0005618);; Biological Process: proteolysis (GO:0006508);; Biological Process: metabolic process	Subtilisin-like protease
Os11t0184900	-1.06014	Biological Process: MAPK cascade (GO:0000165);; Biological Process: response to hypoxia (GO:0001666);; Molecular Function: DNA binding (GO:0003677);; Molecular Function: sequence-specific DNA binding transcription factor activity (GO:0003700);; Cellular C	NAC domain-containing protein 71
Os04t0140666	-1.05436	Molecular Function: protein serine/threonine kinase activity (GO:0004674);; Molecular Function: ATP binding (GO:0005524);; Biological Process: protein phosphorylation (GO:0006468);; Biological Process: signal transduction (GO:0007165);; Biological Process	L-type lectin-domain containing receptor kinase IX.1
PLANT_newGene_1409	-1.05398	Cellular Component: chloroplast (GO:0009507);; Biological Process: cellular process (GO:0009987);; Biological Process: cellular component organization (GO:0016043);; Molecular Function: hydrolase activity (GO:0016787);; Cellular Component: intracellular o	Vegetative cell wall protein gp1
Os06t0113600	-1.05324	--	--
Os08t0148267	-1.05155	Molecular Function: inositol 2-dehydrogenase activity (GO:0050112);; Biological Process: oxidation-reduction process (GO:0055114);;	Putative oxidoreductase YteT
Os01t0312800	-1.05065	Cellular Component: extracellular region (GO:0005576);; Cellular Component: mitochondrion (GO:0005739);; Cellular Component: Golgi apparatus (GO:0005794);; Cellular Component: cytosol (GO:0005829);; Cellular Component: plasma membrane (GO:0005886);; Molec	Endoglucanase 3
Os08t0500900	-1.03651	Molecular Function: phosphoribosylglycinamide formyltransferase activity (GO:0004644);; Cellular Component: mitochondrion (GO:0005739);; Biological Process: 'de novo' IMP biosynthetic process (GO:0006189);; Molecular Function: methyltransferase activity (	Phosphoribosylglycinamide formyltransferase, chloroplastic
PLANT_newGene_2031	-1.03442	Molecular Function: calmodulin binding (GO:0005516);; Biological Process: multicellular organismal development (GO:0007275);; Cellular Component: plastid (GO:0009536);; Biological Process: regulation of biological process (GO:0050789);;	--
Os07t0468800	-1.03313	Biological Process: S phase of mitotic cell cycle (GO:0000084);; Biological Process: M phase of mitotic cell cycle (GO:0000087);; Biological Process: mitotic anaphase (GO:0000090);; Biological Process: protein polyubiquitination (GO:0000209);; Cellular Co	Proteasome subunit alpha type-4-2
Os03t0595600	-1.0287	Molecular Function: glutathione transferase activity (GO:0004364);; Cellular Component: nucleus (GO:0005634);; Cellular Component: vacuolar membrane (GO:0005774);; Cellular Component: cytosol (GO:0005829);; Cellular Component: plasma membrane (GO:0005886)	Probable glutathione S-transferase
Os04t0490900	-1.02471	Cellular Component: nucleus (GO:0005634);; Cellular Component: integral to plasma membrane (GO:0005887);; Biological Process: protein targeting to membrane (GO:0006612);; Biological Process: water transport (GO:0006833);; Biological Process: response to n	Amino acid permease 3
Os09t0447850	-1.02438	Cellular Component: plasma membrane (GO:0005886);; Cellular Component: plasmodesma (GO:0009506);; Cellular Component: plastid (GO:0009536);; Biological Process: photomorphogenesis (GO:0009640);; Biological Process: embryo development ending in seed dorman	--
Os10t0454200	-1.02436	Molecular Function: structural molecule activity (GO:0005198);; Molecular Function: protein binding (GO:0005515);; Cellular Component: cytoplasm (GO:0005737);; Cellular Component: cytoskeleton (GO:0005856);; Biological Process: epidermis development (GO:0	Glycine-rich cell wall structural protein 2
Os10t0577400	-1.02157	Molecular Function: protein binding (GO:0005515);; Cellular Component: cell wall (GO:0005618);;	Vegetative cell wall protein gp1
PLANT_newGene_2519	-1.01934	--	--
Os12t0431100	-1.01873	Molecular Function: protein binding (GO:0005515);; Molecular Function: ATP binding (GO:0005524);; Cellular Component: mitochondrion (GO:0005739);; Cellular Component: endoplasmic reticulum (GO:0005783);; Biological Process: response to abscisic acid stimu	Glycoprotein gp2
Os06t0673800	-1.01258	--	--
Os10t0491000	-1.0097	Molecular Function: protein binding (GO:0005515);; Cellular Component: cytoskeleton (GO:0005856);; Biological Process: transcription, DNA-dependent (GO:0006351);; Biological Process: RNA processing (GO:0006396);; Biological Process: cellular protein modif	Uncharacterized protein LOC284861
Os12t0431700	-1.00961	--	Uncharacterized protein sll0103
PLANT_newGene_2021	-1.00432	--	--
Os12t0615300	-1.00129	Molecular Function: protein serine/threonine kinase activity (GO:0004674);; Molecular Function: calcium ion binding (GO:0005509);; Molecular Function: ATP binding (GO:0005524);; Cellular Component: plasma membrane (GO:0005886);; Biological Process: protei	Wall-associated receptor kinase 2
Os03t0823400	-1.00035	Molecular Function: serine-type endopeptidase inhibitor activity (GO:0004867);; Cellular Component: extracellular region (GO:0005576);; Biological Process: proteolysis (GO:0006508);; Molecular Function: peptidase activity (GO:0008233);; Biological Process	Bowman-Birk type trypsin inhibitor
