# Supplementary material for: Transcriptome analysis of nitrogen-starvation-responsive genes in rice
Source: BMC Plant Biol. 2015 Feb 3;15:31. doi: 10.1186/s12870-015-0425-5 (PMC4333837; doi:10.1186/s12870-015-0425-5)
Supplement: Additional file 6: Table S5. — Transcription factors differentially expressed due to N-starvation. [file 12870_2015_425_MOESM6_ESM.xlsx]

## Sheet: Additional file 5 Table S5
Additional file 5: Table S5: Transcription Factors Differentially Expressed due to N
Transcription Factor Family	Locus_ID	RAP ID	Log2FC Leaf sheaths	Log2FC Roots
AP2/EREBP	LOC_Os06g08340	Os06t0181700	-2.24972
	LOC_Os06g43220	Os06t0639200	-1.04459
	LOC_Os04g32620	Os04t0398000	1.19919
	LOC_Os01g21120	Os01t0313300	1.21699
	LOC_Os04g57340	Os04t0669200	1.42776
	LOC_Os11g03540	Os11t0129700	1.45596
	LOC_Os02g43790	Os02t0654700	1.89168
	LOC_Os04g52090	Os04t0610400	2.32276
	LOC_Os01g64790	Os01t0868000		-4.9688
	LOC_Os07g22770	Os07t0410700		1.54084
	LOC_Os09g35010	Os09t0522000		1.83959
	LOC_Os02g43940	Os02t0656600		1.8681
	LOC_Os06g10780	Os06t0210300		2.00916
	LOC_Os08g43210	Os08t0545500		2.57502
	LOC_Os07g47790	Os07t0674800		3.88515
	LOC_Os09g35020	Os09t0522100		5.19581
ARF	LOC_Os04g56850	Os04t0664400	-1.36601
	LOC_Os12g29520	Os12t0479400		1.54282
bHLH	LOC_Os06g10820	Os06t0210600	-1.92694
	LOC_Os08g36740	Os08t0471401	-1.38936
	LOC_Os02g39140	Os02t0603600	-1.05921
	LOC_Os06g12210	Os06t0226500	-1.09111
	LOC_Os03g55220	Os03t0759700	1.3752
bZIP	LOC_Os06g41100	Os06t0614100	1.27664
C2C2-Gata	LOC_Os01g74540	Os01t0976800	-1.53212
C2H2	LOC_Os05g51830	Os05t0597100	-1.18701
	LOC_Os03g15790	Os03t0264600	-1.02529
	LOC_Os07g44640	Os07t0640000	-1.05558
	LOC_Os03g60560	Os03t0820300	1.66665
	LOC_Os03g55540	Os03t0764100	1.72858
	LOC_Os03g60570	Os03t0820400	3.47965
	LOC_Os03g32230	Os03t0437200	4.34695
	LOC_Os03g32230	Os03t0437200		1.05435
CO-like	LOC_Os06g16370	Os06t0275000		1.73256
CPP	LOC_Os12g41230	Os12t0605500	-1.17707
DBB	LOC_Os02g43170	Os02t0646200	1.23053
DOF	LOC_Os03g42200	Os03t0619100	-1.99953
E2F/DP	LOC_Os06g13670	Os06t0245900	-1.33334
FAR1	LOC_Os02g10840	Os02t0202800	-1.07872
GARP-G2-like	LOC_Os06g45410	Os06t0664800		1.60202
	LOC_Os05g34110	Os05t0412000	-1.4223
	LOC_Os03g55760	Os03t0766500	-1.35951
GRAS	LOC_Os06g03710	Os06t0127800	-1.06195
GRF	LOC_Os03g47140	Os03t0674700	-1.13604
	LOC_Os04g48510	Os04t0574500	-1.13438
HB	LOC_Os10g42490	Os10t0575600	-1.26151
	LOC_Os04g45810	Os04t0541700	1.12606
	LOC_Os02g43330	Os02t0649300	1.29922
HSF	LOC_Os03g25120	Os03t0366800	-1.46206
	LOC_Os09g28354	Os09t0456800	1.02228
	LOC_Os01g53220	Os01t0733200	1.27677
LBD	LOC_Os10g07510	Os10t0162600		1.08368
	LOC_Os02g57490	Os02t0820500		1.40567
	LOC_Os05g03160	Os05t0123000		1.42687
LSD	LOC_Os08g03610	Os08t0130100		1.13665
MADS	LOC_Os02g49840	Os02t0731200	1.07816
MYB	LOC_Os05g37060	Os05t0442400	-2.35279
	LOC_Os04g50770	Os04t0594100	1.20174
	LOC_Os12g07640	Os12t0175400	1.46977
	LOC_Os02g41510	Os02t0624300	2.22048
	LOC_Os01g50720	Os01t0702700		1.40626
	LOC_Os04g42950	Os04t0508500		1.17732
	LOC_Os05g37060	Os05t0442400		1.72136
NAC	LOC_Os07g12340	Os07t0225300	1.23073
	LOC_Os06g36480	Os06t0560300	1.34716
	LOC_Os03g60080	Os03t0815100	1.57536
	LOC_Os08g10080	Os08t0200600		-1.5334
	LOC_Os11g08210	Os11t0184900		-1.06014
	LOC_Os06g01480	Os06t0104200		1.66322
SBP	LOC_Os06g44860	Os06t0659100	-1.03936
TCP	LOC_Os04g44440	Os04t0526000	-1.58667
Trihelix	LOC_Os02g43300	Os02t0648300		1.21743
WRKY	LOC_Os05g09020	Os05t0183100	1.00003
	LOC_Os09g16510	Os09t0334500	1.00946
	LOC_Os01g54600	Os01t0750100	1.05284
	LOC_Os01g14440	Os01t0246700	1.07593
	LOC_Os01g60640	Os01t0821600	1.27115
	LOC_Os05g27730	Os05t0343400	1.27121
	LOC_Os11g02480	Os11t0116900	1.29477
	LOC_Os05g03900	Os05t0129800	1.34576
	LOC_Os12g02440	Os12t0116600	1.46551
	LOC_Os05g50610	Os05t0583000	2.1209
	LOC_Os02g08440	Os02t0181300	2.192
	LOC_Os11g02520	Os11t0117400	2.31739
ZF-HD	LOC_Os05g50310	Os05t0579300	1.01405
