# Supplementary material for: Transcriptome analysis of nitrogen-starvation-responsive genes in rice
Source: BMC Plant Biol. 2015 Feb 3;15:31. doi: 10.1186/s12870-015-0425-5 (PMC4333837; doi:10.1186/s12870-015-0425-5)
Supplement: Additional file 7: Table S6. — Primer sequences for RT-PCR analyses. [file 12870_2015_425_MOESM7_ESM.xlsx]

## Sheet: Additional file 6 Table S6
Additional file 6: Table S6: Primer sequence of identified genes by RT-PCR
Name	Primer Sequence
LOC_Os01g50720-F	TTCTGGAACAGCTGCCTCAA
LOC_Os01g50720-R	TCCTGCGTCGACGTGTCCAAT
LOC_Os01g50820-F	CGCTGCTGCCGCTCATCCG
LOC_Os01g50820-R	CCGTGCCCATGGCCAGAC
LOC_Os01g53220-F	AGACGTTCCACATGGTGAGCGA
LOC_Os01g53220-R	TGGCGAAGTTGCGGTGCTTGAA
LOC_Os01g54600-F	TCGTCACCTACTCCTTCGAGCA
LOC_Os01g54600-R	TCACAACCGGCTCAGATTCCT
LOC_Os01g64790-F	TCCATGACCAATCCCTACGGA
LOC_Os01g64790-R	TTCTCCCAGTTCCACTCCT
LOC_Os01g74540-F	TGACTGCCACACTACCAAGACT
LOC_Os01g74540-R	TGCTTGAACACAGCAGCGTCCT
LOC_Os02g02190-F	CGGAGCACGCCTAATTAAGAG
LOC_Os02g02190-R	CTCCATGACGACATACTCTAGATA
LOC_Os02g08440-F	ATGGTTAAGCCCAAGGTGCT
LOC_Os02g08440-R	ACCATGTCGCTGAACTGGCT
LOC_Os02g39140-F	TCTTCTCCAACCTCATGGCCA
LOC_Os02g39140-R	TCAGCTGGGACTTCATCTTCCT
LOC_Os02g40710-F	ATGGCGACGTGCTTGGACAG
LOC_Os02g40710-R	CGAACACGTTGGTGAGCATG
LOC_Os02g41580-F	TGGACGCACATGGTCATGGA
LOC_Os02g41580-R	ACGACGTCGAGGAGGATGTTGT
LOC_Os02g43170-F	ATGAAGGTGCAGTGCGACGT
LOC_Os02g43170-R	TTCTCCTGGCAGATGTCGCAGA
LOC_Os02g43330-F	GACCATCACCTAGACTACTTG
LOC_Os02g43330-R	ACTGCGTTCCATTCCACCATT
LOC_Os02g43790-F	TCAAGCTTCGGCAGCCTCGT
LOC_Os02g43790-R	TCGTAGGAGTCCTGCGACT
LOC_Os02g49840-F	AGCTATCCATCCTCTGCGAT
LOC_Os02g49840-R	TGCAGTTGCTGCCTCAAGCT
LOC_Os02g53130-F	AGTCGGAGAGCTACTACCAT
LOC_Os02g53130-R	AGGCGTATCCCTTCATCGTA
LOC_Os02g57490-F	AGCAACGCCTCCAAGCTCCT
LOC_Os02g57490-R	TTGGGCGACGCAGCCATAGA
LOC_Os03g08620-F	TATGCAGAGGTAGCACCAGAT
LOC_Os03g08620-R	TTCTTGCTGCCTCGAGCCTA
LOC_Os03g18130-F	ATGAGCATGGACCCTGAGT
LOC_Os03g18130-R	TATGTGCTTCGGCAGGTAAGGAT
LOC_Os03g32230-F	ACCATCTGCAGGAGGAGCTT
LOC_Os03g32230-R	AGGTTGAGGTCGAAGTTCCT
LOC_Os03g42200-F	AGAACATCAGGCTGGTGATTGA
LOC_Os03g42200-R	ATCCTGTTCTTGCATCCACTCCT
LOC_Os03g55540-F	AAGTCCTTCAGCTCCTACCA
LOC_Os03g55540-R	TTCTGGCAGATGGAACACCT
LOC_Os03g60080-F	AGTCGGAGATCGTGGACAACGA
LOC_Os03g60080-R	TGGATATCGTCGTAGCTCAGGT
LOC_Os03g60560-F	AGTTCGTGTGCAAGACTTGCA
LOC_Os03g60560-R	AGATGTGGCACTCGTGCTTGT
LOC_Os03g62200-F	CTCACCTTCTCCTACACCGTC
LOC_Os03g62200-R	ACCCCATCCATAGTAACCCTG
LOC_Os04g40410-F	TACCGCTGTTGCTGCTCCTT
LOC_Os04g40410-R	TTCAGCGACCATGTCACGGT
LOC_Os04g43070-F	GTCATCTTCGGGTGGGTCAGCT
LOC_Os04g43070-R	TTCGCTGTGACGTCGTTCGTTC
LOC_Os04g44440-F	TCGTCCCAGCAGATCACAAT
LOC_Os04g44440-R	AGCAGCCACTCGATGGTCT
LOC_Os04g45810-F	TCCAGTTGCACGAGCTAAG
LOC_Os04g45810-R	ATCGTAGTCAAGCTGGTCGT
LOC_Os04g50770-F	AGGAGACCATCATCAAGCTT
LOC_Os04g50770-R	ACGTTCTTGATCTCGTTGTCCGT
LOC_Os04g52090-F	TCGCCTTCGCTCGATCTGA
LOC_Os04g52090-R	TACCTCCTTCTTGACGCTGA
LOC_Os05g03900-F	TCCAGAGGCTACTACAAGTGCA
LOC_Os05g03900-R	AGAGGATCACTTGTGTCAGGA
LOC_Os05g34110-F	AGCTGCACAAGCGGTTCGTCGA
LOC_Os05g34110-R	TGCATGCGCTTGAGGTAGA
LOC_Os05g39240-F	GCGTTCGTGATCGCGTGGA
LOC_Os05g39240-R	TAGAGCTGGATGGTGACGC
LOC_Os06g01480-F	ACGAAGAGCTGGTGGATTACT
LOC_Os06g01480-R	ATTGATCCGGCAACGCTCTT
LOC_Os06g10780-F	ACATCGAGGCGTTCTTCCAGT
LOC_Os06g10780-R	AGAAGCTCCAGAGCGCAATGT
LOC_Os06g41100-F	ATGGCAGCGTCAGCAAGTTCA
LOC_Os06g41100-R	AGAATGCACCCTGAGCTCT
LOC_Os06g43220-F	AGTGGAGGCAGACATCAACTTCA
LOC_Os06g43220-R	TGTGCAGGGTGACACCTCTGAA
LOC_Os07g12340-F	TCAAGACGGAGTGGATCATGCA
LOC_Os07g12340-R	TGCATCTTCTCCCACTCGTTCT
LOC_Os07g46460-F	TGGTCTCCGCCCAGCAC
LOC_Os07g46460-R	CAGTTTGTAGGTCAACCGTTATCAT
LOC_Os08g10080-F	AGCTACGAGCAAGTGTCCT
LOC_Os08g10080-R	AGCTCCAGCTTTGCAGTGTT
LOC_Os09g28354-F	AGGACAACCAAACGCTGACGA
LOC_Os09g28354-R	AACAGCTTCACGCACTTCTCCT
LOC_Os10g07510-F	TCACCTCTCGACGATGGAGCT
LOC_Os10g07510-R	AGGTCGGAGAAGTTGAAGTT
LOC_Os10g42490-F	ACATGTCCTACGAGGAGCAGCA
LOC_Os10g42490-R	AGTAGACGTTCATGTCGAGGT
LOC_Os11g03540-F	AACTTCGACATCAGCTGCTA
LOC_Os11g03540-R	TCTCACTTCGGTCATCATCT
LOC_Os11g08210-F	TCAAGACCAACTGGATCATGCA
LOC_Os11g08210-R	TGTCGTACCTCTCGATCACT
LOC_Os12g02440-F	ATGGACAACCACAACTTGGA
LOC_Os12g02440-R	TCCATCATTGTGAGGTGCTTGA
LOC_Os12g07640-F	TCGACCTCAACCTGTCCATAA
LOC_Os12g07640-R	TCCGAGTAGTGGTGGTGGTA
NRT-1469-F	ATGACGATCACCGACGAGAT
NRT-1469-R	ACCCGTTCCAGATGACGTT
NRT-1489-F	ACAACATCTTCCAGGAGCTCT
NRT-1489-R	TAGCTTCAGGAGCATGGACGAT
NRT-1526-F	TCTGCTTACTGCTCATGCTGCA
NRT-1526-R	TGACACCAAGAATGACTGGA
NRT-1600-F	AGCCATCTATGCGAATGACA
NRT-1600-R	TGAGCTGGACACATGGTGAT
NRT-1840-F	TCAGGTTCATGGCTGCATGCA
NRT-1840-R	TATCGGGTAGCTTCGAGATCT
NRT-2139-F	TCCACAACAGCCACTTCAAT
NRT-2139-R	TCATCACTCTCGACAGAAGT
NRT-2195-F	TCTGGTAATGAACCTGGGATA
NRT-2195-R	TCGACTCTCGATTACCATGCGA
NRT-2240-F	ATATCAGCTGAGTGCCACT
NRT-2240-R	ACCGTCATCAGCCGAATCCA
NRT-2318-F	ACAAGGTCCTCTCCGACATT
NRT-2318-R	ACTCCACAACCAGCTTACCT
NRT-2385-F	TGGATGTCGCTGGTGTGGTT
NRT-2385-R	TGCTTTCCTGCCACAAATCT
Ubi-RT-F	TGAAGACCCTGACTGGGAAG
Ubi-RT-R	CACGGTTCAACAACATCCAG
Ubi-real time-F	AACCAGCTGAGGCCCAAGA
Ubi-real time-R	ACGATTGATTTAACCAGTCCATGA
